# Supplementary material for: Gene Loss and Horizontal Gene Transfer Contributed to the Genome Evolution of the Extreme Acidophile “Ferrovum”
Source: Front Microbiol. 2016 May 31;7:797. doi: 10.3389/fmicb.2016.00797 (PMC4886054; doi:10.3389/fmicb.2016.00797)
Supplement: Supplementary file 2 [file Table2.xlsx]

## Sheet: JA12
Supplementary Material
Gene Loss and Horizontal Gene Transfer Contributed to the Genome Evolution of the Extreme Acidophile “Ferrovum”
Sophie R. Ullrich*, Carolina González, Anja Poehlein, Judith S. Tischler, Rolf Daniel, Michael Schlömann, David S. Holmes, Martin Mühling*
Supplementary Table 2: Predicted COG classification of the protein-coding genes in the four “Ferrovum” genomes
A: "Ferrovum" sp. JA12
Locus-Tag	COG Class	Annotation	COG
FERRO_00020	V	Restriction endonuclease	COG1403
FERRO_00040	P	Rhodanese-related sulfurtransferase	COG0607
FERRO_00060	C	NADH dehydrogenase, FAD-containing subunit	COG1252
FERRO_00070	P	Chromate transport protein ChrA	COG2059
FERRO_00080	I	Fatty acid desaturase	COG3239
FERRO_00090	IQR	Dehydrogenases with different specificities (related to short-chain alcohol dehydrogenases)	COG1028
FERRO_00100	F	Ribonucleotide reductase, alpha subunit	COG0209
FERRO_00110	F	Ribonucleotide reductase, alpha subunit	COG0209
FERRO_00130	G	Hydroxypyruvate isomerase	COG3622
FERRO_00170	P	Sulfate permease and related transporters (MFS superfamily)	COG0659
FERRO_00180	C	NADH:flavin oxidoreductases, Old Yellow Enzyme family	COG1902
FERRO_00200	O	Peroxiredoxin	COG0450
FERRO_00240	TK	Response regulators consisting of a CheY-like receiver domain and a winged-helix DNA-binding domain	COG0745
FERRO_00250	T	Signal transduction histidine kinase	COG0642
FERRO_00260	K	Transcriptional regulator	COG0583
FERRO_00270	S	Predicted membrane protein	COG2855
FERRO_00280	HC	2-polyprenylphenol hydroxylase and related flavodoxin oxidoreductases	COG0543
FERRO_00290	R	Truncated hemoglobins	COG2346
FERRO_00300	K	Predicted transcriptional regulator	COG1959
FERRO_00310	T	CBS-domain-containing membrane protein	COG3448
FERRO_00320	S	Uncharacterized protein conserved in bacteria	COG3169
FERRO_00340	K	Transcriptional regulators	COG1846
FERRO_00350	S	Predicted membrane protein	COG3619
FERRO_00360	P	K+ transporter	COG3158
FERRO_00370	S	Uncharacterized membrane-anchored protein conserved in bacteria	COG4705
FERRO_00410	C	Acetate kinase	COG0282
FERRO_00420	I	Acyl dehydratase	COG2030
FERRO_00430	I	Sterol desaturase	COG3000
FERRO_00440	S	Uncharacterized protein conserved in bacteria	COG2847
FERRO_00450	OC	Thiol-disulfide isomerase and thioredoxins	COG0526
FERRO_00480	GER	Permeases of the drug/metabolite transporter (DMT) superfamily	COG0697
FERRO_00490	P	Uncharacterized Zn-ribbon-containing protein involved in phosphonate metabolism	COG2824
FERRO_00510	L	Transposase and inactivated derivatives	COG3316
FERRO_00530	GEPR	Permeases of the major facilitator superfamily	COG0477
FERRO_00550	K	Transcriptional regulator	COG0583
FERRO_00560	R	Uncharacterized protein, 4-oxalocrotonate tautomerase homolog	COG1942
FERRO_00600	D	Protein involved in cell division	COG2184
FERRO_00610	K	Predicted transcriptional regulators	COG1396
FERRO_00700	L	Site-specific recombinases, DNA invertase Pin homologs	COG1961
FERRO_00710	L	Site-specific recombinases, DNA invertase Pin homologs	COG1961
FERRO_00820	R	Predicted ATPases	COG1106
FERRO_00850	L	Site-specific recombinases, DNA invertase Pin homologs	COG1961
FERRO_00900	K	Predicted transcriptional regulators	COG1396
FERRO_00950	GEPR	Permeases of the major facilitator superfamily	COG0477
FERRO_01000	MG	Predicted nucleoside-diphosphate sugar epimerases	COG1086
FERRO_01010	M	Sugar transferases involved in lipopolysaccharide synthesis	COG2148
FERRO_01020	MG	Nucleoside-diphosphate-sugar epimerases	COG0451
FERRO_01030	M	UDP-glucose pyrophosphorylase	COG1210
FERRO_01040	M	Glycosyltransferase	COG0438
FERRO_01050	M	dTDP-4-dehydrorhamnose 3,5-epimerase and related enzymes	COG1898
FERRO_01070	M	dTDP-4-dehydrorhamnose reductase	COG1091
FERRO_01080	G	Glucose-6-phosphate isomerase	COG0166
FERRO_01090	M	dTDP-D-glucose 4,6-dehydratase	COG1088
FERRO_01100	M	Glycosyltransferase	COG0438
FERRO_01110	M	Glycosyltransferase	COG0438
FERRO_01130	G	Fructose-2,6-bisphosphatase	COG0406
FERRO_01170	M	Glycosyltransferase	COG0438
FERRO_01180	R	Predicted glycosyltransferases	COG1216
FERRO_01190	M	Glycosyltransferase	COG0438
FERRO_01200	M	UDP-N-acetylglucosamine 2-epimerase	COG0381
FERRO_01220	R	Predicted GTPases	COG1160
FERRO_01240	Q	Predicted ABC-type transport system involved in lysophospholipase L1 biosynthesis, ATPase component	COG4181
FERRO_01250	GM	ABC-type polysaccharide/polyol phosphate export systems, permease component	COG1682
FERRO_01260	M	Mannose-1-phosphate guanylyltransferase	COG0836
FERRO_01270	M	Predicted UDP-glucose 6-dehydrogenase	COG1004
FERRO_01280	K	Transcription antiterminator	COG0250
FERRO_01290	K	Predicted transcriptional regulators	COG1475
FERRO_01300	K	Predicted transcriptional regulators	COG1475
FERRO_01330	K	Transcription antiterminator	COG0250
FERRO_01430	R	Uncharacterized protein related to capsule biosynthesis enzymes	COG3550
FERRO_01470	L	Site-specific recombinases, DNA invertase Pin homologs	COG1961
FERRO_01500	E	Predicted Zn peptidase	COG2856
FERRO_01570	I	3-hydroxyisobutyrate dehydrogenase and related beta-hydroxyacid dehydrogenases	COG2084
FERRO_01580	M	Cyclopropane fatty acid synthase and related methyltransferases	COG2230
FERRO_01590	GEPR	Permeases of the major facilitator superfamily	COG0477
FERRO_01600	GEPR	Permeases of the major facilitator superfamily	COG0477
FERRO_01610	R	Predicted Zn-dependent hydrolases of the beta-lactamase fold	COG2220
FERRO_01630	C	Nitroreductase	COG0778
FERRO_01650	O	Putative protein-S-isoprenylcysteine methyltransferase	COG2020
FERRO_01670	R	N-terminal domain of molybdenum-binding protein	COG2005
FERRO_01680	E	Choline dehydrogenase and related flavoproteins	COG2303
FERRO_01700	S	Phage-related protein	COG4679
FERRO_01710	K	Predicted transcriptional regulators	COG1396
FERRO_01720	L	Transposase and inactivated derivatives	COG2963
FERRO_01730	L	Transposase and inactivated derivatives	COG3328
FERRO_01770	R	Predicted pyrophosphatase	COG1694
FERRO_01780	S	Uncharacterized conserved protein	COG3410
FERRO_01830	O	Glutathione peroxidase	COG0386
FERRO_01850	J	2-methylthioadenine synthetase	COG0621
FERRO_01860	T	Phosphate starvation-inducible protein PhoH, predicted ATPase	COG1702
FERRO_01870	R	Predicted metal-dependent hydrolase	COG0319
FERRO_01880	P	Putative Mg2+ and Co2+ transporter CorC	COG4535
FERRO_01890	M	Apolipoprotein N-acyltransferase	COG0815
FERRO_01900	O	Disulfide bond formation protein DsbB	COG1495
FERRO_01910	J	Glycyl-tRNA synthetase, alpha subunit	COG0752
FERRO_01920	J	Glycyl-tRNA synthetase, beta subunit	COG0751
FERRO_01930	E	Histidinol phosphatase and related phosphatases	COG0241
FERRO_01940	I	1-acyl-sn-glycerol-3-phosphate acyltransferase	COG0204
FERRO_01950	O	Protein-disulfide isomerase	COG1651
FERRO_01960	HC	2-polyprenyl-6-methoxyphenol hydroxylase and related FAD-dependent oxidoreductases	COG0654
FERRO_01970	HC	2-polyprenyl-6-methoxyphenol hydroxylase and related FAD-dependent oxidoreductases	COG0654
FERRO_01980	J	Methionine aminopeptidase	COG0024
FERRO_01990	MJ	Nucleoside-diphosphate-sugar pyrophosphorylase involved in lipopolysaccharide biosynthesis/translation initiation factor 2B, gamma/epsilon subunits (eIF-2Bgamma/eIF-2Bepsilon)	COG1208
FERRO_02000	R	Predicted phosphotransferase related to Ser/Thr protein kinases	COG3178
FERRO_02010	M	Organic solvent tolerance protein OstA	COG1452
FERRO_02020	O	Parvulin-like peptidyl-prolyl isomerase	COG0760
FERRO_02030	H	Pyridoxal phosphate biosynthesis protein	COG1995
FERRO_02040	J	Dimethyladenosine transferase (rRNA methylation)	COG0030
FERRO_02050	EH	Anthranilate/para-aminobenzoate synthases component II	COG0512
FERRO_02060	R	Predicted Rossmann fold nucleotide-binding protein	COG1611
FERRO_02070	EH	Anthranilate/para-aminobenzoate synthases component I	COG0147
FERRO_02080	G	Pentose-5-phosphate-3-epimerase	COG0036
FERRO_02090	M	Membrane-bound lytic murein transglycosylase	COG2821
FERRO_02100	H	Glutamyl-tRNA reductase	COG0373
FERRO_02110	J	Protein chain release factor A	COG0216
FERRO_02120	J	Methylase of polypeptide chain release factors	COG2890
FERRO_02140	O	Glutaredoxin-related protein	COG0278
FERRO_02160	K	Transcription antiterminator	COG0250
FERRO_02170	R	Predicted hydrolase (HAD superfamily)	COG1011
FERRO_02180	R	Predicted hydrolase (HAD superfamily)	COG1011
FERRO_02200	M	Mannose-1-phosphate guanylyltransferase	COG0836
FERRO_02210	M	Prolipoprotein diacylglyceryltransferase	COG0682
FERRO_02220	C	Cytochrome c551/c552	COG4654
FERRO_02230	E	ABC-type branched-chain amino acid transport systems, periplasmic component	COG0683
FERRO_02240	E	ABC-type branched-chain amino acid transport systems, ATPase component	COG0410
FERRO_02250	E	ABC-type branched-chain amino acid transport systems, ATPase component	COG0411
FERRO_02260	E	Branched-chain amino acid ABC-type transport system, permease components	COG0559
FERRO_02270	E	Branched-chain amino acid ABC-type transport system, permease components	COG0559
FERRO_02280	H	Coproporphyrinogen III oxidase	COG0408
FERRO_02290	J	Putative translation factor (SUA5)	COG0009
FERRO_02300	F	Phosphoribosylamine-glycine ligase	COG0151
FERRO_02310	F	AICAR transformylase/IMP cyclohydrolase PurH (only IMP cyclohydrolase domain in Aful)	COG0138
FERRO_02320	KL	Factor for inversion stimulation Fis, transcriptional activator	COG2901
FERRO_02330	J	tRNA-dihydrouridine synthase	COG0042
FERRO_02340	L	DNA polymerase I - 3'-5' exonuclease and polymerase domains	COG0749
FERRO_02350	C	Aerobic-type carbon monoxide dehydrogenase, small subunit CoxS/CutS homologs	COG2080
FERRO_02370	R	Putative homoserine kinase type II (protein kinase fold)	COG2334
FERRO_02390	R	Uncharacterized protein SCO1/SenC/PrrC, involved in biogenesis of respiratory and photosynthetic systems	COG1999
FERRO_02400	S	Uncharacterized conserved protein	COG1262
FERRO_02420	O	Cbb3-type cytochrome oxidase, subunit 1	COG3278
FERRO_02450	C	Polyferredoxin	COG0348
FERRO_02490	S	Uncharacterized conserved protein	COG1262
FERRO_02560	C	Cbb3-type cytochrome oxidase, cytochrome c subunit	COG2993
FERRO_02570	O	Cbb3-type cytochrome oxidase, subunit 1	COG3278
FERRO_02630	C	Polysulphide reductase	COG5557
FERRO_02640	C	Fe-S-cluster-containing hydrogenase components 1	COG0437
FERRO_02650	C	Anaerobic dehydrogenases, typically selenocysteine-containing	COG0243
FERRO_02680	C	Cytochrome c553	COG2863
FERRO_02700	O	Cbb3-type cytochrome oxidase, subunit 1	COG3278
FERRO_02750	C	Cytochrome c553	COG2863
FERRO_02760	L	Superfamily I DNA and RNA helicases	COG0210
FERRO_02770	J	Leucyl-tRNA synthetase	COG0495
FERRO_02780	M	Rare lipoprotein B	COG2980
FERRO_02790	L	DNA polymerase III, delta subunit	COG1466
FERRO_02800	E	Gamma-glutamyl phosphate reductase	COG0014
FERRO_02810	H	Nicotinic acid mononucleotide adenylyltransferase	COG1057
FERRO_02820	S	Uncharacterized homolog of plant Iojap protein	COG0799
FERRO_02830	S	Uncharacterized conserved protein	COG1576
FERRO_02840	D	Nucleotide-binding protein implicated in inhibition of septum formation	COG0424
FERRO_02850	J	Ribonucleases G and E	COG1530
FERRO_02860	S	Predicted integral membrane protein	COG0762
FERRO_02870	E	Pyrroline-5-carboxylate reductase	COG0345
FERRO_02880	R	Predicted enzyme with a TIM-barrel fold	COG0325
FERRO_02890	S	Uncharacterized protein conserved in bacteria	COG3536
FERRO_02900	H	Methylase involved in ubiquinone/menaquinone biosynthesis	COG2226
FERRO_02910	R	Predicted unusual protein kinase	COG0661
FERRO_02920	E	ABC-type branched-chain amino acid transport systems, ATPase component	COG0410
FERRO_02940	E	ABC-type branched-chain amino acid transport systems, ATPase component	COG0411
FERRO_02950	E	Branched-chain amino acid ABC-type transport system, permease components	COG0559
FERRO_02960	E	ABC-type branched-chain amino acid transport systems, periplasmic component	COG0683
FERRO_02970	R	Carbonic anhydrases/acetyltransferases, isoleucine patch superfamily	COG0663
FERRO_02980	R	Predicted hydrolase of the alpha/beta superfamily	COG2945
FERRO_02990	S	Predicted membrane protein	COG1981
FERRO_03000	L	Predicted N6-adenine-specific DNA methylase	COG0116
FERRO_03010	TK	Response regulators consisting of a CheY-like receiver domain and a winged-helix DNA-binding domain	COG0745
FERRO_03020	T	Signal transduction histidine kinase	COG0642
FERRO_03030	G	Phosphotransferase system, HPr-related proteins	COG1925
FERRO_03040	G	Phosphoenolpyruvate-protein kinase (PTS system EI component in bacteria)	COG1080
FERRO_03050	F	Orotate phosphoribosyltransferase	COG0461
FERRO_03060	GEPR	Permeases of the major facilitator superfamily	COG0477
FERRO_03070	QR	SAM-dependent methyltransferases	COG0500
FERRO_03080	E	Homoserine acetyltransferase	COG2021
FERRO_03090	J	Asp-tRNAAsn/Glu-tRNAGln amidotransferase B subunit (PET112 homolog)	COG0064
FERRO_03100	J	Asp-tRNAAsn/Glu-tRNAGln amidotransferase A subunit and related amidases	COG0154
FERRO_03110	J	Asp-tRNAAsn/Glu-tRNAGln amidotransferase C subunit	COG0721
FERRO_03120	D	Actin-like ATPase involved in cell morphogenesis	COG1077
FERRO_03130	M	Cell shape-determining protein	COG1792
FERRO_03140	M	Cell shape-determining protein	COG2891
FERRO_03150	M	Cell division protein FtsI/penicillin-binding protein 2	COG0768
FERRO_03160	D	Bacterial cell division membrane protein	COG0772
FERRO_03170	M	Lipoproteins	COG0797
FERRO_03180	M	D-alanyl-D-alanine carboxypeptidase	COG1686
FERRO_03190	EH	Branched-chain amino acid aminotransferase/4-amino-4-deoxychorismate lyase	COG0115
FERRO_03200	S	Uncharacterized conserved protein	COG2921
FERRO_03210	H	Lipoate-protein ligase B	COG0321
FERRO_03220	H	Lipoate synthase	COG0320
FERRO_03230	IQ	3-oxoacyl-(acyl-carrier-protein) synthase	COG0304
FERRO_03240	IQ	Acyl carrier protein	COG0236
FERRO_03250	R	Esterase/lipase	COG1647
FERRO_03260	J	Predicted GTPase, probable translation factor	COG0012
FERRO_03270	S	Uncharacterized conserved protein	COG2930
FERRO_03280	J	Peptidyl-tRNA hydrolase	COG0193
FERRO_03290	J	Ribosomal protein L25 (general stress protein Ctc)	COG1825
FERRO_03300	FE	Phosphoribosylpyrophosphate synthetase	COG0462
FERRO_03320	I	4-diphosphocytidyl-2C-methyl-D-erythritol 2-phosphate synthase	COG1947
FERRO_03330	M	Outer membrane lipoprotein involved in outer membrane biogenesis	COG3017
FERRO_03340	R	FOG: TPR repeat	COG0457
FERRO_03350	C	Ferredoxin	COG1145
FERRO_03360	H	Phosphopantetheine adenylyltransferase	COG0669
FERRO_03370	L	N6-adenine-specific methylase	COG0742
FERRO_03380	U	Signal recognition particle GTPase	COG0552
FERRO_03390	D	Predicted ATPase involved in cell division	COG2884
FERRO_03400	D	Cell division protein	COG2177
FERRO_03410	M	Cyclopropane fatty acid synthase and related methyltransferases	COG2230
FERRO_03420	S	Uncharacterized conserved protein	COG3496
FERRO_03430	R	Predicted NAD/FAD-binding protein	COG2907
FERRO_03440	M	Bacterial lipocalin	COG3040
FERRO_03450	K	Transcriptional regulator	COG1309
FERRO_03460	O	Peroxiredoxin	COG1225
FERRO_03470	K	DNA-directed RNA polymerase, sigma subunit (sigma70/sigma32)	COG0568
FERRO_03480	H	Dihydroneopterin aldolase	COG1539
FERRO_03490	S	Uncharacterized protein conserved in bacteria	COG4582
FERRO_03500	H	Dephospho-CoA kinase	COG0237
FERRO_03510	NOU	Type II secretory pathway, prepilin signal peptidase PulO and related peptidases	COG1989
FERRO_03520	P	Putative Mg2+ and Co2+ transporter CorB	COG4536
FERRO_03530	R	ABC-type uncharacterized transport system, permease component	COG4137
FERRO_03540	U	Signal recognition particle GTPase	COG0541
FERRO_03550	S	Predicted membrane protein	COG0344
FERRO_03560	L	Site-specific recombinase XerD	COG4974
FERRO_03570	J	Ribosomal protein L19	COG0335
FERRO_03580	J	tRNA-(guanine-N1)-methyltransferase	COG0336
FERRO_03590	J	RimM protein, required for 16S rRNA processing	COG0806
FERRO_03600	J	Ribosomal protein S16	COG0228
FERRO_03610	P	Rhodanese-related sulfurtransferase	COG2897
FERRO_03620	GER	Permeases of the drug/metabolite transporter (DMT) superfamily	COG0697
FERRO_03630	PR	Phenylpropionate dioxygenase and related ring-hydroxylating dioxygenases, large terminal subunit	COG4638
FERRO_03650	H	Geranylgeranyl pyrophosphate synthase	COG0142
FERRO_03660	HI	Deoxyxylulose-5-phosphate synthase	COG1154
FERRO_03670	S	Uncharacterized conserved protein	COG1469
FERRO_03680	J	Glutamyl- and glutaminyl-tRNA synthetases	COG0008
FERRO_03700	H	Biotin-(acetyl-CoA carboxylase) ligase	COG0340
FERRO_03710	K	Putative transcriptional regulator, homolog of Bvg accessory factor	COG1521
FERRO_03720	S	Uncharacterized conserved protein	COG0316
FERRO_03730	R	Predicted periplasmic or secreted lipoprotein	COG2823
FERRO_03740	G	Phosphoheptose isomerase	COG0279
FERRO_03750	G	Phosphoheptose isomerase	COG0279
FERRO_03760	R	Predicted methyltransferases	COG0313
FERRO_03770	S	Uncharacterized protein conserved in bacteria	COG1666
FERRO_03780	E	Argininosuccinate synthase	COG0137
FERRO_03790	E	Ornithine carbamoyltransferase	COG0078
FERRO_03800	E	Ornithine/acetylornithine aminotransferase	COG4992
FERRO_03810	J	Ribosomal protein S20	COG0268
FERRO_03820	R	Uncharacterized membrane protein, putative virulence factor	COG0728
FERRO_03830	K	Transcriptional regulator	COG0583
FERRO_03840	R	Predicted permeases	COG0730
FERRO_03850	H	FAD synthase	COG0196
FERRO_03860	J	Isoleucyl-tRNA synthetase	COG0060
FERRO_03870	MU	Lipoprotein signal peptidase	COG0597
FERRO_03880	R	Sulfite oxidase and related enzymes	COG2041
FERRO_03890	IM	Penicillin tolerance protein	COG0761
FERRO_03900	P	Fe2+/Zn2+ uptake regulation proteins	COG0735
FERRO_03910	R	Predicted metal-dependent hydrolase	COG0319
FERRO_03920	IQR	Dehydrogenases with different specificities (related to short-chain alcohol dehydrogenases)	COG1028
FERRO_03970	S	Uncharacterized iron-regulated protein	COG3016
FERRO_03980	GEPR	Permeases of the major facilitator superfamily	COG0477
FERRO_04000	C	NAD-dependent aldehyde dehydrogenases	COG1012
FERRO_04010	E	Threonine dehydratase	COG1171
FERRO_04020	G	Ribose 5-phosphate isomerase	COG0120
FERRO_04030	P	Phosphate uptake regulator	COG0704
FERRO_04040	CO	Fe-S cluster protector protein	COG2924
FERRO_04050	E	Acetylglutamate kinase	COG0548
FERRO_04060	S	Uncharacterized protein conserved in bacteria	COG1385
FERRO_04070	G	Archaeal fructose-1,6-bisphosphatase and related enzymes of inositol monophosphatase family	COG0483
FERRO_04080	S	Uncharacterized conserved protein	COG2947
FERRO_04090	F	Phosphoribosylaminoimidazolesuccinocarboxamide (SAICAR) synthase	COG0152
FERRO_04100	G	Pyruvate kinase	COG0469
FERRO_04110	G	3-phosphoglycerate kinase	COG0126
FERRO_04120	G	Glyceraldehyde-3-phosphate dehydrogenase/erythrose-4-phosphate dehydrogenase	COG0057
FERRO_04130	K	Transcriptional regulator	COG0583
FERRO_04140	S	Uncharacterized protein conserved in bacteria	COG3027
FERRO_04170	V	ABC-type multidrug transport system, ATPase and permease components	COG1132
FERRO_04180	M	Glycosyltransferases involved in cell wall biogenesis	COG0463
FERRO_04190	MG	Nucleoside-diphosphate-sugar epimerases	COG0451
FERRO_04200	M	ADP-heptose:LPS heptosyltransferase	COG0859
FERRO_04210	M	3-deoxy-D-manno-octulosonic-acid transferase	COG1519
FERRO_04220	K	Transcription elongation factor	COG0782
FERRO_04230	O	Protein-L-isoaspartate carboxylmethyltransferase	COG2518
FERRO_04240	H	Thiamine biosynthesis protein ThiC	COG0422
FERRO_04250	V	Uncharacterized bacitracin resistance protein	COG1968
FERRO_04260	C	Rubredoxin	COG1773
FERRO_04270	H	Hydroxymethylpyrimidine/phosphomethylpyrimidine kinase	COG0351
FERRO_04280	H	Thiamine monophosphate synthase	COG0352
FERRO_04290	H	Glutamate-1-semialdehyde aminotransferase	COG0001
FERRO_04300	R	Predicted GTPase	COG0218
FERRO_04310	H	Delta-aminolevulinic acid dehydratase	COG0113
FERRO_04330	M	Membrane carboxypeptidase/penicillin-binding protein	COG5009
FERRO_04340	E	Shikimate kinase	COG0703
FERRO_04350	E	3-dehydroquinate synthetase	COG0337
FERRO_04360	E	Glutamate synthase domain 2	COG0069
FERRO_04370	ER	NADPH-dependent glutamate synthase beta chain and related oxidoreductases	COG0493
FERRO_04380	H	Uroporphyrinogen-III decarboxylase	COG0407
FERRO_04390	L	Primosomal protein N' (replication factor Y) - superfamily II helicase	COG1198
FERRO_04400	J	Arginyl-tRNA synthetase	COG0018
FERRO_04410	D	Cell division protein	COG3087
FERRO_04420	OC	Thiol-disulfide isomerase and thioredoxins	COG0526
FERRO_04430	M	N-acetylglucosamine-1-phosphate uridyltransferase (contains nucleotidyltransferase and I-patch acetyltransferase domains)	COG1207
FERRO_04440	C	F0F1-type ATP synthase, epsilon subunit (mitochondrial delta subunit)	COG0355
FERRO_04450	C	F0F1-type ATP synthase, beta subunit	COG0055
FERRO_04460	C	F0F1-type ATP synthase, gamma subunit	COG0224
FERRO_04470	C	F0F1-type ATP synthase, alpha subunit	COG0056
FERRO_04480	C	F0F1-type ATP synthase, delta subunit (mitochondrial oligomycin sensitivity protein)	COG0712
FERRO_04490	C	F0F1-type ATP synthase, subunit b	COG0711
FERRO_04500	C	F0F1-type ATP synthase, subunit c/Archaeal/vacuolar-type H+-ATPase, subunit K	COG0636
FERRO_04510	C	F0F1-type ATP synthase, subunit a	COG0356
FERRO_04530	K	Predicted transcriptional regulators	COG1475
FERRO_04540	D	ATPases involved in chromosome partitioning	COG1192
FERRO_04550	M	Predicted S-adenosylmethionine-dependent methyltransferase involved in bacterial cell division	COG0357
FERRO_04560	D	NAD/FAD-utilizing enzyme apparently involved in cell division	COG0445
FERRO_04570	R	Predicted GTPase	COG0486
FERRO_04580	U	Preprotein translocase subunit YidC	COG0706
FERRO_04590	J	RNase P protein component	COG0594
FERRO_04600	J	Ribosomal protein L34	COG0230
FERRO_04610	L	ATPase involved in DNA replication initiation	COG0593
FERRO_04620	L	DNA polymerase sliding clamp subunit (PCNA homolog)	COG0592
FERRO_04630	L	Type IIA topoisomerase (DNA gyrase/topo II, topoisomerase IV), B subunit	COG0187
FERRO_04640	M	Glycosyltransferases involved in cell wall biogenesis	COG0463
FERRO_04650	L	Topoisomerase IA	COG0550
FERRO_04660	S	Uncharacterized protein conserved in bacteria	COG2922
FERRO_04670	J	N-formylmethionyl-tRNA deformylase	COG0242
FERRO_04680	J	Methionyl-tRNA formyltransferase	COG0223
FERRO_04690	J	tRNA and rRNA cytosine-C5-methylases	COG0144
FERRO_04710	T	Signal transduction histidine kinase involved in nitrogen fixation and metabolism regulation	COG5000
FERRO_04720	T	Response regulator containing CheY-like receiver, AAA-type ATPase, and DNA-binding domains	COG2204
FERRO_04760	M	Lipid A core - O-antigen ligase and related enzymes	COG3307
FERRO_04790	M	ADP-heptose:LPS heptosyltransferase	COG0859
FERRO_04810	C	Cytochrome c5	COG3245
FERRO_04820	T	Diadenosine tetraphosphatase and related serine/threonine protein phosphatases	COG0639
FERRO_04830	I	1-acyl-sn-glycerol-3-phosphate acyltransferase	COG0204
FERRO_04840	G	Sugar kinases, ribokinase family	COG0524
FERRO_04850	O	Peroxiredoxin	COG2077
FERRO_04860	E	Glycine cleavage system H protein (lipoate-binding)	COG0509
FERRO_04870	J	Ribosomal protein L11 methylase	COG2264
FERRO_04880	I	Biotin carboxylase	COG0439
FERRO_04890	I	Biotin carboxyl carrier protein	COG0511
FERRO_04900	E	3-dehydroquinate dehydratase II	COG0757
FERRO_04910	MG	Nucleoside-diphosphate-sugar epimerases	COG0451
FERRO_04920	HC	2-polyprenylphenol hydroxylase and related flavodoxin oxidoreductases	COG0543
FERRO_04930	H	Uncharacterized enzyme of heme biosynthesis	COG3071
FERRO_04940	H	Uncharacterized enzyme of heme biosynthesis	COG2959
FERRO_04950	H	Uroporphyrinogen-III synthase	COG1587
FERRO_04960	H	Porphobilinogen deaminase	COG0181
FERRO_04970	C	Phosphoenolpyruvate carboxylase	COG2352
FERRO_04980	M	D-alanine-D-alanine ligase and related ATP-grasp enzymes	COG1181
FERRO_04990	HJ	Glutathione synthase/Ribosomal protein S6 modification enzyme (glutaminyl transferase)	COG0189
FERRO_05010	K	Predicted transcriptional regulator	COG1959
FERRO_05020	S	Uncharacterized conserved protein	COG0316
FERRO_05030	O	ABC-type transport system involved in Fe-S cluster assembly, ATPase component	COG0396
FERRO_05040	O	ABC-type transport system involved in Fe-S cluster assembly, permease component	COG0719
FERRO_05050	E	Selenocysteine lyase	COG0520
FERRO_05060	O	ABC-type transport system involved in Fe-S cluster assembly, permease component	COG0719
FERRO_05070	R	Predicted metal-sulfur cluster biosynthetic enzyme	COG2151
FERRO_05080	P	Putative silver efflux pump	COG3696
FERRO_05090	M	Membrane-fusion protein	COG0845
FERRO_05100	MU	Outer membrane protein	COG1538
FERRO_05110	S	Uncharacterized protein conserved in bacteria	COG2960
FERRO_05130	E	Nitrogen regulatory protein PII	COG0347
FERRO_05150	E	Nitrogen regulatory protein PII	COG0347
FERRO_05160	P	Ammonia permease	COG0004
FERRO_05170	E	Methionine synthase I, cobalamin-binding domain	COG1410
FERRO_05180	M	UDP-N-acetylmuramate-alanine ligase	COG0773
FERRO_05190	K	Exoribonuclease R	COG0557
FERRO_05200	M	Periplasmic protein TonB, links inner and outer membranes	COG0810
FERRO_05210	L	Deoxyribodipyrimidine photolyase	COG0415
FERRO_05220	K	Putative transcriptional regulator	COG1678
FERRO_05230	L	Predicted endonuclease involved in recombination (possible Holliday junction resolvase in Mycoplasmas and B. subtilis)	COG0816
FERRO_05240	F	Aspartate carbamoyltransferase, catalytic chain	COG0540
FERRO_05250	F	Dihydroorotase and related cyclic amidohydrolases	COG0044
FERRO_05260	E	Zn-dependent oligopeptidases	COG0339
FERRO_05270	L	Exonuclease III	COG0708
FERRO_05280	T	Response regulator containing CheY-like receiver, AAA-type ATPase, and DNA-binding domains	COG2204
FERRO_05290	T	Signal transduction histidine kinase	COG0642
FERRO_05300	E	Glutamine synthetase	COG0174
FERRO_05310	P	Rhodanese-related sulfurtransferase	COG0607
FERRO_05320	E	Shikimate 5-dehydrogenase	COG0169
FERRO_05330	M	Membrane carboxypeptidase (penicillin-binding protein)	COG0744
FERRO_05350	E	Diaminopimelate decarboxylase	COG0019
FERRO_05370	K	Transcriptional regulators	COG1846
FERRO_05380	E	Argininosuccinate lyase	COG0165
FERRO_05390	T	Predicted signal-transduction protein containing cAMP-binding and CBS domains	COG2905
FERRO_05400	L	DNA polymerase III, epsilon subunit and related 3'-5' exonucleases	COG0847
FERRO_05410	R	Predicted symporter	COG4147
FERRO_05420	L	Transposase and inactivated derivatives	COG3666
FERRO_05430	ER	Na+/proline symporter	COG0591
FERRO_05440	S	Predicted membrane protein	COG3162
FERRO_05450	O	Chaperonin GroEL (HSP60 family)	COG0459
FERRO_05460	O	Co-chaperonin GroES (HSP10)	COG0234
FERRO_05470	M	D-alanyl-D-alanine carboxypeptidase (penicillin-binding protein 4)	COG2027
FERRO_05490	H	4-hydroxybenzoate polyprenyltransferase and related prenyltransferases	COG0382
FERRO_05500	LK	RecG-like helicase	COG1200
FERRO_05510	J	Putative translation initiation inhibitor, yjgF family	COG0251
FERRO_05520	TK	Guanosine polyphosphate pyrophosphohydrolases/synthetases	COG0317
FERRO_05530	K	DNA-directed RNA polymerase, subunit K/omega	COG1758
FERRO_05540	F	Guanylate kinase	COG0194
FERRO_05550	S	Uncharacterized stress-induced protein	COG1561
FERRO_05560	H	Uroporphyrinogen-III methylase	COG0007
FERRO_05570	F	Xanthosine triphosphate pyrophosphatase	COG0127
FERRO_05580	H	Coproporphyrinogen III oxidase and related Fe-S oxidoreductases	COG0635
FERRO_05590	L	Methylated DNA-protein cysteine methyltransferase	COG0350
FERRO_05600	R	Predicted S-adenosylmethionine-dependent methyltransferase	COG0220
FERRO_05610	H	Uncharacterized enzyme of thiazole biosynthesis	COG2022
FERRO_05620	H	Sulfur transfer protein involved in thiamine biosynthesis	COG2104
FERRO_05640	L	A/G-specific DNA glycosylase	COG1194
FERRO_05650	R	Predicted P-loop-containing kinase	COG1660
FERRO_05660	T	Serine kinase of the HPr protein, regulates carbohydrate metabolism	COG1493
FERRO_05670	GT	Phosphotransferase system mannitol/fructose-specific IIA domain (Ntr-type)	COG1762
FERRO_05680	J	Ribosome-associated protein Y (PSrp-1)	COG1544
FERRO_05690	K	DNA-directed RNA polymerase specialized sigma subunit, sigma54 homolog	COG1508
FERRO_05700	E	ABC-type branched-chain amino acid transport systems, ATPase component	COG0411
FERRO_05710	S	Uncharacterized protein conserved in bacteria	COG1934
FERRO_05720	S	Uncharacterized protein conserved in bacteria	COG3117
FERRO_05730	R	Low specificity phosphatase (HAD superfamily)	COG1778
FERRO_05740	R	FOG: CBS domain	COG0517
FERRO_05750	P	Kef-type K+ transport systems, predicted NAD-binding component	COG1226
FERRO_05760	E	ABC-type polar amino acid transport system, ATPase component	COG1126
FERRO_05770	Q	ABC-type transport system involved in resistance to organic solvents, permease component	COG0767
FERRO_05780	Q	ABC-type transport system involved in resistance to organic solvents, periplasmic component	COG1463
FERRO_05790	Q	ABC-type transport system involved in resistance to organic solvents, auxiliary component	COG2854
FERRO_05800	R	Predicted NTP binding protein (contains STAS domain)	COG3113
FERRO_05810	CP	ABC-type Na+ transport system, ATPase component	COG4555
FERRO_05820	V	ABC-type multidrug transport system, permease component	COG0842
FERRO_05830	K	Predicted transcriptional regulator, BolA superfamily	COG5007
FERRO_05840	M	UDP-N-acetylglucosamine enolpyruvyl transferase	COG0766
FERRO_05850	E	ATP phosphoribosyltransferase	COG0040
FERRO_05860	E	Histidinol dehydrogenase	COG0141
FERRO_05870	E	Histidinol-phosphate/aromatic aminotransferase and cobyric acid decarboxylase	COG0079
FERRO_05880	E	Imidazoleglycerol-phosphate dehydratase	COG0131
FERRO_05890	E	Glutamine amidotransferase	COG0118
FERRO_05900	E	Phosphoribosylformimino-5-aminoimidazole carboxamide ribonucleotide (ProFAR) isomerase	COG0106
FERRO_05910	E	Imidazoleglycerol-phosphate synthase	COG0107
FERRO_05920	E	Phosphoribosyl-AMP cyclohydrolase	COG0139
FERRO_05930	E	Phosphoribosyl-ATP pyrophosphohydrolase	COG0140
FERRO_05940	FGR	Diadenosine tetraphosphate (Ap4A) hydrolase and other HIT family hydrolases	COG0537
FERRO_05950	U	Sec-independent protein secretion pathway components	COG1826
FERRO_05960	U	Sec-independent protein secretion pathway components	COG1826
FERRO_05970	U	Sec-independent protein secretion pathway component TatC	COG0805
FERRO_05980	O	Trypsin-like serine proteases, typically periplasmic, contain C-terminal PDZ domain	COG0265
FERRO_05990	C	Rieske Fe-S protein	COG0723
FERRO_06000	C	Cytochrome b subunit of the bc complex	COG1290
FERRO_06010	C	Cytochrome c1	COG2857
FERRO_06020	O	Glutathione S-transferase	COG0625
FERRO_06030	R	Stringent starvation protein B	COG2969
FERRO_06050	L	Integrase	COG0582
FERRO_06090	L	Transposase and inactivated derivatives	COG3666
FERRO_06100	J	Putative translation initiation inhibitor, yjgF family	COG0251
FERRO_06110	S	Uncharacterized protein conserved in bacteria	COG4487
FERRO_06120	L	Transposase and inactivated derivatives	COG3547
FERRO_06180	U	Conjugal transfer/entry exclusion protein	COG5314
FERRO_06280	T	Diadenosine tetraphosphatase and related serine/threonine protein phosphatases	COG0639
FERRO_06310	L	Superfamily I DNA and RNA helicases and helicase subunits	COG1112
FERRO_06330	P	Arsenate reductase and related proteins, glutaredoxin family	COG1393
FERRO_06340	R	Predicted flavoprotein	COG0431
FERRO_06350	I	Acyl-CoA hydrolase	COG1607
FERRO_06360	I	Predicted acyltransferases	COG1835
FERRO_06370	M	Glycosyltransferases involved in cell wall biogenesis	COG0463
FERRO_06550	J	GTPases - translation elongation factors	COG0050
FERRO_06440	U	Preprotein translocase subunit SecE	COG0690
FERRO_06450	K	Transcription antiterminator	COG0250
FERRO_06460	J	Ribosomal protein L11	COG0080
FERRO_06470	J	Ribosomal protein L1	COG0081
FERRO_06480	J	Ribosomal protein L10	COG0244
FERRO_06490	J	Ribosomal protein L7/L12	COG0222
FERRO_06500	K	DNA-directed RNA polymerase, beta subunit/140 kD subunit	COG0085
FERRO_06510	K	DNA-directed RNA polymerase, beta' subunit/160 kD subunit	COG0086
FERRO_06520	J	Ribosomal protein S12	COG0048
FERRO_06530	J	Ribosomal protein S7	COG0049
FERRO_06540	J	Translation elongation factors (GTPases)	COG0480
FERRO_06550	J	GTPases - translation elongation factors	COG0050
FERRO_06560	J	Ribosomal protein S10	COG0051
FERRO_06570	J	Ribosomal protein L3	COG0087
FERRO_06580	J	Ribosomal protein L4	COG0088
FERRO_06590	J	Ribosomal protein L23	COG0089
FERRO_06600	J	Ribosomal protein L2	COG0090
FERRO_06610	J	Ribosomal protein S19	COG0185
FERRO_06620	J	Ribosomal protein L22	COG0091
FERRO_06630	J	Ribosomal protein S3	COG0092
FERRO_06640	J	Ribosomal protein L16/L10E	COG0197
FERRO_06650	J	Ribosomal protein L29	COG0255
FERRO_06660	J	Ribosomal protein S17	COG0186
FERRO_06670	J	Ribosomal protein L14	COG0093
FERRO_06680	J	Ribosomal protein L24	COG0198
FERRO_06690	J	Ribosomal protein L5	COG0094
FERRO_06700	J	Ribosomal protein S14	COG0199
FERRO_06710	J	Ribosomal protein S8	COG0096
FERRO_06720	J	Ribosomal protein L6P/L9E	COG0097
FERRO_06730	J	Ribosomal protein L18	COG0256
FERRO_06740	J	Ribosomal protein S5	COG0098
FERRO_06750	J	Ribosomal protein L30/L7E	COG1841
FERRO_06760	J	Ribosomal protein L15	COG0200
FERRO_06770	U	Preprotein translocase subunit SecY	COG0201
FERRO_06780	J	Translation initiation factor 1 (IF-1)	COG0361
FERRO_06800	J	Ribosomal protein S13	COG0099
FERRO_06810	J	Ribosomal protein S11	COG0100
FERRO_06820	J	Ribosomal protein S4 and related proteins	COG0522
FERRO_06830	K	DNA-directed RNA polymerase, alpha subunit/40 kD subunit	COG0202
FERRO_06840	J	Ribosomal protein L17	COG0203
FERRO_06850	P	Cyanate lyase	COG1513
FERRO_06870	P	Chloride channel protein EriC	COG0038
FERRO_06880	L	Excinuclease ATPase subunit	COG0178
FERRO_06890	GEPR	Permeases of the major facilitator superfamily	COG0477
FERRO_06900	L	Single-stranded DNA-binding protein	COG0629
FERRO_06920	U	Biopolymer transport protein	COG0848
FERRO_06930	U	Biopolymer transport proteins	COG0811
FERRO_06940	G	Glucose-6-phosphate isomerase	COG0166
FERRO_06960	J	Aspartyl-tRNA synthetase	COG0173
FERRO_06970	S	Uncharacterized conserved protein	COG2928
FERRO_06980	S	Uncharacterized protein conserved in bacteria	COG2331
FERRO_06990	R	Predicted Zn-dependent peptidases	COG0612
FERRO_07000	LR	NTP pyrophosphohydrolases including oxidative damage repair enzymes	COG0494
FERRO_07010	S	Uncharacterized conserved protein	COG0316
FERRO_07020	P	Putative silver efflux pump	COG3696
FERRO_07030	E	Acetylglutamate semialdehyde dehydrogenase	COG0002
FERRO_07040	J	Ribosomal protein S9	COG0103
FERRO_07050	J	Ribosomal protein L13	COG0102
FERRO_07060	O	Predicted redox protein, regulator of disulfide bond formation	COG1765
FERRO_07070	E	Anthranilate phosphoribosyltransferase	COG0547
FERRO_07080	E	Indole-3-glycerol phosphate synthase	COG0134
FERRO_07100	V	Cation/multidrug efflux pump	COG0841
FERRO_07110	M	Membrane-fusion protein	COG0845
FERRO_07120	MU	Outer membrane protein	COG1538
FERRO_07130	M	Outer membrane protein (porin)	COG3203
FERRO_07140	M	Outer membrane protein (porin)	COG3203
FERRO_07160	H	Ubiquinone biosynthesis protein COQ7	COG2941
FERRO_07170	E	Acetylglutamate kinase	COG0548
FERRO_07180	O	Predicted molecular chaperone distantly related to HSP70-fold metalloproteases	COG2377
FERRO_07190	M	Membrane proteins related to metalloendopeptidases	COG0739
FERRO_07200	J	Tyrosyl-tRNA synthetase	COG0162
FERRO_07210	GEPR	Permeases of the major facilitator superfamily	COG0477
FERRO_07220	V	Na+-driven multidrug efflux pump	COG0534
FERRO_07230	P	Outer membrane receptor proteins, mostly Fe transport	COG1629
FERRO_07240	L	Site-specific recombinase XerD	COG4974
FERRO_07260	S	Uncharacterized protein conserved in bacteria	COG3159
FERRO_07270	E	Diaminopimelate epimerase	COG0253
FERRO_07280	M	Lauroyl/myristoyl acyltransferase	COG1560
FERRO_07290	H	S-adenosylmethionine synthetase	COG0192
FERRO_07300	H	S-adenosylhomocysteine hydrolase	COG0499
FERRO_07310	E	5,10-methylenetetrahydrofolate reductase	COG0685
FERRO_07320	E	Serine-pyruvate aminotransferase/archaeal aspartate aminotransferase	COG0075
FERRO_07330	D	Predicted ATPase of the PP-loop superfamily implicated in cell cycle control	COG0037
FERRO_07340	S	Uncharacterized conserved protein	COG1565
FERRO_07350	J	tRNA nucleotidyltransferase/poly(A) polymerase	COG0617
FERRO_07360	M	Soluble lytic murein transglycosylase and related regulatory proteins (some contain LysM/invasin domains)	COG0741
FERRO_07380	C	Succinyl-CoA synthetase, beta subunit	COG0045
FERRO_07390	C	Succinyl-CoA synthetase, alpha subunit	COG0074
FERRO_07400	P	Fe2+/Zn2+ uptake regulation proteins	COG0735
FERRO_07410	J	Small protein A (tmRNA-binding)	COG2913
FERRO_07420	E	Dihydrodipicolinate reductase	COG0289
FERRO_07430	EF	Carbamoylphosphate synthase small subunit	COG0505
FERRO_07440	EF	Carbamoylphosphate synthase large subunit (split gene in MJ)	COG0458
FERRO_07450	K	Transcription elongation factor	COG0782
FERRO_07460	J	Predicted RNA-binding protein containing KH domain, possibly ribosomal protein	COG1534
FERRO_07470	J	23S rRNA methylase	COG0293
FERRO_07480	O	ATP-dependent Zn proteases	COG0465
FERRO_07490	H	Dihydropteroate synthase and related enzymes	COG0294
FERRO_07500	G	Phosphomannomutase	COG1109
FERRO_07510	T	Phosphohistidine phosphatase SixA	COG2062
FERRO_07520	P	Polyphosphate kinase	COG0855
FERRO_07530	R	Putative hemolysin	COG3176
FERRO_07550	FP	Exopolyphosphatase	COG0248
FERRO_07560	P	ABC-type phosphate transport system, periplasmic component	COG0226
FERRO_07570	P	ABC-type phosphate transport system, permease component	COG0573
FERRO_07580	P	ABC-type phosphate transport system, permease component	COG0581
FERRO_07590	P	ABC-type phosphate transport system, ATPase component	COG1117
FERRO_07600	G	Triosephosphate isomerase	COG0149
FERRO_07610	U	Preprotein translocase subunit SecG	COG1314
FERRO_07630	C	NADH:ubiquinone oxidoreductase subunit 3 (chain A)	COG0838
FERRO_07640	C	NADH:ubiquinone oxidoreductase 20 kD subunit and related Fe-S oxidoreductases	COG0377
FERRO_07650	C	NADH:ubiquinone oxidoreductase 27 kD subunit	COG0852
FERRO_07660	C	NADH:ubiquinone oxidoreductase 49 kD subunit 7	COG0649
FERRO_07670	C	NADH:ubiquinone oxidoreductase 24 kD subunit	COG1905
FERRO_07680	C	NADH:ubiquinone oxidoreductase, NADH-binding (51 kD) subunit	COG1894
FERRO_07690	C	NADH dehydrogenase/NADH:ubiquinone oxidoreductase 75 kD subunit (chain G)	COG1034
FERRO_07700	C	NADH:ubiquinone oxidoreductase subunit 1 (chain H)	COG1005
FERRO_07710	C	Formate hydrogenlyase subunit 6/NADH:ubiquinone oxidoreductase 23 kD subunit (chain I)	COG1143
FERRO_07720	C	NADH:ubiquinone oxidoreductase subunit 6 (chain J)	COG0839
FERRO_07730	C	NADH:ubiquinone oxidoreductase subunit 11 or 4L (chain K)	COG0713
FERRO_07740	CP	NADH:ubiquinone oxidoreductase subunit 5 (chain L)/Multisubunit Na+/H+ antiporter, MnhA subunit	COG1009
FERRO_07750	C	NADH:ubiquinone oxidoreductase subunit 4 (chain M)	COG1008
FERRO_07760	C	NADH:ubiquinone oxidoreductase subunit 2 (chain N)	COG1007
FERRO_07770	LR	NTP pyrophosphohydrolases including oxidative damage repair enzymes	COG0494
FERRO_07780	O	Molecular chaperone, HSP90 family	COG0326
FERRO_07790	I	Sterol desaturase	COG3000
FERRO_07800	G	Predicted xylanase/chitin deacetylase	COG0726
FERRO_07810	S	Uncharacterized conserved protein	COG3391
FERRO_07820	F	ADP-ribose pyrophosphatase	COG1051
FERRO_07830	J	SAM-dependent methyltransferases related to tRNA (uracil-5-)-methyltransferase	COG2265
FERRO_07840	R	Integral membrane protein, interacts with FtsH	COG0670
FERRO_07860	S	Uncharacterized protein conserved in bacteria	COG3558
FERRO_07870	L	3-methyladenine DNA glycosylase/8-oxoguanine DNA glycosylase	COG0122
FERRO_07880	P	Carbonic anhydrase	COG0288
FERRO_07890	H	Pterin-4a-carbinolamine dehydratase	COG2154
FERRO_07900	L	Formamidopyrimidine-DNA glycosylase	COG0266
FERRO_07910	S	Uncharacterized conserved protein	COG1738
FERRO_07920	S	Uncharacterized conserved protein	COG0397
FERRO_07930	R	Predicted flavoproteins	COG2081
FERRO_07940	E	Lactoylglutathione lyase and related lyases	COG0346
FERRO_07960	K	Transcriptional regulators	COG1846
FERRO_07970	GEPR	Permeases of the major facilitator superfamily	COG0477
FERRO_07980	C	Nitroreductase	COG0778
FERRO_07990	O	Glutathione S-transferase	COG0625
FERRO_08000	S	Uncharacterized protein conserved in bacteria	COG3146
FERRO_08010	P	Periplasmic molybdate-binding protein/domain	COG1910
FERRO_08020	C	NADH:ubiquinone oxidoreductase 24 kD subunit	COG1905
FERRO_08040	C	NADH:ubiquinone oxidoreductase, NADH-binding (51 kD) subunit	COG1894
FERRO_08050	R	Uncharacterized anaerobic dehydrogenase	COG3383
FERRO_08060	C	Uncharacterized protein required for formate dehydrogenase activity	COG1526
FERRO_08070	GEPR	Permeases of the major facilitator superfamily	COG0477
FERRO_08080	L	Transposase and inactivated derivatives	COG3316
FERRO_08090	J	Methionyl-tRNA formyltransferase	COG0223
FERRO_08100	EH	Thiamine pyrophosphate-requiring enzymes	COG0028
FERRO_08110	T	cAMP-binding proteins - catabolite gene activator and regulatory subunit of cAMP-dependent protein kinases	COG0664
FERRO_08140	K	Transcriptional regulators	COG1846
FERRO_08150	MU	Outer membrane protein	COG1538
FERRO_08160	S	Predicted membrane protein	COG1289
FERRO_08170	V	Multidrug resistance efflux pump	COG1566
FERRO_08190	E	Aspartokinases	COG0527
FERRO_08200	C	Fe-S oxidoreductases	COG0731
FERRO_08210	L	Transposase and inactivated derivatives	COG1943
FERRO_08220	K	Transcriptional regulator	COG0583
FERRO_08230	G	Ribulose 1,5-bisphosphate carboxylase, large subunit	COG1850
FERRO_08240	C	Ribulose bisphosphate carboxylase small subunit	COG4451
FERRO_08270	QC	Carbon dioxide concentrating mechanism/carboxysome shell protein	COG4576
FERRO_08280	QC	Carbon dioxide concentrating mechanism/carboxysome shell protein	COG4576
FERRO_08290	QC	Carbon dioxide concentrating mechanism/carboxysome shell protein	COG4577
FERRO_08310	QC	Carbon dioxide concentrating mechanism/carboxysome shell protein	COG4577
FERRO_08320	P	Bacterioferritin (cytochrome b1)	COG2193
FERRO_08330	D	ATPases involved in chromosome partitioning	COG1192
FERRO_08350	R	MoxR-like ATPases	COG0714
FERRO_08360	P	Nitric oxide reductase activation protein	COG4548
FERRO_08380	CP	NADH:ubiquinone oxidoreductase subunit 5 (chain L)/Multisubunit Na+/H+ antiporter, MnhA subunit	COG1009
FERRO_08390	S	Uncharacterized protein conserved in bacteria	COG3002
FERRO_08400	R	FOG: TPR repeat, SEL1 subfamily	COG0790
FERRO_08420	R	Uncharacterized membrane protein (homolog of Drosophila rhomboid)	COG0705
FERRO_08430	R	Predicted PP-loop superfamily ATPase	COG0603
FERRO_08440	H	6-pyruvoyl-tetrahydropterin synthase	COG0720
FERRO_08450	O	Organic radical activating enzymes	COG0602
FERRO_08460	LR	NTP pyrophosphohydrolases including oxidative damage repair enzymes	COG0494
FERRO_08490	O	Peroxiredoxin	COG0450
FERRO_08500	O	Alkyl hydroperoxide reductase, large subunit	COG3634
FERRO_08510	M	Glucosamine 6-phosphate synthetase, contains amidotransferase and phosphosugar isomerase domains	COG0449
FERRO_08560	P	Fe2+ transport system protein B	COG0370
FERRO_08570	P	Fe2+ transport system protein A	COG1918
FERRO_08580	F	Dihydroorotase	COG0418
FERRO_08600	S	Uncharacterized protein conserved in bacteria	COG2001
FERRO_08610	M	Predicted S-adenosylmethionine-dependent methyltransferase involved in cell envelope biogenesis	COG0275
FERRO_08620	D	Cell division protein	COG3116
FERRO_08630	M	Cell division protein FtsI/penicillin-binding protein 2	COG0768
FERRO_08640	M	UDP-N-acetylmuramyl tripeptide synthase	COG0769
FERRO_08650	M	UDP-N-acetylmuramyl pentapeptide synthase	COG0770
FERRO_08660	M	UDP-N-acetylmuramyl pentapeptide phosphotransferase/UDP-N-acetylglucosamine-1-phosphate transferase	COG0472
FERRO_08670	M	UDP-N-acetylmuramoylalanine-D-glutamate ligase	COG0771
FERRO_08680	D	Bacterial cell division membrane protein	COG0772
FERRO_08690	M	UDP-N-acetylglucosamine:LPS N-acetylglucosamine transferase	COG0707
FERRO_08700	M	UDP-N-acetylmuramate-alanine ligase	COG0773
FERRO_08710	M	UDP-N-acetylmuramate dehydrogenase	COG0812
FERRO_08720	M	Cell division septal protein	COG1589
FERRO_08730	D	Actin-like ATPase involved in cell division	COG0849
FERRO_08740	D	Cell division GTPase	COG0206
FERRO_08750	M	UDP-3-O-acyl-N-acetylglucosamine deacetylase	COG0774
FERRO_08760	U	Preprotein translocase subunit SecA (ATPase, RNA helicase)	COG0653
FERRO_08770	E	N-acetylglutamate synthase (N-acetylornithine aminotransferase)	COG1364
FERRO_08780	R	Predicted ATPase (AAA+ superfamily)	COG2607
FERRO_08790	H	Thiamine monophosphate synthase	COG0352
FERRO_08800	M	Lauroyl/myristoyl acyltransferase	COG1560
FERRO_08820	R	Predicted aminomethyltransferase related to GcvT	COG0354
FERRO_08830	F	Phosphoribosylformylglycinamidine (FGAM) synthase, synthetase domain	COG0046
FERRO_08840	OT	Glutamine synthetase adenylyltransferase	COG1391
FERRO_08850	O	Parvulin-like peptidyl-prolyl isomerase	COG0760
FERRO_08860	T	Stress-induced morphogen (activity unknown)	COG0271
FERRO_08870	D	Intracellular septation protein A	COG2917
FERRO_08880	R	Predicted metal-dependent phosphoesterases (PHP family)	COG0613
FERRO_08890	J	Tryptophanyl-tRNA synthetase	COG0180
FERRO_08900	S	Uncharacterized conserved protein	COG1354
FERRO_08910	K	Predicted transcriptional regulator containing the HTH domain	COG1386
FERRO_08920	J	16S rRNA uridine-516 pseudouridylate synthase and related pseudouridylate synthases	COG1187
FERRO_08930	J	Methylase of polypeptide chain release factors	COG2890
FERRO_08940	E	Acetylornithine deacetylase/Succinyl-diaminopimelate desuccinylase and related deacylases	COG0624
FERRO_08950	S	Uncharacterized conserved protein	COG3332
FERRO_08960	E	Tetrahydrodipicolinate N-succinyltransferase	COG2171
FERRO_08970	E	Aspartate/tyrosine/aromatic aminotransferase	COG0436
FERRO_08980	R	Enzyme related to GTP cyclohydrolase I	COG0780
FERRO_08990	D	Chromosome segregation ATPases	COG1196
FERRO_09010	L	NAD-dependent DNA ligase (contains BRCT domain type II)	COG0272
FERRO_09020	M	UDP-glucose pyrophosphorylase	COG1210
FERRO_09030	J	N-formylmethionyl-tRNA deformylase	COG0242
FERRO_09050	O	UTP:GlnB (protein PII) uridylyltransferase	COG2844
FERRO_09060	J	Methionine aminopeptidase	COG0024
FERRO_09070	J	Ribosomal protein S2	COG0052
FERRO_09080	J	Translation elongation factor Ts	COG0264
FERRO_09090	F	Uridylate kinase	COG0528
FERRO_09100	J	Ribosome recycling factor	COG0233
FERRO_09110	I	Undecaprenyl pyrophosphate synthase	COG0020
FERRO_09120	I	CDP-diglyceride synthetase	COG0575
FERRO_09130	I	1-deoxy-D-xylulose 5-phosphate reductoisomerase	COG0743
FERRO_09140	M	Predicted membrane-associated Zn-dependent proteases 1	COG0750
FERRO_09150	M	Outer membrane protein/protective antigen OMA87	COG4775
FERRO_09160	M	Outer membrane protein	COG2825
FERRO_09170	M	UDP-3-O-	COG1044
FERRO_09180	I	3-hydroxymyristoyl/3-hydroxydecanoyl-(acyl carrier protein) dehydratases	COG0764
FERRO_09190	M	Acyl-	COG1043
FERRO_09200	M	Lipid A disaccharide synthetase	COG0763
FERRO_09210	L	Ribonuclease HII	COG0164
FERRO_09220	J	rRNA methylases	COG0566
FERRO_09250	S	Uncharacterized protein conserved in bacteria	COG1806
FERRO_09260	G	Phosphoenolpyruvate synthase/pyruvate phosphate dikinase	COG0574
FERRO_09270	I	3-hydroxyisobutyrate dehydrogenase and related beta-hydroxyacid dehydrogenases	COG2084
FERRO_09280	K	Transcriptional regulator	COG0583
FERRO_09290	H	Ketopantoate reductase	COG1893
FERRO_09300	C	Predicted acyl-CoA transferases/carnitine dehydratase	COG1804
FERRO_09310	F	CTP synthase (UTP-ammonia lyase)	COG0504
FERRO_09320	M	3-deoxy-D-manno-octulosonic acid (KDO) 8-phosphate synthase	COG2877
FERRO_09330	G	Enolase	COG0148
FERRO_09340	D	Septum formation initiator	COG2919
FERRO_09350	R	DNA uptake lipoprotein	COG4105
FERRO_09360	J	Pseudouridylate synthases, 23S RNA-specific	COG0564
FERRO_09370	S	Uncharacterized conserved protein	COG1496
FERRO_09380	P	Predicted divalent heavy-metal cations transporter	COG0428
FERRO_09400	M	Membrane-fusion protein	COG0845
FERRO_09410	V	Cation/multidrug efflux pump	COG0841
FERRO_09420	I	Poly(3-hydroxyalkanoate) synthetase	COG3243
FERRO_09430	IQR	Dehydrogenases with different specificities (related to short-chain alcohol dehydrogenases)	COG1028
FERRO_09450	S	Uncharacterized protein conserved in bacteria	COG5394
FERRO_09460	J	2-methylthioadenine synthetase	COG0621
FERRO_09470	I	Acetyl-CoA acetyltransferase	COG0183
FERRO_09480	E	Glycine/D-amino acid oxidases (deaminating)	COG0665
FERRO_09490	C	Inorganic pyrophosphatase	COG0221
FERRO_09500	QR	SAM-dependent methyltransferases	COG0500
FERRO_09510	H	Biotin synthase and related enzymes	COG0502
FERRO_09520	J	Predicted rRNA methylase (SpoU class)	COG0219
FERRO_09530	C	Glycerol-3-phosphate dehydrogenase	COG0240
FERRO_09540	U	Preprotein translocase subunit SecB	COG1952
FERRO_09550	O	Glutaredoxin and related proteins	COG0695
FERRO_09560	P	Rhodanese-related sulfurtransferase	COG0607
FERRO_09570	G	Phosphoglycerate mutase 1	COG0588
FERRO_09580	M	Membrane proteins related to metalloendopeptidases	COG0739
FERRO_09590	M	Periplasmic protease	COG0793
FERRO_09600	H	Dinucleotide-utilizing enzymes involved in molybdopterin and thiamine biosynthesis family 2	COG0476
FERRO_09610	O	Metal-dependent proteases with possible chaperone activity	COG0533
FERRO_09620	J	Ribosomal protein S21	COG0828
FERRO_09630	S	Uncharacterized conserved protein	COG1610
FERRO_09640	L	DNA primase (bacterial type)	COG0358
FERRO_09650	K	DNA-directed RNA polymerase, sigma subunit (sigma70/sigma32)	COG0568
FERRO_09680	S	Uncharacterized conserved protein	COG3177
FERRO_09690	R	Zn-dependent hydrolases, including glyoxylases	COG0491
FERRO_09700	O	FKBP-type peptidyl-prolyl cis-trans isomerases 1	COG0545
FERRO_09710	L	HrpA-like helicases	COG1643
FERRO_09720	M	4-amino-4-deoxy-L-arabinose transferase and related glycosyltransferases of PMT family	COG1807
FERRO_09730	J	Ribosomal protein L31	COG0254
FERRO_09740	K	Transcription termination factor	COG1158
FERRO_09750	OC	Thiol-disulfide isomerase and thioredoxins	COG0526
FERRO_09760	C	Ferredoxin	COG1146
FERRO_09770	L	RecB family exonuclease	COG2887
FERRO_09780	L	ATP-dependent exoDNAse (exonuclease V) beta subunit (contains helicase and exonuclease domains)	COG1074
FERRO_09790	P	Superoxide dismutase	COG0605
FERRO_09800	C	Pyruvate dehydrogenase complex, dehydrogenase (E1) component	COG2609
FERRO_09810	H	Molybdenum cofactor biosynthesis enzyme	COG0315
FERRO_09820	O	Zn-dependent protease with chaperone function	COG0501
FERRO_09830	J	Valyl-tRNA synthetase	COG0525
FERRO_09840	L	DNA polymerase III, chi subunit	COG2927
FERRO_09850	E	Leucyl aminopeptidase	COG0260
FERRO_09860	R	Predicted permeases	COG0795
FERRO_09880	V	Beta-lactamase class C and other penicillin binding proteins	COG1680
FERRO_09900	L	DNA polymerase III, epsilon subunit and related 3'-5' exonucleases	COG0847
FERRO_09910	H	Outer membrane cobalamin receptor protein	COG4206
FERRO_09920	H	Outer membrane cobalamin receptor protein	COG4206
FERRO_09930	R	Predicted Fe-S protein	COG3313
FERRO_09940	L	DNA polymerase III, epsilon subunit and related 3'-5' exonucleases	COG0847
FERRO_09950	O	Peroxiredoxin	COG0450
FERRO_09960	S	Uncharacterized protein conserved in bacteria	COG3662
FERRO_09990	R	Predicted permeases	COG0730
FERRO_10000	K	Predicted transcriptional regulators	COG0640
FERRO_10010	M	Membrane-fusion protein	COG0845
FERRO_10020	V	Cation/multidrug efflux pump	COG0841
FERRO_10040	MU	Outer membrane protein	COG1538
FERRO_10050	R	Uncharacterized NAD(FAD)-dependent dehydrogenases	COG0446
FERRO_10060	P	Rhodanese-related sulfurtransferase	COG0607
FERRO_10070	C	Cytochrome bd-type quinol oxidase, subunit 1	COG1271
FERRO_10080	C	Cytochrome bd-type quinol oxidase, subunit 2	COG1294
FERRO_10110	QR	SAM-dependent methyltransferases	COG0500
FERRO_10120	OC	Thiol-disulfide isomerase and thioredoxins	COG0526
FERRO_10130	J	2'-5' RNA ligase	COG1514
FERRO_10140	S	Uncharacterized conserved protein	COG1434
FERRO_10150	OU	Periplasmic serine proteases (ClpP class)	COG0616
FERRO_10160	R	Predicted thioesterase	COG5496
FERRO_10170	S	Predicted membrane protein	COG3431
FERRO_10180	O	Glutathione S-transferase	COG0625
FERRO_10190	S	Predicted membrane protein	COG4089
FERRO_10210	T	Signal transduction histidine kinase	COG0642
FERRO_10230	T	Isocitrate dehydrogenase kinase/phosphatase	COG4579
FERRO_10260	P	DNA-binding ferritin-like protein (oxidative damage protectant)	COG0783
FERRO_10280	M	Putative effector of murein hydrolase	COG1346
FERRO_10310	T	Universal stress protein UspA and related nucleotide-binding proteins	COG0589
FERRO_10320	O	Cytochrome c biogenesis factor	COG1138
FERRO_10330	OC	Thiol-disulfide isomerase and thioredoxins	COG0526
FERRO_10340	O	Uncharacterized protein involved in biosynthesis of c-type cytochromes	COG3088
FERRO_10350	O	Cytochrome c biogenesis factor	COG4235
FERRO_10360	O	Cytochrome c-type biogenesis protein CcmE	COG2332
FERRO_10380	O	ABC-type transport system involved in cytochrome c biogenesis, permease component	COG0755
FERRO_10390	O	ABC-type transport system involved in cytochrome c biogenesis, permease component	COG2386
FERRO_10400	V	ABC-type antimicrobial peptide transport system, ATPase component	COG1136
FERRO_10410	P	Cation transport ATPase	COG2217
FERRO_10430	GEPR	Permeases of the major facilitator superfamily	COG0477
FERRO_10440	E	Gamma-glutamyltransferase	COG0405
FERRO_10450	L	Superfamily I DNA and RNA helicases	COG0210
FERRO_10460	U	Flp pilus assembly protein, ATPase CpaF	COG4962
FERRO_10470	U	Flp pilus assembly protein, ATPase CpaF	COG4962
FERRO_10530	TK	Response regulator containing a CheY-like receiver domain and an HTH DNA-binding domain	COG2197
FERRO_10550	C	NADH:flavin oxidoreductases, Old Yellow Enzyme family	COG1902
FERRO_10570	GER	Permeases of the drug/metabolite transporter (DMT) superfamily	COG0697
FERRO_10580	J	Queuine/archaeosine tRNA-ribosyltransferase	COG0343
FERRO_10590	U	Preprotein translocase subunit YajC	COG1862
FERRO_10600	U	Preprotein translocase subunit SecD	COG0342
FERRO_10610	U	Preprotein translocase subunit SecF	COG0341
FERRO_10620	S	Uncharacterized membrane-associated protein	COG0586
FERRO_10630	F	Adenylosuccinate lyase	COG0015
FERRO_10640	O	Glutathione S-transferase	COG0625
FERRO_10650	J	Predicted tRNA(5-methylaminomethyl-2-thiouridylate) methyltransferase, contains the PP-loop ATPase domain	COG0482
FERRO_10660	C	Malate synthase	COG2225
FERRO_10670	C	Isocitrate lyase	COG2224
FERRO_10680	H	Demethylmenaquinone methyltransferase	COG0684
FERRO_10690	C	Isocitrate dehydrogenases	COG0538
FERRO_10700	K	Cold shock proteins	COG1278
FERRO_10710	S	Uncharacterized conserved protein	COG2127
FERRO_10720	O	ATPases with chaperone activity, ATP-binding subunit	COG0542
FERRO_10730	F	Thymidylate synthase	COG0207
FERRO_10740	E	Leucyl aminopeptidase	COG0260
FERRO_10750	S	Uncharacterized protein conserved in bacteria	COG0779
FERRO_10760	K	Transcription elongation factor	COG0195
FERRO_10770	J	Translation initiation factor 2 (IF-2; GTPase)	COG0532
FERRO_10780	J	Ribosome-binding factor A	COG0858
FERRO_10790	J	Pseudouridine synthase	COG0130
FERRO_10800	V	ABC-type multidrug transport system, ATPase and permease components	COG1132
FERRO_10810	M	D-alanyl-D-alanine carboxypeptidase	COG1686
FERRO_10820	C	Fe-S oxidoreductase	COG0247
FERRO_10830	C	Uncharacterized conserved protein containing a ferredoxin-like domain	COG1139
FERRO_10840	S	Uncharacterized conserved protein	COG1556
FERRO_10870	T	Signal transduction histidine kinase	COG0642
FERRO_10880	TK	Response regulators consisting of a CheY-like receiver domain and a winged-helix DNA-binding domain	COG0745
FERRO_10910	E	Isopropylmalate/homocitrate/citramalate synthases	COG0119
FERRO_10920	S	Predicted membrane protein	COG1295
FERRO_10930	J	Prolyl-tRNA synthetase	COG0442
FERRO_10940	E	Glutamate 5-kinase	COG0263
FERRO_10950	R	Predicted GTPase	COG0536
FERRO_10960	J	Ribosomal protein L27	COG0211
FERRO_10970	J	Ribosomal protein L21	COG0261
FERRO_10980	H	Geranylgeranyl pyrophosphate synthase	COG0142
FERRO_10990	S	Uncharacterized protein conserved in bacteria	COG2908
FERRO_11000	M	Glycosyltransferase	COG0438
FERRO_11010	M	Diacylglycerol kinase	COG0818
FERRO_11040	V	Negative regulator of beta-lactamase expression	COG3023
FERRO_11050	C	NAD/NADP transhydrogenase alpha subunit	COG3288
FERRO_11060	C	NAD/NADP transhydrogenase beta subunit	COG1282
FERRO_11080	J	Translation elongation factor P (EF-P)/translation initiation factor 5A (eIF-5A)	COG0231
FERRO_11090	S	Uncharacterized protein conserved in bacteria	COG4394
FERRO_11100	R	Uncharacterized protein, possibly involved in utilization of glycolate and propanediol	COG3193
FERRO_11110	J	Lysyl-tRNA synthetase (class II)	COG1190
FERRO_11120	J	Protein chain release factor B	COG1186
FERRO_11130	L	Single-stranded DNA-specific exonuclease	COG0608
FERRO_11140	S	Uncharacterized protein conserved in bacteria	COG4255
FERRO_11150	M	ABC-type transport system, involved in lipoprotein release, permease component	COG4591
FERRO_11160	V	ABC-type antimicrobial peptide transport system, ATPase component	COG1136
FERRO_11170	O	Predicted proteasome-type protease	COG3484
FERRO_11180	S	Uncharacterized protein conserved in bacteria	COG2307
FERRO_11190	S	Uncharacterized conserved protein	COG2308
FERRO_11200	TK	Guanosine polyphosphate pyrophosphohydrolases/synthetases	COG0317
FERRO_11210	R	Predicted esterase	COG0400
FERRO_11220	H	Molybdopterin biosynthesis enzymes	COG0521
FERRO_11230	S	Uncharacterized protein conserved in bacteria	COG3028
FERRO_11240	R	Predicted Zn-dependent proteases and their inactivated homologs	COG0312
FERRO_11250	K	Predicted transcriptional regulator, consists of a Zn-ribbon and ATP-cone domains	COG1327
FERRO_11260	H	Pyrimidine deaminase	COG0117
FERRO_11270	H	Riboflavin synthase alpha chain	COG0307
FERRO_11280	H	3,4-dihydroxy-2-butanone 4-phosphate synthase	COG0108
FERRO_11290	H	Riboflavin synthase beta-chain	COG0054
FERRO_11300	K	Transcription termination factor	COG0781
FERRO_11310	H	Thiamine monophosphate kinase	COG0611
FERRO_11320	I	Phosphatidylglycerophosphatase A and related proteins	COG1267
FERRO_11330	R	Uncharacterized protein (competence- and mitomycin-induced)	COG1546
FERRO_11340	GEPR	Permeases of the major facilitator superfamily	COG0477
FERRO_11350	L	RecA/RadA recombinase	COG0468
FERRO_11360	R	Uncharacterized protein conserved in bacteria	COG2137
FERRO_11370	J	Alanyl-tRNA synthetase	COG0013
FERRO_11400	H	Panthothenate synthetase	COG0414
FERRO_11410	F	Deoxynucleoside kinases	COG1428
FERRO_11420	H	7,8-dihydro-6-hydroxymethylpterin-pyrophosphokinase	COG0801
FERRO_11430	J	tRNA nucleotidyltransferase/poly(A) polymerase	COG0617
FERRO_11440	E	Phosphoserine phosphatase	COG0560
FERRO_11450	L	ATPase involved in DNA replication initiation	COG0593
FERRO_11460	R	Predicted permease	COG0628
FERRO_11470	F	Phosphoribosylaminoimidazole (AIR) synthetase	COG0150
FERRO_11480	F	Folate-dependent phosphoribosylglycinamide formyltransferase PurN	COG0299
FERRO_11490	J	tRNA and rRNA cytosine-C5-methylases	COG0144
FERRO_11510	M	Small-conductance mechanosensitive channel	COG0668
FERRO_11520	I	Fatty-acid desaturase	COG1398
FERRO_11530	P	Sulfite reductase, beta subunit (hemoprotein)	COG0155
FERRO_11540	S	Uncharacterized protein conserved in bacteria	COG3749
FERRO_11550	EH	3'-phosphoadenosine 5'-phosphosulfate sulfotransferase (PAPS reductase)/FAD synthetase and related enzymes	COG0175
FERRO_11560	EH	3'-phosphoadenosine 5'-phosphosulfate sulfotransferase (PAPS reductase)/FAD synthetase and related enzymes	COG0175
FERRO_11570	P	GTPases - Sulfate adenylate transferase subunit 1	COG2895
FERRO_11580	T	Signal transduction histidine kinase	COG0642
,FERRO_13590	TK	Response regulators consisting of a CheY-like receiver domain and a winged-helix DNA-binding domain	COG0745
FERRO_11600	P	Outer membrane receptor proteins, mostly Fe transport	COG1629
FERRO_11610	U	Biopolymer transport proteins	COG0811
FERRO_11660	T	HD-GYP domain	COG2206
FERRO_11670	J	Ribosomal protein L33	COG0267
FERRO_11680	J	Ribosomal protein L28	COG0227
FERRO_11690	S	Uncharacterized protein conserved in bacteria	COG2258
FERRO_11700	H	Phosphopantothenoylcysteine synthetase/decarboxylase	COG0452
FERRO_11710	F	dUTPase	COG0756
FERRO_11720	S	Uncharacterized conserved protein	COG2138
FERRO_11730	CHR	Lactate dehydrogenase and related dehydrogenases	COG1052
FERRO_11740	E	Serine-pyruvate aminotransferase/archaeal aspartate aminotransferase	COG0075
FERRO_11750	E	Glycine/serine hydroxymethyltransferase	COG0112
FERRO_11760	G	Putative glycerate kinase	COG2379
FERRO_11770	F	Formyltetrahydrofolate synthetase	COG2759
FERRO_11780	H	Folylpolyglutamate synthase	COG0285
FERRO_11810	I	Esterase/lipase	COG0657
FERRO_11830	M	UDP-N-acetyl-D-mannosaminuronate dehydrogenase	COG0677
FERRO_11840	M	Sialic acid synthase	COG2089
FERRO_11850	M	UDP-N-acetylglucosamine 2-epimerase	COG0381
FERRO_11870	KE	Transcriptional regulator of aromatic amino acids metabolism	COG3283
FERRO_11890	M	Membrane glycosyltransferase	COG2943
FERRO_11900	T	Signal transduction histidine kinase	COG0642
FERRO_11910	P	Periplasmic glucans biosynthesis protein	COG3131
FERRO_11920	L	ATPase related to the helicase subunit of the Holliday junction resolvase	COG2256
FERRO_11940	J	Glutamyl- and glutaminyl-tRNA synthetases	COG0008
FERRO_11950	K	Cold shock proteins	COG1278
FERRO_11970	E	ABC-type branched-chain amino acid transport systems, periplasmic component	COG0683
FERRO_11980	E	Branched-chain amino acid ABC-type transport system, permease components	COG0559
FERRO_11990	E	ABC-type branched-chain amino acid transport system, permease component	COG4177
FERRO_12000	E	ABC-type branched-chain amino acid transport systems, ATPase component	COG0410
FERRO_12010	E	ABC-type branched-chain amino acid transport systems, ATPase component	COG0410
FERRO_12020	C	Predicted acetamidase/formamidase	COG2421
FERRO_12040	R	Predicted amidohydrolase	COG0388
FERRO_12050	O	Urease accessory protein UreH	COG0829
FERRO_12060	E	Urea amidohydrolase (urease) gamma subunit	COG0831
FERRO_12070	E	Urea amidohydrolase (urease) beta subunit	COG0832
FERRO_12080	O	Hydrogenase/urease accessory protein	COG2370
FERRO_12090	E	Urea amidohydrolase (urease) alpha subunit	COG0804
FERRO_12100	O	Urease accessory protein UreE	COG2371
FERRO_12110	O	Urease accessory protein UreF	COG0830
FERRO_12120	OK	Ni2+-binding GTPase involved in regulation of expression and maturation of urease and hydrogenase	COG0378
FERRO_12130	T	Signal transduction histidine kinase	COG0642
FERRO_12140	T	FOG: CheY-like receiver	COG0784
FERRO_12170	C	Anaerobic dehydrogenases, typically selenocysteine-containing	COG0243
FERRO_12180	P	Ca2+/Na+ antiporter	COG0530
FERRO_12200	J	Asp-tRNAAsn/Glu-tRNAGln amidotransferase A subunit and related amidases	COG0154
FERRO_12220	K	Predicted transcriptional regulators	COG1475
FERRO_12270	U	Type IV secretory pathway, VirB10 components	COG2948
FERRO_12280	U	Type IV secretory pathway, VirB9 components	COG3504
FERRO_12290	U	Type IV secretory pathway, TrbF components	COG3701
FERRO_12300	V	ABC-type multidrug transport system, permease component	COG0842
FERRO_12310	V	ABC-type multidrug transport system, permease component	COG0842
FERRO_12320	V	ABC-type multidrug transport system, ATPase component	COG1131
FERRO_12330	M	Membrane-fusion protein	COG0845
FERRO_12340	U	Type IV secretory pathway, TrbL components	COG3846
FERRO_12370	T	Anti-sigma factor	COG3806
FERRO_12380	S	Uncharacterized protein conserved in bacteria	COG1322
FERRO_12390	J	16S rRNA uridine-516 pseudouridylate synthase and related pseudouridylate synthases	COG1187
FERRO_12420	R	Short-chain alcohol dehydrogenase of unknown specificity	COG4221
FERRO_12430	U	Conjugal transfer/entry exclusion protein	COG5314
FERRO_12440	U	Type IV secretory pathway, VirB4 components	COG3451
FERRO_12450	NU	Type IV secretory pathway, TrbD component	COG5268
FERRO_12460	U	Type IV secretory pathway, VirB2 components (pilins)	COG3838
FERRO_12470	NU	Type IV secretory pathway, VirB11 components, and related ATPases involved in archaeal flagella biosynthesis	COG0630
FERRO_12480	U	Type IV secretory pathway, VirD4 components	COG3505
FERRO_12490	L	Antirestriction protein	COG4227
FERRO_12500	HE	Phosphoserine aminotransferase	COG1932
FERRO_12510	HE	Phosphoglycerate dehydrogenase and related dehydrogenases	COG0111
FERRO_12520	E	Phosphoserine phosphatase	COG0560
FERRO_12560	S	Predicted membrane protein	COG3503
FERRO_12580	NU	Type II secretory pathway, pseudopilin PulG	COG2165
FERRO_12600	NU	Type II secretory pathway, pseudopilin PulG	COG2165
FERRO_12610	U	Type II secretory pathway, component PulJ	COG4795
FERRO_12620	U	Type II secretory pathway, component PulK	COG3156
FERRO_12660	U	Type II secretory pathway, component HofQ	COG4796
FERRO_12670	NU	Type II secretory pathway, ATPase PulE/Tfp pilus assembly pathway, ATPase PilB	COG2804
FERRO_12680	NU	Type II secretory pathway, component PulF	COG1459
FERRO_12690	M	4-amino-4-deoxy-L-arabinose transferase and related glycosyltransferases of PMT family	COG1807
FERRO_12700	CE	Isocitrate/isopropylmalate dehydrogenase	COG0473
FERRO_12720	LKJ	Superfamily II DNA and RNA helicases	COG0513
FERRO_12730	M	4-amino-4-deoxy-L-arabinose transferase and related glycosyltransferases of PMT family	COG1807
FERRO_12740	I	Membrane-associated phospholipid phosphatase	COG0671
FERRO_12760	R	Predicted hydrolases or acyltransferases (alpha/beta hydrolase superfamily)	COG0596
FERRO_12790	MU	Outer membrane protein	COG1538
FERRO_12800	C	Cytochrome c	COG3258
FERRO_12810	E	Isopropylmalate/homocitrate/citramalate synthases	COG0119
FERRO_12820	C	Predicted acyl-CoA transferases/carnitine dehydratase	COG1804
FERRO_12830	GEPR	Permeases of the major facilitator superfamily	COG0477
FERRO_12840	P	Ammonia permease	COG0004
FERRO_12850	P	Ammonia permease	COG0004
FERRO_12860	H	4-hydroxybenzoate synthetase (chorismate lyase)	COG3161
FERRO_12870	CR	NADPH:quinone reductase and related Zn-dependent oxidoreductases	COG0604
FERRO_12880	P	Membrane protein TerC, possibly involved in tellurium resistance	COG0861
FERRO_12890	R	Predicted NAD/FAD-dependent oxidoreductase	COG3380
FERRO_12900	L	Deoxyribodipyrimidine photolyase	COG0415
FERRO_12910	L	Deoxyribodipyrimidine photolyase	COG0415
FERRO_12940	S	Uncharacterized conserved protein	COG3391
FERRO_12980	L	Transposase and inactivated derivatives	COG3328
FERRO_13000	L	Site-specific DNA methylase	COG0270
FERRO_13010	L	DNA G:T-mismatch repair endonuclease	COG3727
FERRO_13050	R	ATPase components of ABC transporters with duplicated ATPase domains	COG0488
FERRO_13060	S	Uncharacterized protein conserved in bacteria	COG4471
FERRO_13070	R	Predicted phosphatase homologous to the C-terminal domain of histone macroH2A1	COG2110
FERRO_13090	K	Predicted transcriptional regulator	COG2378
FERRO_13100	R	Distinct helicase family with a unique C-terminal domain including a metal-binding cysteine cluster	COG1205
FERRO_13110	KL	Superfamily II DNA/RNA helicases, SNF2 family	COG0553
FERRO_13120	V	Type II restriction enzyme, methylase subunits	COG1002
FERRO_13130	V	Predicted restriction endonuclease	COG3440
FERRO_13150	L	Transposase and inactivated derivatives	COG0675
FERRO_13160	L	Predicted site-specific integrase-resolvase	COG2452
FERRO_13170	R	Pirin-related protein	COG1741
FERRO_13190	I	Esterase/lipase	COG0657
FERRO_13200	I	Poly-beta-hydroxyalkanoate depolymerase	COG4553
FERRO_13220	E	Glutamate synthase domain 2	COG0069
FERRO_13230	S	Uncharacterized protein conserved in bacteria	COG3011
FERRO_13240	O	Predicted protein-disulfide isomerase	COG3531
FERRO_13260	L	Transposase and inactivated derivatives	COG3666
FERRO_13270	R	Multimeric flavodoxin WrbA	COG0655
FERRO_13280	R	Zn-dependent alcohol dehydrogenases	COG1064
FERRO_13300	R	Uncharacterized protein with protein kinase and helix-hairpin-helix DNA-binding domains	COG4248
FERRO_13310	R	Uncharacterized protein encoded in toxicity protection region of plasmid R478, contains von Willebrand factor (vWF) domain	COG4245
FERRO_13320	M	Outer membrane protein V	COG3713
FERRO_13330	E	Spermidine synthase	COG0421
FERRO_13340	GEPR	Permeases of the major facilitator superfamily	COG0477
FERRO_13350	E	ABC-type branched-chain amino acid transport systems, periplasmic component	COG0683
FERRO_13360	E	Branched-chain amino acid ABC-type transport system, permease components	COG0559
FERRO_13370	E	ABC-type branched-chain amino acid transport system, permease component	COG4177
FERRO_13380	E	ABC-type branched-chain amino acid transport systems, ATPase component	COG0411
FERRO_13420	E	ABC-type branched-chain amino acid transport systems, ATPase component	COG0410
FERRO_13430	S	Uncharacterized small membrane protein	COG2363
FERRO_13440	Q	Dienelactone hydrolase and related enzymes	COG0412
FERRO_13450	P	ABC-type molybdate transport system, periplasmic component	COG0725
FERRO_13460	P	ABC-type molybdate transport system, permease component	COG4149
FERRO_13470	E	ABC-type spermidine/putrescine transport systems, ATPase components	COG3842
FERRO_13480	L	Nucleotidyltransferase/DNA polymerase involved in DNA repair	COG0389
FERRO_13490	KT	SOS-response transcriptional repressors (RecA-mediated autopeptidases)	COG1974
FERRO_13500	D	Integral membrane protein possibly involved in chromosome condensation	COG0239
FERRO_13510	S	Uncharacterized conserved protein	COG2353
FERRO_13520	T	cAMP-binding proteins - catabolite gene activator and regulatory subunit of cAMP-dependent protein kinases	COG0664
FERRO_13540	M	Outer membrane protein W	COG3047
FERRO_13550	RTKL	Serine/threonine protein kinase	COG0515
FERRO_13560	T	Diadenosine tetraphosphatase and related serine/threonine protein phosphatases	COG0639
FERRO_13570	H	Coproporphyrinogen III oxidase and related Fe-S oxidoreductases	COG0635
FERRO_13580	E	Nitrogen regulatory protein PII	COG0347
FERRO_13590	P	Outer membrane receptor proteins, mostly Fe transport	COG1629
FERRO_13600	M	Periplasmic protein TonB, links inner and outer membranes	COG0810
FERRO_13610	U	Biopolymer transport protein	COG0848
FERRO_13620	U	Biopolymer transport proteins	COG0811
FERRO_13630	F	Phosphoribosylaminoimidazole carboxylase (NCAIR synthetase)	COG0026
FERRO_13640	F	Phosphoribosylcarboxyaminoimidazole (NCAIR) mutase	COG0041
FERRO_13650	MG	Nucleoside-diphosphate-sugar epimerases	COG0451
FERRO_13660	F	Folate-dependent phosphoribosylglycinamide formyltransferase PurN	COG0299
FERRO_13670	M	Glycosyltransferases involved in cell wall biogenesis	COG0463
FERRO_13680	M	Predicted pyridoxal phosphate-dependent enzyme apparently involved in regulation of cell wall biogenesis	COG0399
FERRO_13690	GER	Permeases of the drug/metabolite transporter (DMT) superfamily	COG0697
FERRO_13700	M	4-amino-4-deoxy-L-arabinose transferase and related glycosyltransferases of PMT family	COG1807
FERRO_13710	O	Thioredoxin reductase	COG0492
FERRO_13720	D	DNA segregation ATPase FtsK/SpoIIIE and related proteins	COG1674
FERRO_13730	M	Outer membrane lipoprotein-sorting protein	COG2834
FERRO_13810	K	DNA-directed RNA polymerase specialized sigma subunit, sigma24 homolog	COG1595
FERRO_13830	K	Transcriptional regulator	COG0583
FERRO_13840	CP	NADH:ubiquinone oxidoreductase subunit 5 (chain L)/Multisubunit Na+/H+ antiporter, MnhA subunit	COG1009
FERRO_13850	S	Uncharacterized protein conserved in bacteria	COG3002
FERRO_13860	G	Predicted sugar phosphatases of the HAD superfamily	COG0647
FERRO_13870	M	Glycosyltransferases, probably involved in cell wall biogenesis	COG1215
FERRO_13880	C	Cytochrome B561	COG3038
FERRO_13890	S	Uncharacterized protein conserved in bacteria	COG3651
FERRO_13900	BQ	Deacetylases, including yeast histone deacetylase and acetoin utilization protein	COG0123
FERRO_13920	C	Cytochrome c553	COG2863
FERRO_13940	G	Transketolase	COG0021
FERRO_13950	G	Fructose/tagatose bisphosphate aldolase	COG0191
FERRO_13960	R	Predicted phosphatase/phosphohexomutase	COG0637
FERRO_13970	C	Phosphoribulokinase	COG3954
FERRO_13980	G	Fructose-1,6-bisphosphatase	COG0158
FERRO_13990	P	Nitric oxide reductase activation protein	COG4548
FERRO_14000	R	MoxR-like ATPases	COG0714
FERRO_14010	C	Ribulose bisphosphate carboxylase small subunit	COG4451
FERRO_14020	G	Ribulose 1,5-bisphosphate carboxylase, large subunit	COG1850
FERRO_14030	O	tmRNA-binding protein	COG0691
FERRO_14040	I	Oligoketide cyclase/lipid transport protein	COG2867
FERRO_14050	S	Uncharacterized protein conserved in bacteria	COG2914
FERRO_14060	F	IMP dehydrogenase/GMP reductase	COG0516
FERRO_14070	F	GMP synthase, PP-ATPase domain/subunit	COG0519
FERRO_14080	L	Integrase	COG0582
FERRO_14100	U	Type IV secretory pathway, VirB10 components	COG2948
FERRO_14110	U	Type IV secretory pathway, VirB9 components	COG3504
FERRO_14120	U	Type IV secretory pathway, TrbF components	COG3701
FERRO_14130	U	Type IV secretory pathway, TrbL components	COG3846
FERRO_14140	U	Conjugal transfer/entry exclusion protein	COG5314
FERRO_14150	U	Type IV secretory pathway, VirB4 components	COG3451
FERRO_14160	NU	Type IV secretory pathway, TrbD component	COG5268
FERRO_14170	U	Type IV secretory pathway, VirB2 components (pilins)	COG3838
FERRO_14180	U	Flp pilus assembly protein, ATPase CpaF	COG4962
FERRO_14190	O	Molecular chaperone (small heat shock protein)	COG0071
FERRO_14200	U	Type IV secretory pathway, VirD4 components	COG3505
FERRO_14210	R	Predicted hydrolase (metallo-beta-lactamase superfamily)	COG2333
FERRO_14220	R	Predicted hydrolase (metallo-beta-lactamase superfamily)	COG2333
FERRO_14250	V	Restriction endonuclease	COG3587
FERRO_14260	L	Adenine specific DNA methylase Mod	COG2189
FERRO_14290	S	Uncharacterized protein conserved in bacteria	COG4487
FERRO_14300	KL	Superfamily II DNA/RNA helicases, SNF2 family	COG0553
FERRO_14310	K	Predicted transcriptional regulator	COG2378
FERRO_14330	U	Type IV secretory pathway, VirD2 components (relaxase)	COG3843
FERRO_14340	OU	Type IV secretory pathway, protease TraF	COG4959
FERRO_14370	D	ATPases involved in chromosome partitioning	COG1192
FERRO_14400	S	Uncharacterized conserved protein	COG5419
FERRO_14450	P	Mg2+ and Co2+ transporters	COG0598
FERRO_14470	L	DNA repair proteins	COG2003
FERRO_14520	R	Predicted ATPase	COG0433
FERRO_14530	R	Phage-related replication protein	COG4195
FERRO_14540	K	Transcriptional regulator	COG0583
FERRO_14560	K	Transcriptional regulator	COG0583
FERRO_14570	L	Mg-dependent DNase	COG0084
FERRO_14580	P	Cation transport ATPase	COG0474
FERRO_14600	EG	Dihydroxyacid dehydratase/phosphogluconate dehydratase	COG0129
FERRO_14610	QR	SAM-dependent methyltransferases	COG0500
FERRO_14620	IQ	Acyl-CoA synthetases (AMP-forming)/AMP-acid ligases II	COG0318
FERRO_14630	H	Pyrimidine deaminase	COG0117
FERRO_14640	L	DNA polymerase III, alpha subunit	COG0587
FERRO_14650	J	Methionyl-tRNA synthetase	COG0143
FERRO_14660	D	ATPases involved in chromosome partitioning	COG0489
FERRO_14670	F	Deoxycytidine deaminase	COG0717
FERRO_14710	GER	Permeases of the drug/metabolite transporter (DMT) superfamily	COG0697
FERRO_14720	S	Uncharacterized conserved protein	COG2326
FERRO_14750	C	Heme/copper-type cytochrome/quinol oxidases, subunit 2	COG1622
FERRO_14760	C	Heme/copper-type cytochrome/quinol oxidases, subunit 1	COG0843
FERRO_14770	C	Heme/copper-type cytochrome/quinol oxidase, subunit 3	COG1845
FERRO_14780	C	Heme/copper-type cytochrome/quinol oxidase, subunit 4	COG3125
FERRO_14790	O	Polyprenyltransferase (cytochrome oxidase assembly factor)	COG0109
FERRO_14800	L	Bacterial nucleoid DNA-binding protein	COG0776
FERRO_14830	O	Parvulin-like peptidyl-prolyl isomerase	COG0760
FERRO_14840	IQR	Dehydrogenases with different specificities (related to short-chain alcohol dehydrogenases)	COG1028
FERRO_14850	E	ABC-type dipeptide transport system, periplasmic component	COG0747
FERRO_14860	EP	ABC-type dipeptide/oligopeptide/nickel transport systems, permease components	COG0601
FERRO_14870	EP	ABC-type dipeptide/oligopeptide/nickel transport systems, permease components	COG1173
FERRO_14880	R	ABC-type uncharacterized transport system, duplicated ATPase component	COG4172
FERRO_14890	M	Soluble lytic murein transglycosylase and related regulatory proteins (some contain LysM/invasin domains)	COG0741
FERRO_14910	C	Predicted oxidoreductases (related to aryl-alcohol dehydrogenases)	COG0667
FERRO_14920	R	Zn-dependent hydrolases, including glyoxylases	COG0491
FERRO_14930	QR	SAM-dependent methyltransferases	COG0500
FERRO_14940	L	Ribonuclease HI	COG0328
FERRO_14950	L	DNA polymerase III, epsilon subunit and related 3'-5' exonucleases	COG0847
FERRO_14970	L	Predicted EndoIII-related endonuclease	COG0177
FERRO_14980	F	Dihydroorotate dehydrogenase	COG0167
FERRO_14990	O	Putative arginyl-tRNA:protein arginylyltransferase	COG2935
FERRO_15000	H	Molybdopterin biosynthesis enzyme	COG0303
FERRO_15010	H	Molybdopterin-guanine dinucleotide biosynthesis protein A	COG0746
FERRO_15020	H	Molybdenum cofactor biosynthesis enzyme	COG2896
FERRO_15030	IQ	Acyl-CoA synthetases (AMP-forming)/AMP-acid ligases II	COG0318
FERRO_15040	E	Arginine/lysine/ornithine decarboxylases	COG1982
FERRO_15060	J	Translation initiation factor 3 (IF-3)	COG0290
FERRO_15070	J	Ribosomal protein L35	COG0291
FERRO_15080	J	Ribosomal protein L20	COG0292
FERRO_15090	J	Phenylalanyl-tRNA synthetase alpha subunit	COG0016
FERRO_15100	J	Phenylalanyl-tRNA synthetase beta subunit	COG0072
FERRO_15110	L	Bacterial nucleoid DNA-binding protein	COG0776
FERRO_15120	K	Predicted transcriptional regulators	COG0789
FERRO_15170	V	Type I restriction-modification system methyltransferase subunit	COG0286
FERRO_15180	D	Protein involved in cell division	COG2184
FERRO_15190	V	Restriction endonuclease S subunits	COG0732
FERRO_15200	S	Uncharacterized conserved protein	COG3177
FERRO_15210	V	Type I site-specific restriction-modification system, R (restriction) subunit and related helicases	COG0610
FERRO_15220	OC	Thiol-disulfide isomerase and thioredoxins	COG0526
FERRO_15230	C	Pyruvate/2-oxoglutarate dehydrogenase complex, dihydrolipoamide acyltransferase (E2) component, and related enzymes	COG0508
FERRO_15240	C	Pyruvate/2-oxoglutarate dehydrogenase complex, dihydrolipoamide dehydrogenase (E3) component, and related enzymes	COG1249
FERRO_15250	R	Predicted acid phosphatase	COG0496
FERRO_15260	O	Protein-L-isoaspartate carboxylmethyltransferase	COG2518
FERRO_15270	M	Membrane proteins related to metalloendopeptidases	COG0739
FERRO_15280	KR	Histone acetyltransferase HPA2 and related acetyltransferases	COG0454
FERRO_15290	BQ	Deacetylases, including yeast histone deacetylase and acetoin utilization protein	COG0123
FERRO_15300	S	Uncharacterized conserved protein	COG3737
FERRO_15310	E	Aspartate/tyrosine/aromatic aminotransferase	COG0436
FERRO_15320	E	Homoserine dehydrogenase	COG0460
FERRO_15330	E	Threonine synthase	COG0498
FERRO_15340	KR	Histone acetyltransferase HPA2 and related acetyltransferases	COG0454
FERRO_15350	M	Surface lipoprotein	COG2853
FERRO_15360	O	ATPases with chaperone activity, ATP-binding subunit	COG0542
FERRO_15370	P	Cation transport ATPase	COG0474
FERRO_15380	KL	Rad3-related DNA helicases	COG1199
FERRO_15390	T	Signal transduction histidine kinase	COG0642
FERRO_15400	TK	Response regulators consisting of a CheY-like receiver domain and a winged-helix DNA-binding domain	COG0745
FERRO_15410	O	Inactive homolog of metal-dependent proteases, putative molecular chaperone	COG1214
FERRO_15420	R	Acetyltransferases	COG0456
FERRO_15430	L	Uracil-DNA glycosylase	COG1573
FERRO_15440	GEPR	Permeases of the major facilitator superfamily	COG0477
FERRO_15450	T	Predicted ATPase related to phosphate starvation-inducible protein PhoH	COG1875
FERRO_15460	O	Peroxiredoxin	COG1225
FERRO_15470	G	Predicted xylanase/chitin deacetylase	COG0726
FERRO_15480	T	Predicted membrane GTPase involved in stress response	COG1217
FERRO_15490	H	Molybdopterin-guanine dinucleotide biosynthesis protein	COG1763
FERRO_15500	H	Molybdopterin converting factor, small subunit	COG1977
FERRO_15510	H	Molybdopterin converting factor, large subunit	COG0314
FERRO_15520	MU	Outer membrane protein	COG1538
FERRO_15530	M	Membrane-fusion protein	COG0845
FERRO_15540	V	Cation/multidrug efflux pump	COG0841
FERRO_15550	C	Flavodoxin reductases (ferredoxin-NADPH reductases) family 1	COG1018
FERRO_15560	H	7-keto-8-aminopelargonate synthetase and related enzymes	COG0156
FERRO_15570	H	Adenosylmethionine-8-amino-7-oxononanoate aminotransferase	COG0161
FERRO_15580	H	Dethiobiotin synthetase	COG0132
FERRO_15590	ER	Na+/proline symporter	COG0591
FERRO_15600	U	Flp pilus assembly protein, secretin CpaC	COG4964
FERRO_15620	K	Predicted transcriptional regulators	COG0640
FERRO_15630	T	Protein-tyrosine-phosphatase	COG0394
FERRO_15640	P	Arsenite efflux pump ACR3 and related permeases	COG0798
FERRO_15650	ET	ABC-type amino acid transport/signal transduction systems, periplasmic component/domain	COG0834
FERRO_15660	E	ABC-type polar amino acid transport system, ATPase component	COG1126
FERRO_15670	J	Putative translation initiation inhibitor, yjgF family	COG0251
FERRO_15690	C	Predicted acetamidase/formamidase	COG2421
FERRO_15700	M	Large-conductance mechanosensitive channel	COG1970
FERRO_15720	S	Uncharacterized membrane protein	COG1814
FERRO_15740	L	Transposase and inactivated derivatives	COG3316
FERRO_15770	S	Uncharacterized conserved protein	COG3177
FERRO_15780	S	Uncharacterized conserved protein	COG3177
FERRO_15800	S	Uncharacterized protein conserved in bacteria	COG4453
FERRO_15830	K	Prophage antirepressor	COG3617
FERRO_15950	EF	Carbamoylphosphate synthase large subunit (split gene in MJ)	COG0458
FERRO_15960	G	ABC-type sugar transport systems, permease components	COG1175
FERRO_15970	O	Glutathione S-transferase	COG0625
FERRO_15990	LKJ	Superfamily II DNA and RNA helicases	COG0513
FERRO_16000	S	Uncharacterized conserved protein	COG1872
FERRO_16010	C	FAD/FMN-containing dehydrogenases	COG0277
FERRO_16020	C	FAD/FMN-containing dehydrogenases	COG0277
FERRO_16030	C	Fe-S oxidoreductase	COG0247
FERRO_16040	GER	Permeases of the drug/metabolite transporter (DMT) superfamily	COG0697
FERRO_16050	R	Pirin-related protein	COG1741
FERRO_16060	R	DNA-binding protein, stimulates sugar fermentation	COG1489
FERRO_16070	R	DNA-binding protein, stimulates sugar fermentation	COG1489
FERRO_16080	CR	NADPH:quinone reductase and related Zn-dependent oxidoreductases	COG0604
FERRO_16090	O	Predicted redox protein, regulator of disulfide bond formation	COG0425
FERRO_16100	S	Uncharacterized conserved protein	COG2210
FERRO_16110	H	Uroporphyrinogen-III methylase	COG0007
FERRO_16120	O	Collagenase and related proteases	COG0826
FERRO_16130	R	Predicted phosphatases	COG0546
FERRO_16150	H	2-polyprenyl-3-methyl-5-hydroxy-6-metoxy-1,4-benzoquinol methylase	COG2227
FERRO_16160	M	Outer membrane protein and related peptidoglycan-associated (lipo)proteins	COG2885
FERRO_16170	L	Type IIA topoisomerase (DNA gyrase/topo II, topoisomerase IV), A subunit	COG0188
FERRO_16180	HE	Phosphoserine aminotransferase	COG1932
FERRO_16190	E	Prephenate dehydratase	COG0077
FERRO_16200	E	Histidinol-phosphate/aromatic aminotransferase and cobyric acid decarboxylase	COG0079
FERRO_16210	E	Prephenate dehydrogenase	COG0287
FERRO_16220	E	5-enolpyruvylshikimate-3-phosphate synthase	COG0128
FERRO_16230	F	Cytidylate kinase	COG0283
FERRO_16240	J	Ribosomal protein S1	COG0539
FERRO_16250	L	Bacterial nucleoid DNA-binding protein	COG0776
FERRO_16270	G	Predicted N-acetylglucosaminyl transferase	COG2956
FERRO_16280	F	Orotidine-5'-phosphate decarboxylase	COG0284
FERRO_16290	M	Predicted UDP-glucose 6-dehydrogenase	COG1004
FERRO_16300	G	Sugar kinases, ribokinase family	COG0524
FERRO_16310	MG	Nucleoside-diphosphate-sugar epimerases	COG0451
FERRO_16320	E	Cysteine synthase	COG0031
FERRO_16350	K	AraC-type DNA-binding domain-containing proteins	COG2207
FERRO_16360	C	Thiosulfate reductase cytochrome B subunit (membrane anchoring protein)	COG4117
FERRO_16370	R	Sulfite oxidase and related enzymes	COG2041
FERRO_16390	R	ATPase components of ABC transporters with duplicated ATPase domains	COG0488
FERRO_16430	E	Aspartate/tyrosine/aromatic aminotransferase	COG1448
FERRO_16440	L	Helicase subunit of the DNA excision repair complex	COG0556
FERRO_16450	C	FAD/FMN-containing dehydrogenases	COG0277
FERRO_16460	L	NTP pyrophosphohydrolases containing a Zn-finger, probably nucleic-acid-binding	COG2816
FERRO_16470	R	Predicted amidohydrolase	COG0388
FERRO_16480	MU	Outer membrane protein	COG1538
FERRO_16490	V	Cation/multidrug efflux pump	COG0841
FERRO_16500	V	Cation/multidrug efflux pump	COG0841
FERRO_16510	M	Membrane-fusion protein	COG0845
FERRO_16520	E	ABC-type polar amino acid transport system, ATPase component	COG1126
FERRO_16530	KL	Superfamily II DNA/RNA helicases, SNF2 family	COG0553
FERRO_16540	R	ATPase components of ABC transporters with duplicated ATPase domains	COG0488
FERRO_16550	M	Outer membrane lipoprotein	COG3133
FERRO_16570	MG	Nucleoside-diphosphate-sugar epimerases	COG0451
FERRO_16580	M	dTDP-glucose pyrophosphorylase	COG1209
FERRO_16590	TK	Response regulators consisting of a CheY-like receiver domain and a winged-helix DNA-binding domain	COG0745
FERRO_16600	H	Aspartate oxidase	COG0029
FERRO_16610	H	Quinolinate synthase	COG0379
FERRO_16620	H	Nicotinate-nucleotide pyrophosphorylase	COG0157
FERRO_16630	H	Aspartate 1-decarboxylase	COG0853
FERRO_16640	C	Electron transfer flavoprotein, alpha subunit	COG2025
FERRO_16650	C	Electron transfer flavoprotein, beta subunit	COG2086
FERRO_16660	I	Acetyl-CoA acetyltransferase	COG0183
FERRO_16670	I	Enoyl-CoA hydratase/carnithine racemase	COG1024
FERRO_16680	CE	Isocitrate/isopropylmalate dehydrogenase	COG0473
FERRO_16690	C	NAD-dependent aldehyde dehydrogenases	COG1012
FERRO_16700	S	Uncharacterized protein conserved in bacteria	COG3564
FERRO_16720	GEPR	Permeases of the major facilitator superfamily	COG0477
FERRO_16730	V	Multidrug resistance efflux pump	COG1566
FERRO_16740	MU	Outer membrane protein	COG1538
FERRO_16750	H	Ketopantoate hydroxymethyltransferase	COG0413
FERRO_16760	C	Aerobic-type carbon monoxide dehydrogenase, large subunit CoxL/CutL homologs	COG1529
FERRO_16770	I	3-hydroxyisobutyrate dehydrogenase and related beta-hydroxyacid dehydrogenases	COG2084
FERRO_16780	S	Uncharacterized conserved protein	COG2353
FERRO_16790	C	Cytochrome B561	COG3038
FERRO_16800	L	Mg-dependent DNase	COG0084
FERRO_16810	L	ATPase involved in DNA replication	COG0470
FERRO_16820	F	Thymidylate kinase	COG0125
FERRO_16830	R	Predicted periplasmic solute-binding protein	COG1559
FERRO_16840	IQ	3-oxoacyl-(acyl-carrier-protein) synthase	COG0304
FERRO_16850	IQ	Acyl carrier protein	COG0236
FERRO_16860	IQR	Dehydrogenases with different specificities (related to short-chain alcohol dehydrogenases)	COG1028
FERRO_16870	I	(acyl-carrier-protein) S-malonyltransferase	COG0331
FERRO_16880	I	3-oxoacyl-	COG0332
FERRO_16890	I	Fatty acid/phospholipid biosynthesis enzyme	COG0416
FERRO_16900	J	Ribosomal protein L32	COG0333
FERRO_16920	D	Nucleotide-binding protein implicated in inhibition of septum formation	COG0424
FERRO_16940	R	Predicted methyltransferases	COG0313
FERRO_16950	V	Cation/multidrug efflux pump	COG0841
FERRO_16960	M	Membrane-fusion protein	COG0845
FERRO_16970	R	Predicted phosphatases	COG0546
FERRO_16980	J	Pseudouridylate synthases, 23S RNA-specific	COG0564
FERRO_16990	J	Ribonucleases G and E	COG1530
FERRO_17000	L	Transposase and inactivated derivatives	COG3328
FERRO_17020	KT	SOS-response transcriptional repressors (RecA-mediated autopeptidases)	COG1974
FERRO_17030	S	Uncharacterized conserved protein	COG3384
FERRO_17040	S	Uncharacterized protein conserved in bacteria	COG5319
FERRO_17050	Q	Dienelactone hydrolase and related enzymes	COG0412
FERRO_17080	L	Type IIA topoisomerase (DNA gyrase/topo II, topoisomerase IV), A subunit	COG0188
FERRO_17090	L	Type IIA topoisomerase (DNA gyrase/topo II, topoisomerase IV), B subunit	COG0187
FERRO_17100	P	Predicted flavoprotein involved in K+ transport	COG2072
FERRO_17110	R	Sulfite oxidase and related enzymes	COG2041
FERRO_17120	S	Predicted membrane protein	COG2717
FERRO_17130	R	Predicted Zn-dependent hydrolases of the beta-lactamase fold	COG2220
FERRO_17140	E	Choline dehydrogenase and related flavoproteins	COG2303
FERRO_17150	Q	2-keto-4-pentenoate hydratase	COG3971
FERRO_17190	I	Phosphatidylglycerophosphate synthase	COG0558
FERRO_17200	L	Nuclease subunit of the excinuclease complex	COG0322
FERRO_17210	L	Uracil-DNA glycosylase	COG1573
FERRO_17220	P	Co/Zn/Cd efflux system component	COG1230
FERRO_17230	G	Beta-glucosidase-related glycosidases	COG1472
FERRO_17240	I	Phosphopantetheinyl transferase (holo-ACP synthase)	COG0736
FERRO_17250	H	Pyridoxal phosphate biosynthesis protein	COG0854
FERRO_17260	L	Recombinational DNA repair protein (RecF pathway)	COG1381
FERRO_17270	R	GTPase	COG1159
FERRO_17280	K	dsRNA-specific ribonuclease	COG0571
FERRO_17290	U	Signal peptidase I	COG0681
FERRO_17300	M	Membrane GTPase LepA	COG0481
FERRO_17310	O	Trypsin-like serine proteases, typically periplasmic, contain C-terminal PDZ domain	COG0265
FERRO_17330	T	Negative regulator of sigma E activity	COG3026
FERRO_17340	T	Negative regulator of sigma E activity	COG3073
FERRO_17350	K	DNA-directed RNA polymerase specialized sigma subunit, sigma24 homolog	COG1595
FERRO_17360	G	Predicted sugar kinase	COG0063
FERRO_17370	C	Dehydrogenases (flavoproteins)	COG0644
FERRO_17380	E	Methenyl tetrahydrofolate cyclohydrolase	COG3404
FERRO_17400	I	Acyl-CoA dehydrogenases	COG1960
FERRO_17410	J	16S rRNA uridine-516 pseudouridylate synthase and related pseudouridylate synthases	COG1187
FERRO_17420	R	Predicted hydrolases or acyltransferases (alpha/beta hydrolase superfamily)	COG0596
FERRO_17430	H	5-formyltetrahydrofolate cyclo-ligase	COG0212
FERRO_17440	J	Putative translation initiation inhibitor, yjgF family	COG0251
FERRO_17450	I	Acyl-coenzyme A synthetases/AMP-(fatty) acid ligases	COG0365
FERRO_17460	CR	NADPH:quinone reductase and related Zn-dependent oxidoreductases	COG0604
FERRO_17470	R	Predicted ATPase	COG1485
FERRO_17480	C	Pyruvate/2-oxoglutarate dehydrogenase complex, dihydrolipoamide dehydrogenase (E3) component, and related enzymes	COG1249
FERRO_17490	C	Pyruvate/2-oxoglutarate dehydrogenase complex, dihydrolipoamide acyltransferase (E2) component, and related enzymes	COG0508
FERRO_17500	C	2-oxoglutarate dehydrogenase complex, dehydrogenase (E1) component, and related enzymes	COG0567
FERRO_17510	C	Citrate synthase	COG0372
FERRO_17530	C	Succinate dehydrogenase/fumarate reductase, Fe-S protein subunit	COG0479
FERRO_17540	C	Succinate dehydrogenase/fumarate reductase, flavoprotein subunit	COG1053
FERRO_17550	C	Succinate dehydrogenase, hydrophobic anchor subunit	COG2142
FERRO_17560	C	Succinate dehydrogenase/fumarate reductase, cytochrome b subunit	COG2009
FERRO_17570	K	Transcriptional regulators	COG2188
FERRO_17580	G	PEP phosphonomutase and related enzymes	COG2513
FERRO_17590	C	Citrate synthase	COG0372
FERRO_17600	R	Uncharacterized protein involved in propionate catabolism	COG2079
FERRO_17610	C	Aconitase A	COG1048
FERRO_17620	C	Malate/lactate dehydrogenases	COG0039
FERRO_17630	R	Predicted phosphatase/phosphohexomutase	COG0637
FERRO_17640	O	ATP-dependent Lon protease, bacterial type	COG0466
FERRO_17650	O	ATP-dependent protease Clp, ATPase subunit	COG1219
FERRO_17660	OU	Protease subunit of ATP-dependent Clp proteases	COG0740
FERRO_17670	O	FKBP-type peptidyl-prolyl cis-trans isomerase (trigger factor)	COG0544
FERRO_17680	E	ABC-type branched-chain amino acid transport systems, ATPase component	COG0411
FERRO_17690	E	ABC-type branched-chain amino acid transport systems, ATPase component	COG0410
FERRO_17700	E	ABC-type branched-chain amino acid transport systems, periplasmic component	COG0683
FERRO_17710	E	Branched-chain amino acid ABC-type transport system, permease components	COG0559
FERRO_17720	E	ABC-type branched-chain amino acid transport system, permease component	COG4177
FERRO_17730	S	Uncharacterized conserved protein	COG2848
FERRO_17740	T	ACT domain-containing protein	COG3830
FERRO_17750	T	HD-GYP domain	COG2206
FERRO_17760	T	FOG: CheY-like receiver	COG0784
FERRO_17770	EH	Branched-chain amino acid aminotransferase/4-amino-4-deoxychorismate lyase	COG0115
FERRO_17780	R	Dioxygenases related to 2-nitropropane dioxygenase	COG2070
FERRO_17790	E	Methionine synthase II (cobalamin-independent)	COG0620
FERRO_17800	K	Transcriptional regulator	COG0583
FERRO_17810	P	Phosphate/sulphate permeases	COG0306
FERRO_17820	QR	SAM-dependent methyltransferases	COG0500
FERRO_17840	S	Uncharacterized protein conserved in bacteria	COG3222
FERRO_17850	M	Glycosyltransferases involved in cell wall biogenesis	COG0463
FERRO_17870	C	Pyruvate/2-oxoglutarate dehydrogenase complex, dihydrolipoamide dehydrogenase (E3) component, and related enzymes	COG1249
FERRO_17880	R	Predicted Fe-S oxidoreductases	COG0535
FERRO_17890	F	Purine nucleoside phosphorylase	COG0005
FERRO_17900	I	Sterol desaturase	COG3000
FERRO_17910	E	ABC-type branched-chain amino acid transport systems, periplasmic component	COG0683
FERRO_17920	E	Branched-chain amino acid ABC-type transport system, permease components	COG0559
FERRO_17930	E	ABC-type branched-chain amino acid transport system, permease component	COG4177
FERRO_17940	E	ABC-type branched-chain amino acid transport systems, ATPase component	COG0411
FERRO_17950	D	Predicted ATPase involved in cell division	COG2884
FERRO_17960	E	Acetylornithine deacetylase/Succinyl-diaminopimelate desuccinylase and related deacylases	COG0624
FERRO_17970	T	Serine/threonine protein phosphatase	COG0631
FERRO_17980	P	Nitrate/nitrite transporter	COG2223
FERRO_17990	C	NAD(P)H-nitrite reductase	COG1251
FERRO_18000	PR	Ferredoxin subunits of nitrite reductase and ring-hydroxylating dioxygenases	COG2146
FERRO_18010	P	Formate/nitrite family of transporters	COG2116
FERRO_18020	C	Anaerobic dehydrogenases, typically selenocysteine-containing	COG0243
FERRO_18040	S	Predicted membrane protein	COG2259
FERRO_18060	S	Uncharacterized protein conserved in bacteria	COG3220
FERRO_18070	S	Predicted integral membrane protein	COG5572
FERRO_18080	L	Transposase and inactivated derivatives	COG2801
FERRO_18090	T	FOG: GGDEF domain	COG2199
FERRO_18120	IQR	Dehydrogenases with different specificities (related to short-chain alcohol dehydrogenases)	COG1028
FERRO_18130	O	Predicted ATP-dependent serine protease	COG1066
FERRO_18140	L	Replicative DNA helicase	COG0305
FERRO_18150	J	Ribosomal protein L9	COG0359
FERRO_18160	J	Ribosomal protein S18	COG0238
FERRO_18180	J	Ribosomal protein S6	COG0360
FERRO_18200	J	rRNA methylases	COG0566
FERRO_18210	K	Exoribonuclease R	COG0557
FERRO_18250	T	FOG: GGDEF domain	COG2199
FERRO_18260	L	Transposase and inactivated derivatives	COG2801
FERRO_18270	L	Transposase and inactivated derivatives	COG3666
FERRO_18280	MU	Outer membrane protein	COG1538
FERRO_18290	R	ABC-type protease/lipase transport system, ATPase and permease components	COG4618
FERRO_18300	M	Membrane-fusion protein	COG0845
FERRO_18310	TK	Response regulator containing a CheY-like receiver domain and an HTH DNA-binding domain	COG2197
FERRO_18330	S	Predicted periplasmic protein	COG3904
FERRO_18340	Q	RTX toxins and related Ca2+-binding proteins	COG2931
FERRO_18350	T	FOG: EAL domain	COG2200
FERRO_18370	T	FOG: GGDEF domain	COG2199
FERRO_18380	P	Carbonic anhydrase	COG0288
FERRO_18390	F	Adenylosuccinate synthase	COG0104
FERRO_18400	E	ATP phosphoribosyltransferase involved in histidine biosynthesis	COG3705
FERRO_18410	S	Uncharacterized protein conserved in bacteria	COG3242
FERRO_18420	O	Membrane protease subunits, stomatin/prohibitin homologs	COG0330
FERRO_18430	J	Putative translation initiation inhibitor, yjgF family	COG0251
FERRO_18440	R	GTPases	COG2262
FERRO_18450	R	Uncharacterized host factor I protein	COG1923
FERRO_18460	R	Predicted GTPases	COG1160
FERRO_18470	S	FOG: WD40-like repeat	COG1520
FERRO_18480	S	Uncharacterized protein conserved in bacteria	COG2976
FERRO_18490	J	Histidyl-tRNA synthetase	COG0124
FERRO_18500	I	Enzyme involved in the deoxyxylulose pathway of isoprenoid biosynthesis	COG0821
FERRO_18510	S	Uncharacterized protein conserved in bacteria	COG1426
FERRO_18520	R	Predicted Fe-S-cluster redox enzyme	COG0820
FERRO_18530	F	Nucleoside diphosphate kinase	COG0105
FERRO_18540	D	Predicted ATPase of the PP-loop superfamily implicated in cell cycle control	COG0037
FERRO_18550	I	Acetyl-CoA carboxylase alpha subunit	COG0825
FERRO_18560	S	Uncharacterized conserved protein	COG2096
FERRO_18580	E	3-deoxy-D-arabino-heptulosonate 7-phosphate (DAHP) synthase	COG0722
FERRO_18590	R	Predicted Zn-dependent proteases and their inactivated homologs	COG0312
FERRO_18600	R	Predicted amidohydrolase	COG0388
FERRO_18610	S	Predicted membrane protein	COG3164
FERRO_18620	EH	Branched-chain amino acid aminotransferase/4-amino-4-deoxychorismate lyase	COG0115
FERRO_18630	S	Uncharacterized protein conserved in bacteria	COG4391
FERRO_18640	M	ADP-heptose:LPS heptosyltransferase	COG0859
FERRO_18650	R	Uncharacterized MobA-related protein	COG2068
FERRO_18660	O	Xanthine and CO dehydrogenases maturation factor, XdhC/CoxF family	COG1975
FERRO_18670	M	Alanine racemase	COG0787
FERRO_18680	R	Predicted hydrolase of the alpha/beta-hydrolase fold	COG0429
FERRO_18690	G	Phosphomannomutase	COG1109
FERRO_18700	I	2C-methyl-D-erythritol 2,4-cyclodiphosphate synthase	COG0245
FERRO_18710	I	4-diphosphocytidyl-2-methyl-D-erithritol synthase	COG1211
FERRO_18720	M	Predicted soluble lytic transglycosylase fused to an ABC-type amino acid-binding protein	COG4623
FERRO_18730	J	Seryl-tRNA synthetase	COG0172
FERRO_18740	L	Recombinational DNA repair protein (RecF pathway)	COG0353
FERRO_18750	S	Uncharacterized protein conserved in bacteria	COG0718
FERRO_18760	L	DNA polymerase III, gamma/tau subunits	COG2812
FERRO_18780	I	Acyl CoA:acetate/3-ketoacid CoA transferase, beta subunit	COG2057
FERRO_18790	IQR	Dehydrogenases with different specificities (related to short-chain alcohol dehydrogenases)	COG1028
FERRO_18800	H	GTP cyclohydrolase II	COG0807
FERRO_18810	H	Dihydrofolate reductase	COG0262
FERRO_18820	I	Poly-beta-hydroxyalkanoate depolymerase	COG4553
FERRO_18840	R	Predicted hydrolases or acyltransferases (alpha/beta hydrolase superfamily)	COG0596
FERRO_18850	LR	NTP pyrophosphohydrolases including oxidative damage repair enzymes	COG0494
FERRO_18860	G	6-phosphofructokinase	COG0205
FERRO_18870	F	Adenylate kinase and related kinases	COG0563
FERRO_18880	M	CMP-2-keto-3-deoxyoctulosonic acid synthetase	COG1212
FERRO_18890	S	Uncharacterized conserved protein	COG2835
FERRO_18900	M	Tetraacyldisaccharide-1-P 4'-kinase	COG1663
FERRO_18910	U	Biopolymer transport protein	COG0848
FERRO_18920	U	Biopolymer transport proteins	COG0811
FERRO_18930	L	Exonuclease VII, large subunit	COG1570
FERRO_18940	J	tRNA delta(2)-isopentenylpyrophosphate transferase	COG0324
FERRO_18950	L	DNA mismatch repair enzyme (predicted ATPase)	COG0323
FERRO_18960	M	N-acetylmuramoyl-L-alanine amidase	COG0860
FERRO_18970	R	Predicted ATPase or kinase	COG0802
FERRO_18980	C	Uncharacterized Fe-S protein	COG1600
FERRO_18990	OC	Thiol:disulfide interchange protein	COG4232
FERRO_19000	A	Oligoribonuclease (3'->5' exoribonuclease)	COG1949
FERRO_19010	O	Zn-dependent protease with chaperone function	COG0501
FERRO_19020	R	Predicted GTPases	COG1162
FERRO_19030	H	Cobalamin biosynthesis protein CobD/CbiB	COG1270
FERRO_19040	E	Glycine/D-amino acid oxidases (deaminating)	COG0665
FERRO_19050	L	ATPase involved in DNA repair	COG0497
FERRO_19060	G	Predicted sugar kinase	COG0061
FERRO_19070	K	Transcriptional regulator of heat shock gene	COG1420
FERRO_19080	H	Protoheme ferro-lyase (ferrochelatase)	COG0276
FERRO_19090	O	Molecular chaperone GrpE (heat shock protein)	COG0576
FERRO_19100	O	Molecular chaperone	COG0443
FERRO_19110	O	DnaJ-class molecular chaperone with C-terminal Zn finger domain	COG0484
FERRO_19120	J	Cysteinyl-tRNA synthetase	COG0215
FERRO_19130	R	FOG: TPR repeat	COG0457
FERRO_19140	O	Peptidyl-prolyl cis-trans isomerase (rotamase) - cyclophilin family	COG0652
FERRO_19150	S	Uncharacterized protein conserved in bacteria	COG2908
FERRO_19160	F	Ribonucleotide reductase, beta subunit	COG0208
FERRO_19170	F	Ribonucleotide reductase, alpha subunit	COG0209
FERRO_19180	E	O-acetylhomoserine sulfhydrylase	COG2873
FERRO_19190	F	Glutamine phosphoribosylpyrophosphate amidotransferase	COG0034
FERRO_19200	R	Uncharacterized membrane protein, required for colicin V production	COG1286
FERRO_19220	I	Acetyl-CoA carboxylase beta subunit	COG0777
FERRO_19230	E	Tryptophan synthase alpha chain	COG0159
FERRO_19240	E	Tryptophan synthase beta chain	COG0133
FERRO_19250	E	Phosphoribosylanthranilate isomerase	COG0135
FERRO_19260	J	Pseudouridylate synthase	COG0101
FERRO_19280	E	Aspartate-semialdehyde dehydrogenase	COG0136
FERRO_19290	CE	Isocitrate/isopropylmalate dehydrogenase	COG0473
FERRO_19300	E	3-isopropylmalate dehydratase small subunit	COG0066
FERRO_19310	E	3-isopropylmalate dehydratase large subunit	COG0065
FERRO_19320	E	Chorismate synthase	COG0082
FERRO_19330	C	Malic enzyme	COG0281
FERRO_19340	V	Uncharacterized proteins, homologs of microcin C7 resistance protein MccF	COG1619
FERRO_19350	K	Transcriptional regulator	COG0583
FERRO_19360	C	Cytochrome c	COG3258
FERRO_19370	P	ABC-type molybdate transport system, periplasmic component	COG0725
FERRO_19380	L	Transposase and inactivated derivatives	COG3328
FERRO_19410	T	FOG: GGDEF domain	COG2199
FERRO_19450	S	Uncharacterized protein conserved in bacteria	COG1729
FERRO_19460	M	Outer membrane protein and related peptidoglycan-associated (lipo)proteins	COG2885
FERRO_19470	U	Periplasmic component of the Tol biopolymer transport system	COG0823
FERRO_19490	U	Biopolymer transport protein	COG0848
FERRO_19500	U	Biopolymer transport proteins	COG0811
FERRO_19510	R	Predicted thioesterase	COG0824
FERRO_19520	L	Holliday junction resolvasome, helicase subunit	COG2255
FERRO_19530	L	Holliday junction resolvasome, DNA-binding subunit	COG0632
FERRO_19540	L	Holliday junction resolvasome, endonuclease subunit	COG0817
FERRO_19550	S	Uncharacterized conserved protein	COG0217
FERRO_19560	K	Transcriptional regulator	COG1309
FERRO_19570	T	DnaK suppressor protein	COG1734
FERRO_19580	J	Polyribonucleotide nucleotidyltransferase (polynucleotide phosphorylase)	COG1185
FERRO_19590	J	Ribosomal protein S15P/S13E	COG0184
FERRO_19600	E	Gamma-glutamyltransferase	COG0405
FERRO_19610	I	Phosphatidylserine synthase	COG1183
FERRO_19620	I	Phosphatidylserine decarboxylase	COG0688
FERRO_19630	EH	Ketol-acid reductoisomerase	COG0059
FERRO_19640	E	Acetolactate synthase, small (regulatory) subunit	COG0440
FERRO_19650	EH	Thiamine pyrophosphate-requiring enzymes	COG0028
FERRO_19660	K	DNA-directed RNA polymerase specialized sigma subunit, sigma24 homolog	COG1595
FERRO_19700	R	Predicted permeases	COG0795
FERRO_19710	I	Acyl-coenzyme A synthetases/AMP-(fatty) acid ligases	COG0365
FERRO_19720	C	Tartrate dehydratase beta subunit/Fumarate hydratase class I, C-terminal domain	COG1838
FERRO_19730	LK	Transcription-repair coupling factor (superfamily II helicase)	COG1197
FERRO_19740	S	Uncharacterized conserved protein	COG0316
FERRO_19750	E	Serine acetyltransferase	COG1045
FERRO_19760	J	rRNA methylase	COG0565
FERRO_19780	G	Archaeal fructose-1,6-bisphosphatase and related enzymes of inositol monophosphatase family	COG0483
FERRO_19790	C	NAD-dependent aldehyde dehydrogenases	COG1012
FERRO_19800	L	Mismatch repair ATPase (MutS family)	COG0249
FERRO_19810	O	FKBP-type peptidyl-prolyl cis-trans isomerases 2	COG1047
FERRO_19820	O	Peroxiredoxin	COG1225
FERRO_19840	S	Uncharacterized conserved protein	COG2850
FERRO_19860	R	Metal-dependent hydrolases of the beta-lactamase superfamily I	COG1235
FERRO_19870	M	Uncharacterized lipoprotein	COG3317
FERRO_19880	EM	Dihydrodipicolinate synthase/N-acetylneuraminate lyase	COG0329
FERRO_19890	M	dTDP-4-dehydrorhamnose reductase	COG1091
FERRO_19900	M	dTDP-4-dehydrorhamnose 3,5-epimerase and related enzymes	COG1898
FERRO_19910	R	Predicted permeases	COG0730
FERRO_19920	I	(acyl-carrier-protein) S-malonyltransferase	COG0331
FERRO_19930	H	Triphosphoribosyl-dephospho-CoA synthetase	COG1767
FERRO_19950	I	Acetyl-CoA carboxylase beta subunit	COG0777
FERRO_19980	Q	TRAP-type mannitol/chloroaromatic compound transport system, large permease component	COG4664
FERRO_19990	G	TRAP-type C4-dicarboxylate transport system, small permease component	COG3090
FERRO_20000	G	TRAP-type C4-dicarboxylate transport system, periplasmic component	COG1638

## Sheet: PN-J185
B: "Ferrovum" sp. PN-J185
Locus-Tag	COG Class	Annotation	COG
FV185_00020	M	Glycosyltransferases involved in cell wall biogenesis	COG0463
FV185_00070	J	GTPases - translation elongation factors	COG0050
FV185_00090	U	Preprotein translocase subunit SecE	COG0690
FV185_00100	K	Transcription antiterminator	COG0250
FV185_00110	J	Ribosomal protein L11	COG0080
FV185_00120	J	Ribosomal protein L1	COG0081
FV185_00130	J	Ribosomal protein L10	COG0244
FV185_00140	J	Ribosomal protein L7/L12	COG0222
FV185_00150	K	DNA-directed RNA polymerase, beta subunit/140 kD subunit	COG0085
FV185_00160	K	DNA-directed RNA polymerase, beta' subunit/160 kD subunit	COG0086
FV185_00170	J	Ribosomal protein S12	COG0048
FV185_00180	J	Ribosomal protein S7	COG0049
FV185_00190	J	Translation elongation factors (GTPases)	COG0480
FV185_00200	J	GTPases - translation elongation factors	COG0050
FV185_00210	J	GTPases - translation elongation factors	COG0050
FV185_00220	J	Ribosomal protein S10	COG0051
FV185_00230	J	Ribosomal protein L3	COG0087
FV185_00240	J	Ribosomal protein L4	COG0088
FV185_00250	J	Ribosomal protein L23	COG0089
FV185_00260	J	Ribosomal protein L2	COG0090
FV185_00270	J	Ribosomal protein S19	COG0185
FV185_00280	J	Ribosomal protein L22	COG0091
FV185_00290	J	Ribosomal protein S3	COG0092
FV185_00300	J	Ribosomal protein L16/L10E	COG0197
FV185_00310	J	Ribosomal protein L29	COG0255
FV185_00320	J	Ribosomal protein S17	COG0186
FV185_00330	J	Ribosomal protein L14	COG0093
FV185_00340	J	Ribosomal protein L24	COG0198
FV185_00350	J	Ribosomal protein L5	COG0094
FV185_00360	J	Ribosomal protein S14	COG0199
FV185_00370	J	Ribosomal protein S8	COG0096
FV185_00380	J	Ribosomal protein L6P/L9E	COG0097
FV185_00390	J	Ribosomal protein L18	COG0256
FV185_00400	J	Ribosomal protein S5	COG0098
FV185_00410	J	Ribosomal protein L30/L7E	COG1841
FV185_00420	J	Ribosomal protein L15	COG0200
FV185_00430	U	Preprotein translocase subunit SecY	COG0201
FV185_00440	J	Translation initiation factor 1 (IF-1)	COG0361
FV185_00460	J	Ribosomal protein S13	COG0099
FV185_00470	J	Ribosomal protein S11	COG0100
FV185_00480	J	Ribosomal protein S4 and related proteins	COG0522
FV185_00490	K	DNA-directed RNA polymerase, alpha subunit/40 kD subunit	COG0202
FV185_00500	J	Ribosomal protein L17	COG0203
FV185_00520	P	Chloride channel protein EriC	COG0038
FV185_00530	L	Excinuclease ATPase subunit	COG0178
FV185_00540	GEPR	Permeases of the major facilitator superfamily	COG0477
FV185_00550	L	Single-stranded DNA-binding protein	COG0629
FV185_00560	U	Biopolymer transport protein	COG0848
FV185_00570	U	Biopolymer transport protein	COG0848
FV185_00580	U	Biopolymer transport proteins	COG0811
FV185_00600	G	Glucose-6-phosphate isomerase	COG0166
FV185_00610	J	Aspartyl-tRNA synthetase	COG0173
FV185_00620	S	Uncharacterized conserved protein	COG2928
FV185_00630	S	Uncharacterized protein conserved in bacteria	COG2331
FV185_00640	R	Predicted Zn-dependent peptidases	COG0612
FV185_00650	LR	NTP pyrophosphohydrolases including oxidative damage repair enzymes	COG0494
FV185_00660	S	Uncharacterized conserved protein	COG0316
FV185_00670	V	Cation/multidrug efflux pump	COG0841
FV185_00680	E	Acetylglutamate semialdehyde dehydrogenase	COG0002
FV185_00690	J	Ribosomal protein S9	COG0103
FV185_00700	J	Ribosomal protein L13	COG0102
FV185_00710	O	Predicted redox protein, regulator of disulfide bond formation	COG1765
FV185_00720	E	Anthranilate phosphoribosyltransferase	COG0547
FV185_00730	E	Indole-3-glycerol phosphate synthase	COG0134
FV185_00740	V	Cation/multidrug efflux pump	COG0841
FV185_00750	M	Membrane-fusion protein	COG0845
FV185_00760	MU	Outer membrane protein	COG1538
FV185_00770	M	Outer membrane protein (porin)	COG3203
FV185_00790	M	Outer membrane protein (porin)	COG3203
FV185_00800	H	Ubiquinone biosynthesis protein COQ7	COG2941
FV185_00810	E	Acetylglutamate kinase	COG0548
FV185_00820	O	Predicted molecular chaperone distantly related to HSP70-fold metalloproteases	COG2377
FV185_00830	M	Membrane proteins related to metalloendopeptidases	COG0739
FV185_00840	J	Tyrosyl-tRNA synthetase	COG0162
FV185_00850	GEPR	Permeases of the major facilitator superfamily	COG0477
FV185_00860	V	Na+-driven multidrug efflux pump	COG0534
FV185_00880	P	Outer membrane receptor proteins, mostly Fe transport	COG1629
FV185_00890	L	Site-specific recombinase XerD	COG4974
FV185_00900	S	Uncharacterized protein conserved in bacteria	COG3159
FV185_00910	E	Diaminopimelate epimerase	COG0253
FV185_00920	M	Lauroyl/myristoyl acyltransferase	COG1560
FV185_00930	H	S-adenosylmethionine synthetase	COG0192
FV185_00940	H	S-adenosylhomocysteine hydrolase	COG0499
FV185_00950	E	5,10-methylenetetrahydrofolate reductase	COG0685
FV185_00960	E	Serine-pyruvate aminotransferase/archaeal aspartate aminotransferase	COG0075
FV185_00970	D	Predicted ATPase of the PP-loop superfamily implicated in cell cycle control	COG0037
FV185_00980	S	Uncharacterized conserved protein	COG1565
FV185_00990	J	tRNA nucleotidyltransferase/poly(A) polymerase	COG0617
FV185_01000	M	Soluble lytic murein transglycosylase and related regulatory proteins (some contain LysM/invasin domains)	COG0741
FV185_01020	C	Succinyl-CoA synthetase, beta subunit	COG0045
FV185_01030	C	Succinyl-CoA synthetase, alpha subunit	COG0074
FV185_01040	P	Fe2+/Zn2+ uptake regulation proteins	COG0735
FV185_01050	J	Small protein A (tmRNA-binding)	COG2913
FV185_01060	E	Dihydrodipicolinate reductase	COG0289
FV185_01070	EF	Carbamoylphosphate synthase small subunit	COG0505
FV185_01080	EF	Carbamoylphosphate synthase large subunit (split gene in MJ)	COG0458
FV185_01090	K	Transcription elongation factor	COG0782
FV185_01100	J	Predicted RNA-binding protein containing KH domain, possibly ribosomal protein	COG1534
FV185_01110	J	23S rRNA methylase	COG0293
FV185_01120	O	ATP-dependent Zn proteases	COG0465
FV185_01130	H	Dihydropteroate synthase and related enzymes	COG0294
FV185_01140	G	Phosphomannomutase	COG1109
FV185_01150	T	Phosphohistidine phosphatase SixA	COG2062
FV185_01160	P	Polyphosphate kinase	COG0855
FV185_01170	R	Putative hemolysin	COG3176
FV185_01180	FP	Exopolyphosphatase	COG0248
FV185_01190	P	ABC-type phosphate transport system, periplasmic component	COG0226
FV185_01200	P	ABC-type phosphate transport system, permease component	COG0573
FV185_01210	P	ABC-type phosphate transport system, permease component	COG0581
FV185_01220	P	ABC-type phosphate transport system, ATPase component	COG1117
FV185_01230	G	Triosephosphate isomerase	COG0149
FV185_01260	C	NADH:ubiquinone oxidoreductase subunit 3 (chain A)	COG0838
FV185_01270	C	NADH:ubiquinone oxidoreductase 20 kD subunit and related Fe-S oxidoreductases	COG0377
FV185_01280	C	NADH:ubiquinone oxidoreductase 27 kD subunit	COG0852
FV185_01290	C	NADH:ubiquinone oxidoreductase 49 kD subunit 7	COG0649
FV185_01300	C	NADH:ubiquinone oxidoreductase 24 kD subunit	COG1905
FV185_01310	C	NADH:ubiquinone oxidoreductase, NADH-binding (51 kD) subunit	COG1894
FV185_01320	C	NADH dehydrogenase/NADH:ubiquinone oxidoreductase 75 kD subunit (chain G)	COG1034
FV185_01330	C	NADH:ubiquinone oxidoreductase subunit 1 (chain H)	COG1005
FV185_01340	C	Formate hydrogenlyase subunit 6/NADH:ubiquinone oxidoreductase 23 kD subunit (chain I)	COG1143
FV185_01350	C	NADH:ubiquinone oxidoreductase subunit 6 (chain J)	COG0839
FV185_01360	C	NADH:ubiquinone oxidoreductase subunit 11 or 4L (chain K)	COG0713
FV185_01370	CP	NADH:ubiquinone oxidoreductase subunit 5 (chain L)/Multisubunit Na+/H+ antiporter, MnhA subunit	COG1009
FV185_01380	C	NADH:ubiquinone oxidoreductase subunit 4 (chain M)	COG1008
FV185_01390	C	NADH:ubiquinone oxidoreductase subunit 2 (chain N)	COG1007
FV185_01400	LR	NTP pyrophosphohydrolases including oxidative damage repair enzymes	COG0494
FV185_01410	O	Molecular chaperone, HSP90 family	COG0326
FV185_01420	I	Sterol desaturase	COG3000
FV185_01430	G	Predicted xylanase/chitin deacetylase	COG0726
FV185_01440	S	Uncharacterized conserved protein	COG3391
FV185_01450	F	ADP-ribose pyrophosphatase	COG1051
FV185_01460	J	SAM-dependent methyltransferases related to tRNA (uracil-5-)-methyltransferase	COG2265
FV185_01470	R	Integral membrane protein, interacts with FtsH	COG0670
FV185_01490	L	Transposase and inactivated derivatives	COG3464
FV185_01500	U	Large exoproteins involved in heme utilization or adhesion	COG3210
FV185_01510	L	Transposase and inactivated derivatives	COG2801
FV185_01520	L	Transposase and inactivated derivatives	COG2801
FV185_01530	L	Transposase and inactivated derivatives	COG2801
FV185_01550	S	Uncharacterized protein conserved in bacteria	COG3558
FV185_01560	L	3-methyladenine DNA glycosylase/8-oxoguanine DNA glycosylase	COG0122
FV185_01570	P	Carbonic anhydrase	COG0288
FV185_01580	H	Pterin-4a-carbinolamine dehydratase	COG2154
FV185_01590	L	Formamidopyrimidine-DNA glycosylase	COG0266
FV185_01600	S	Uncharacterized conserved protein	COG1738
FV185_01610	S	Uncharacterized conserved protein	COG0397
FV185_01620	R	Predicted flavoproteins	COG2081
FV185_01630	E	Lactoylglutathione lyase and related lyases	COG0346
FV185_01650	K	Transcriptional regulators	COG1846
FV185_01660	GEPR	Permeases of the major facilitator superfamily	COG0477
FV185_01670	C	Nitroreductase	COG0778
FV185_01680	O	Glutathione S-transferase	COG0625
FV185_01690	S	Uncharacterized protein conserved in bacteria	COG3146
FV185_01700	P	Periplasmic molybdate-binding protein/domain	COG1910
FV185_01710	C	NADH:ubiquinone oxidoreductase 24 kD subunit	COG1905
FV185_01720	C	NADH:ubiquinone oxidoreductase, NADH-binding (51 kD) subunit	COG1894
FV185_01730	R	Uncharacterized anaerobic dehydrogenase	COG3383
FV185_01740	C	Uncharacterized protein required for formate dehydrogenase activity	COG1526
FV185_01750	C	Uncharacterized protein required for formate dehydrogenase activity	COG1526
FV185_01770	GEPR	Permeases of the major facilitator superfamily	COG0477
FV185_01780	J	Methionyl-tRNA formyltransferase	COG0223
FV185_01790	EH	Thiamine pyrophosphate-requiring enzymes	COG0028
FV185_01800	T	cAMP-binding proteins - catabolite gene activator and regulatory subunit of cAMP-dependent protein kinases	COG0664
FV185_01810	V	Multidrug resistance efflux pump	COG1566
FV185_01830	S	Predicted membrane protein	COG1289
FV185_01840	MU	Outer membrane protein	COG1538
FV185_01850	K	Transcriptional regulators	COG1846
FV185_01870	E	Aspartokinases	COG0527
FV185_01900	R	FOG: TPR repeat, SEL1 subfamily	COG0790
FV185_01910	R	Uncharacterized membrane protein (homolog of Drosophila rhomboid)	COG0705
FV185_01920	R	Predicted PP-loop superfamily ATPase	COG0603
FV185_01930	H	6-pyruvoyl-tetrahydropterin synthase	COG0720
FV185_01940	O	Organic radical activating enzymes	COG0602
FV185_01950	LR	NTP pyrophosphohydrolases including oxidative damage repair enzymes	COG0494
FV185_01960	O	Peroxiredoxin	COG0450
FV185_01970	O	Alkyl hydroperoxide reductase, large subunit	COG3634
FV185_01980	M	Glucosamine 6-phosphate synthetase, contains amidotransferase and phosphosugar isomerase domains	COG0449
FV185_01990	R	Plasmid maintenance system killer protein	COG3549
FV185_02010	P	Fe2+ transport system protein B	COG0370
FV185_02020	P	Fe2+ transport system protein A	COG1918
FV185_02030	F	Dihydroorotase	COG0418
FV185_02040	S	Uncharacterized protein conserved in bacteria	COG2001
FV185_02050	M	Predicted S-adenosylmethionine-dependent methyltransferase involved in cell envelope biogenesis	COG0275
FV185_02060	D	Cell division protein	COG3116
FV185_02070	M	Cell division protein FtsI/penicillin-binding protein 2	COG0768
FV185_02080	M	UDP-N-acetylmuramyl tripeptide synthase	COG0769
FV185_02090	M	UDP-N-acetylmuramyl pentapeptide synthase	COG0770
FV185_02100	M	UDP-N-acetylmuramyl pentapeptide phosphotransferase/UDP-N-acetylglucosamine-1-phosphate transferase	COG0472
FV185_02110	M	UDP-N-acetylmuramoylalanine-D-glutamate ligase	COG0771
FV185_02120	D	Bacterial cell division membrane protein	COG0772
FV185_02130	M	UDP-N-acetylglucosamine:LPS N-acetylglucosamine transferase	COG0707
FV185_02140	M	UDP-N-acetylmuramate-alanine ligase	COG0773
FV185_02150	M	UDP-N-acetylmuramate dehydrogenase	COG0812
FV185_02160	M	Cell division septal protein	COG1589
FV185_02170	D	Actin-like ATPase involved in cell division	COG0849
FV185_02180	D	Cell division GTPase	COG0206
FV185_02190	M	UDP-3-O-acyl-N-acetylglucosamine deacetylase	COG0774
FV185_02210	U	Preprotein translocase subunit SecA (ATPase, RNA helicase)	COG0653
FV185_02220	E	N-acetylglutamate synthase (N-acetylornithine aminotransferase)	COG1364
FV185_02230	R	Predicted ATPase (AAA+ superfamily)	COG2607
FV185_02240	H	Thiamine monophosphate synthase	COG0352
FV185_02250	M	Lauroyl/myristoyl acyltransferase	COG1560
FV185_02260	R	Predicted aminomethyltransferase related to GcvT	COG0354
FV185_02270	F	Phosphoribosylformylglycinamidine (FGAM) synthase, synthetase domain	COG0046
FV185_02280	OT	Glutamine synthetase adenylyltransferase	COG1391
FV185_02290	O	Parvulin-like peptidyl-prolyl isomerase	COG0760
FV185_02300	T	Stress-induced morphogen (activity unknown)	COG0271
FV185_02310	D	Intracellular septation protein A	COG2917
FV185_02320	R	Predicted metal-dependent phosphoesterases (PHP family)	COG0613
FV185_02330	J	Tryptophanyl-tRNA synthetase	COG0180
FV185_02340	S	Uncharacterized conserved protein	COG1354
FV185_02350	K	Predicted transcriptional regulator containing the HTH domain	COG1386
FV185_02360	J	16S rRNA uridine-516 pseudouridylate synthase and related pseudouridylate synthases	COG1187
FV185_02370	J	Methylase of polypeptide chain release factors	COG2890
FV185_02380	E	Acetylornithine deacetylase/Succinyl-diaminopimelate desuccinylase and related deacylases	COG0624
FV185_02390	S	Uncharacterized conserved protein	COG3332
FV185_02400	E	Tetrahydrodipicolinate N-succinyltransferase	COG2171
FV185_02410	E	Aspartate/tyrosine/aromatic aminotransferase	COG0436
FV185_02420	R	Enzyme related to GTP cyclohydrolase I	COG0780
FV185_02430	D	Chromosome segregation ATPases	COG1196
FV185_02450	EH	Thiamine pyrophosphate-requiring enzymes	COG0028
FV185_02460	L	NAD-dependent DNA ligase (contains BRCT domain type II)	COG0272
FV185_02470	M	UDP-glucose pyrophosphorylase	COG1210
FV185_02490	J	N-formylmethionyl-tRNA deformylase	COG0242
FV185_02500	O	UTP:GlnB (protein PII) uridylyltransferase	COG2844
FV185_02510	J	Methionine aminopeptidase	COG0024
FV185_02520	J	Ribosomal protein S2	COG0052
FV185_02530	J	Translation elongation factor Ts	COG0264
FV185_02540	F	Uridylate kinase	COG0528
FV185_02550	J	Ribosome recycling factor	COG0233
FV185_02560	I	Undecaprenyl pyrophosphate synthase	COG0020
FV185_02570	I	CDP-diglyceride synthetase	COG0575
FV185_02580	I	1-deoxy-D-xylulose 5-phosphate reductoisomerase	COG0743
FV185_02590	M	Predicted membrane-associated Zn-dependent proteases 1	COG0750
FV185_02600	M	Outer membrane protein/protective antigen OMA87	COG4775
FV185_02610	M	Outer membrane protein	COG2825
FV185_02620	M	UDP-3-O-	COG1044
FV185_02630	I	3-hydroxymyristoyl/3-hydroxydecanoyl-(acyl carrier protein) dehydratases	COG0764
FV185_02640	M	Acyl-	COG1043
FV185_02650	M	Lipid A disaccharide synthetase	COG0763
FV185_02660	L	Ribonuclease HII	COG0164
FV185_02680	J	rRNA methylases	COG0566
FV185_02690	S	Uncharacterized protein conserved in bacteria	COG1806
FV185_02700	G	Phosphoenolpyruvate synthase/pyruvate phosphate dikinase	COG0574
FV185_02710	R	Metal-dependent amidase/aminoacylase/carboxypeptidase	COG1473
FV185_02720	I	3-hydroxyisobutyrate dehydrogenase and related beta-hydroxyacid dehydrogenases	COG2084
FV185_02730	K	Transcriptional regulator	COG0583
FV185_02740	H	Ketopantoate reductase	COG1893
FV185_02750	C	Predicted acyl-CoA transferases/carnitine dehydratase	COG1804
FV185_02760	F	CTP synthase (UTP-ammonia lyase)	COG0504
FV185_02770	M	3-deoxy-D-manno-octulosonic acid (KDO) 8-phosphate synthase	COG2877
FV185_02780	G	Enolase	COG0148
FV185_02790	D	Septum formation initiator	COG2919
FV185_02800	R	DNA uptake lipoprotein	COG4105
FV185_02810	J	Pseudouridylate synthases, 23S RNA-specific	COG0564
FV185_02820	S	Uncharacterized conserved protein	COG1496
FV185_02840	P	Predicted divalent heavy-metal cations transporter	COG0428
FV185_02850	M	Membrane-fusion protein	COG0845
FV185_02860	V	Cation/multidrug efflux pump	COG0841
FV185_02870	I	Poly(3-hydroxyalkanoate) synthetase	COG3243
FV185_02890	IQR	Dehydrogenases with different specificities (related to short-chain alcohol dehydrogenases)	COG1028
FV185_02900	S	Uncharacterized protein conserved in bacteria	COG5394
FV185_02910	J	2-methylthioadenine synthetase	COG0621
FV185_02920	I	Acetyl-CoA acetyltransferase	COG0183
FV185_02930	J	Lysyl-tRNA synthetase (class II)	COG1190
FV185_02940	J	Protein chain release factor B	COG1186
FV185_02950	L	Single-stranded DNA-specific exonuclease	COG0608
FV185_02960	S	Uncharacterized protein conserved in bacteria	COG4255
FV185_02970	M	ABC-type transport system, involved in lipoprotein release, permease component	COG4591
FV185_02980	V	ABC-type antimicrobial peptide transport system, ATPase component	COG1136
FV185_02990	TK	Guanosine polyphosphate pyrophosphohydrolases/synthetases	COG0317
FV185_03000	R	Predicted esterase	COG0400
FV185_03010	H	Molybdopterin biosynthesis enzymes	COG0521
FV185_03020	S	Uncharacterized protein conserved in bacteria	COG3028
FV185_03030	R	Predicted Zn-dependent proteases and their inactivated homologs	COG0312
FV185_03040	K	Predicted transcriptional regulator, consists of a Zn-ribbon and ATP-cone domains	COG1327
FV185_03050	H	Pyrimidine reductase, riboflavin biosynthesis	COG1985
FV185_03060	H	Riboflavin synthase alpha chain	COG0307
FV185_03070	H	3,4-dihydroxy-2-butanone 4-phosphate synthase	COG0108
FV185_03080	H	Riboflavin synthase beta-chain	COG0054
FV185_03090	K	Transcription termination factor	COG0781
FV185_03100	H	Thiamine monophosphate kinase	COG0611
FV185_03110	I	Phosphatidylglycerophosphatase A and related proteins	COG1267
FV185_03120	R	Uncharacterized protein (competence- and mitomycin-induced)	COG1546
FV185_03140	MU	Outer membrane protein	COG1538
FV185_03150	V	ABC-type antimicrobial peptide transport system, ATPase component	COG1136
FV185_03160	V	ABC-type antimicrobial peptide transport system, permease component	COG0577
FV185_03170	GEPR	Permeases of the major facilitator superfamily	COG0477
FV185_03180	L	RecA/RadA recombinase	COG0468
FV185_03190	R	Uncharacterized protein conserved in bacteria	COG2137
FV185_03220	J	Alanyl-tRNA synthetase	COG0013
FV185_03230	H	Panthothenate synthetase	COG0414
FV185_03240	F	Deoxynucleoside kinases	COG1428
FV185_03250	H	7,8-dihydro-6-hydroxymethylpterin-pyrophosphokinase	COG0801
FV185_03260	J	tRNA nucleotidyltransferase/poly(A) polymerase	COG0617
FV185_03270	E	Phosphoserine phosphatase	COG0560
FV185_03280	L	ATPase involved in DNA replication initiation	COG0593
FV185_03290	R	Predicted permease	COG0628
FV185_03300	F	Phosphoribosylaminoimidazole (AIR) synthetase	COG0150
FV185_03310	F	Folate-dependent phosphoribosylglycinamide formyltransferase PurN	COG0299
FV185_03320	J	tRNA and rRNA cytosine-C5-methylases	COG0144
FV185_03330	M	Small-conductance mechanosensitive channel	COG0668
FV185_03340	I	Fatty-acid desaturase	COG1398
FV185_03350	P	Sulfite reductase, beta subunit (hemoprotein)	COG0155
FV185_03360	S	Uncharacterized protein conserved in bacteria	COG3749
FV185_03370	EH	3'-phosphoadenosine 5'-phosphosulfate sulfotransferase (PAPS reductase)/FAD synthetase and related enzymes	COG0175
FV185_03380	EH	3'-phosphoadenosine 5'-phosphosulfate sulfotransferase (PAPS reductase)/FAD synthetase and related enzymes	COG0175
FV185_03390	P	GTPases - Sulfate adenylate transferase subunit 1	COG2895
FV185_03400	T	Signal transduction histidine kinase	COG0642
FV185_03410	TK	Response regulators consisting of a CheY-like receiver domain and a winged-helix DNA-binding domain	COG0745
FV185_03420	P	Outer membrane receptor proteins, mostly Fe transport	COG1629
FV185_03450	U	Biopolymer transport proteins	COG0811
FV185_03470	C	Cytochrome B561	COG3038
FV185_03480	J	Ribosomal protein L33	COG0267
FV185_03490	J	Ribosomal protein L28	COG0227
FV185_03500	S	Uncharacterized protein conserved in bacteria	COG2258
FV185_03510	H	Phosphopantothenoylcysteine synthetase/decarboxylase	COG0452
FV185_03520	F	dUTPase	COG0756
FV185_03530	S	Uncharacterized conserved protein	COG2138
FV185_03540	CHR	Lactate dehydrogenase and related dehydrogenases	COG1052
FV185_03550	E	Serine-pyruvate aminotransferase/archaeal aspartate aminotransferase	COG0075
FV185_03560	E	Glycine/serine hydroxymethyltransferase	COG0112
FV185_03570	G	Putative glycerate kinase	COG2379
FV185_03580	F	Formyltetrahydrofolate synthetase	COG2759
FV185_03610	H	Folylpolyglutamate synthase	COG0285
FV185_03630	I	Esterase/lipase	COG0657
FV185_03640	M	UDP-N-acetyl-D-mannosaminuronate dehydrogenase	COG0677
FV185_03650	M	Sialic acid synthase	COG2089
FV185_03660	M	UDP-N-acetylglucosamine 2-epimerase	COG0381
FV185_03670	KE	Transcriptional regulator of aromatic amino acids metabolism	COG3283
FV185_03680	M	Membrane glycosyltransferase	COG2943
FV185_03700	T	Signal transduction histidine kinase	COG0642
FV185_03710	P	Periplasmic glucans biosynthesis protein	COG3131
FV185_03720	L	ATPase related to the helicase subunit of the Holliday junction resolvase	COG2256
FV185_03750	J	Glutamyl- and glutaminyl-tRNA synthetases	COG0008
FV185_03800	K	Predicted transcriptional regulator	COG5340
FV185_03810	G	ABC-type sugar transport systems, permease components	COG1175
FV185_03830	O	Glutathione S-transferase	COG0625
FV185_03840	L	Transposase and inactivated derivatives, IS5 family	COG3039
FV185_03860	R	Dioxygenases related to 2-nitropropane dioxygenase	COG2070
FV185_03870	S	Uncharacterized conserved small protein	COG5606
FV185_03900	S	Phage-related protein	COG4679
FV185_03910	T	FOG: EAL domain	COG2200
FV185_03920	T	FOG: EAL domain	COG2200
FV185_03960	T	FOG: GGDEF domain	COG2199
FV185_03970	C	Anaerobic dehydrogenases, typically selenocysteine-containing	COG0243
FV185_03990	P	Ca2+/Na+ antiporter	COG0530
FV185_04010	J	Asp-tRNAAsn/Glu-tRNAGln amidotransferase A subunit and related amidases	COG0154
FV185_04060	K	Predicted transcriptional regulators	COG1475
FV185_04070	U	Type IV secretory pathway, VirB10 components	COG2948
FV185_04080	U	Type IV secretory pathway, VirB9 components	COG3504
FV185_04090	U	Type IV secretory pathway, TrbF components	COG3701
FV185_04100	V	ABC-type multidrug transport system, permease component	COG0842
FV185_04110	V	ABC-type multidrug transport system, permease component	COG0842
FV185_04120	CP	ABC-type Na+ transport system, ATPase component	COG4555
FV185_04130	V	Multidrug resistance efflux pump	COG1566
FV185_04170	U	Type IV secretory pathway, TrbL components	COG3846
FV185_04190	V	Beta-lactamase class C and other penicillin binding proteins	COG1680
FV185_04200	T	Anti-sigma factor	COG3806
FV185_04210	P	Chloride channel protein EriC	COG0038
FV185_04220	S	Uncharacterized protein conserved in bacteria	COG1322
FV185_04250	J	16S rRNA uridine-516 pseudouridylate synthase and related pseudouridylate synthases	COG1187
FV185_04260	R	Short-chain alcohol dehydrogenase of unknown specificity	COG4221
FV185_04270	U	Conjugal transfer/entry exclusion protein	COG5314
FV185_04280	U	Type IV secretory pathway, VirB4 components	COG3451
FV185_04290	NU	Type IV secretory pathway, TrbD component	COG5268
FV185_04300	U	Type IV secretory pathway, VirB2 components (pilins)	COG3838
FV185_04310	NU	Type IV secretory pathway, VirB11 components, and related ATPases involved in archaeal flagella biosynthesis	COG0630
FV185_04320	OU	Type IV secretory pathway, protease TraF	COG4959
FV185_04330	U	Type IV secretory pathway, VirD4 components	COG3505
FV185_04340	L	Antirestriction protein	COG4227
FV185_04350	HE	Phosphoserine aminotransferase	COG1932
FV185_04360	HE	Phosphoglycerate dehydrogenase and related dehydrogenases	COG0111
FV185_04400	E	Phosphoserine phosphatase	COG0560
FV185_04420	S	Predicted membrane protein	COG3503
FV185_04440	NU	Type II secretory pathway, pseudopilin PulG	COG2165
FV185_04450	NU	Type II secretory pathway, pseudopilin PulG	COG2165
FV185_04460	U	Type II secretory pathway, component PulJ	COG4795
FV185_04490	U	Type II secretory pathway, component PulK	COG3156
FV185_04500	U	Type II secretory pathway, component HofQ	COG4796
FV185_04510	NU	Type II secretory pathway, ATPase PulE/Tfp pilus assembly pathway, ATPase PilB	COG2804
FV185_04520	NU	Type II secretory pathway, component PulF	COG1459
FV185_04540	M	4-amino-4-deoxy-L-arabinose transferase and related glycosyltransferases of PMT family	COG1807
FV185_04550	CE	Isocitrate/isopropylmalate dehydrogenase	COG0473
FV185_04560	LKJ	Superfamily II DNA and RNA helicases	COG0513
FV185_04570	M	4-amino-4-deoxy-L-arabinose transferase and related glycosyltransferases of PMT family	COG1807
FV185_04580	I	Membrane-associated phospholipid phosphatase	COG0671
FV185_04600	R	Predicted hydrolases or acyltransferases (alpha/beta hydrolase superfamily)	COG0596
FV185_04620	MU	Outer membrane protein	COG1538
FV185_04630	C	Cytochrome c	COG3258
FV185_04640	E	Isopropylmalate/homocitrate/citramalate synthases	COG0119
FV185_04650	C	Predicted acyl-CoA transferases/carnitine dehydratase	COG1804
FV185_04660	GEPR	Permeases of the major facilitator superfamily	COG0477
FV185_04670	P	Ammonia permease	COG0004
FV185_04680	H	4-hydroxybenzoate synthetase (chorismate lyase)	COG3161
FV185_04690	CR	NADPH:quinone reductase and related Zn-dependent oxidoreductases	COG0604
FV185_04700	P	Membrane protein TerC, possibly involved in tellurium resistance	COG0861
FV185_04710	R	Predicted NAD/FAD-dependent oxidoreductase	COG3380
FV185_04720	L	Deoxyribodipyrimidine photolyase	COG0415
FV185_04730	L	Deoxyribodipyrimidine photolyase	COG0415
FV185_04790	R	ATPase components of ABC transporters with duplicated ATPase domains	COG0488
FV185_04840	S	Uncharacterized conserved protein	COG2135
FV185_04860	S	Uncharacterized protein conserved in bacteria	COG3011
FV185_04870	O	Predicted protein-disulfide isomerase	COG3531
FV185_04880	I	Poly-beta-hydroxyalkanoate depolymerase	COG4553
FV185_04900	E	Glutamate synthase domain 2	COG0069
FV185_04920	R	Multimeric flavodoxin WrbA	COG0655
FV185_04930	R	Zn-dependent alcohol dehydrogenases	COG1064
FV185_04940	D	Intracellular septation protein A	COG2917
FV185_04950	R	Uncharacterized protein with protein kinase and helix-hairpin-helix DNA-binding domains	COG4248
FV185_04970	R	Uncharacterized protein encoded in toxicity protection region of plasmid R478, contains von Willebrand factor (vWF) domain	COG4245
FV185_04980	M	Outer membrane protein V	COG3713
FV185_04990	E	Spermidine synthase	COG0421
FV185_05000	GEPR	Permeases of the major facilitator superfamily	COG0477
FV185_05020	E	ABC-type branched-chain amino acid transport systems, periplasmic component	COG0683
FV185_05030	E	Branched-chain amino acid ABC-type transport system, permease components	COG0559
FV185_05040	E	ABC-type branched-chain amino acid transport system, permease component	COG4177
FV185_05050	E	ABC-type branched-chain amino acid transport systems, ATPase component	COG0411
FV185_05060	E	ABC-type branched-chain amino acid transport systems, ATPase component	COG0410
FV185_05070	S	Uncharacterized small membrane protein	COG2363
FV185_05090	R	Uncharacterized protein related to deoxyribodipyrimidine photolyase	COG3046
FV185_05100	P	ABC-type molybdate transport system, periplasmic component	COG0725
FV185_05110	P	ABC-type molybdate transport system, permease component	COG4149
FV185_05120	G	ABC-type sugar transport systems, ATPase components	COG3839
FV185_05130	L	Nucleotidyltransferase/DNA polymerase involved in DNA repair	COG0389
FV185_05140	KT	SOS-response transcriptional repressors (RecA-mediated autopeptidases)	COG1974
FV185_05150	D	Integral membrane protein possibly involved in chromosome condensation	COG0239
FV185_05170	S	Uncharacterized conserved protein	COG2353
FV185_05180	T	cAMP-binding proteins - catabolite gene activator and regulatory subunit of cAMP-dependent protein kinases	COG0664
FV185_05210	M	Outer membrane protein W	COG3047
FV185_05220	RTKL	Serine/threonine protein kinase	COG0515
FV185_05230	T	Diadenosine tetraphosphatase and related serine/threonine protein phosphatases	COG0639
FV185_05240	H	Coproporphyrinogen III oxidase and related Fe-S oxidoreductases	COG0635
FV185_05250	E	Nitrogen regulatory protein PII	COG0347
FV185_05260	F	Phosphoribosylaminoimidazole carboxylase (NCAIR synthetase)	COG0026
FV185_05270	F	Phosphoribosylcarboxyaminoimidazole (NCAIR) mutase	COG0041
FV185_05280	MG	Nucleoside-diphosphate-sugar epimerases	COG0451
FV185_05290	J	Methionyl-tRNA formyltransferase	COG0223
FV185_05300	M	Glycosyltransferases involved in cell wall biogenesis	COG0463
FV185_05310	M	Predicted pyridoxal phosphate-dependent enzyme apparently involved in regulation of cell wall biogenesis	COG0399
FV185_05320	GER	Permeases of the drug/metabolite transporter (DMT) superfamily	COG0697
FV185_05330	M	4-amino-4-deoxy-L-arabinose transferase and related glycosyltransferases of PMT family	COG1807
FV185_05340	O	Thioredoxin reductase	COG0492
FV185_05350	D	DNA segregation ATPase FtsK/SpoIIIE and related proteins	COG1674
FV185_05360	M	Outer membrane lipoprotein-sorting protein	COG2834
FV185_05410	L	Transposase and inactivated derivatives	COG3464
FV185_05430	P	Cation transport ATPase	COG0474
FV185_05460	K	DNA-directed RNA polymerase specialized sigma subunit, sigma24 homolog	COG1595
FV185_05480	K	Transcriptional regulator	COG0583
FV185_05490	CP	NADH:ubiquinone oxidoreductase subunit 5 (chain L)/Multisubunit Na+/H+ antiporter, MnhA subunit	COG1009
FV185_05500	S	Uncharacterized protein conserved in bacteria	COG3002
FV185_05510	G	Predicted sugar phosphatases of the HAD superfamily	COG0647
FV185_05520	M	Glycosyltransferases, probably involved in cell wall biogenesis	COG1215
FV185_05530	C	Cytochrome B561	COG3038
FV185_05540	S	Uncharacterized protein conserved in bacteria	COG3651
FV185_05550	BQ	Deacetylases, including yeast histone deacetylase and acetoin utilization protein	COG0123
FV185_05570	C	Cytochrome c553	COG2863
FV185_05590	G	Transketolase	COG0021
FV185_05600	G	Fructose/tagatose bisphosphate aldolase	COG0191
FV185_05610	R	Predicted phosphatases	COG0546
FV185_05620	C	Phosphoribulokinase	COG3954
FV185_05630	G	Fructose-1,6-bisphosphatase	COG0158
FV185_05640	P	Nitric oxide reductase activation protein	COG4548
FV185_05650	R	MoxR-like ATPases	COG0714
FV185_05660	C	Ribulose bisphosphate carboxylase small subunit	COG4451
FV185_05670	G	Ribulose 1,5-bisphosphate carboxylase, large subunit	COG1850
FV185_05680	O	tmRNA-binding protein	COG0691
FV185_05690	I	Oligoketide cyclase/lipid transport protein	COG2867
FV185_05700	S	Uncharacterized protein conserved in bacteria	COG2914
FV185_05710	F	IMP dehydrogenase/GMP reductase	COG0516
FV185_05720	F	GMP synthase, PP-ATPase domain/subunit	COG0519
FV185_05740	L	Site-specific recombinase XerD	COG4974
FV185_05760	KL	Superfamily II DNA/RNA helicases, SNF2 family	COG0553
FV185_05780	L	Adenine specific DNA methylase Mod	COG2189
FV185_05790	V	Restriction endonuclease	COG3587
FV185_05840	K	Predicted transcriptional regulator	COG2944
FV185_05850	K	Predicted transcriptional regulator	COG3636
FV185_05860	EG	Dihydroxyacid dehydratase/phosphogluconate dehydratase	COG0129
FV185_05870	QR	SAM-dependent methyltransferases	COG0500
FV185_05890	E	Gamma-glutamyltransferase	COG0405
FV185_05910	E	Serine-pyruvate aminotransferase/archaeal aspartate aminotransferase	COG0075
FV185_05920	GEPR	Permeases of the major facilitator superfamily	COG0477
FV185_05930	IQ	Acyl-CoA synthetases (AMP-forming)/AMP-acid ligases II	COG0318
FV185_05940	FJ	Cytosine/adenosine deaminases	COG0590
FV185_05950	L	DNA polymerase III, alpha subunit	COG0587
FV185_05960	R	EMAP domain	COG0073
FV185_05970	D	ATPases involved in chromosome partitioning	COG0489
FV185_05980	F	Deoxycytidine deaminase	COG0717
FV185_06020	GER	Permeases of the drug/metabolite transporter (DMT) superfamily	COG0697
FV185_06030	S	Uncharacterized conserved protein	COG2326
FV185_06060	C	Heme/copper-type cytochrome/quinol oxidases, subunit 2	COG1622
FV185_06070	C	Heme/copper-type cytochrome/quinol oxidases, subunit 1	COG0843
FV185_06080	C	Heme/copper-type cytochrome/quinol oxidase, subunit 3	COG1845
FV185_06090	C	Heme/copper-type cytochrome/quinol oxidase, subunit 4	COG3125
FV185_06100	O	Polyprenyltransferase (cytochrome oxidase assembly factor)	COG0109
FV185_06110	L	Bacterial nucleoid DNA-binding protein	COG0776
FV185_06140	O	Parvulin-like peptidyl-prolyl isomerase	COG0760
FV185_06150	IQR	Dehydrogenases with different specificities (related to short-chain alcohol dehydrogenases)	COG1028
FV185_06160	E	ABC-type dipeptide transport system, periplasmic component	COG0747
FV185_06170	EP	ABC-type dipeptide/oligopeptide/nickel transport systems, permease components	COG0601
FV185_06180	EP	ABC-type dipeptide/oligopeptide/nickel transport systems, permease components	COG1173
FV185_06190	R	ABC-type uncharacterized transport system, duplicated ATPase component	COG4172
FV185_06200	M	Soluble lytic murein transglycosylase and related regulatory proteins (some contain LysM/invasin domains)	COG0741
FV185_06220	C	Predicted oxidoreductases (related to aryl-alcohol dehydrogenases)	COG0667
FV185_06230	R	Zn-dependent hydrolases, including glyoxylases	COG0491
FV185_06240	QR	SAM-dependent methyltransferases	COG0500
FV185_06250	L	Ribonuclease HI	COG0328
FV185_06260	L	DNA polymerase III, epsilon subunit and related 3'-5' exonucleases	COG0847
FV185_06280	L	Predicted EndoIII-related endonuclease	COG0177
FV185_06290	C	Predicted NADH:ubiquinone oxidoreductase, subunit RnfB	COG2878
FV185_06300	F	Dihydroorotate dehydrogenase	COG0167
FV185_06310	O	Putative arginyl-tRNA:protein arginylyltransferase	COG2935
FV185_06320	H	Molybdopterin biosynthesis enzyme	COG0303
FV185_06330	H	Molybdopterin-guanine dinucleotide biosynthesis protein A	COG0746
FV185_06340	H	Molybdenum cofactor biosynthesis enzyme	COG2896
FV185_06350	IQ	Acyl-CoA synthetases (AMP-forming)/AMP-acid ligases II	COG0318
FV185_06360	E	Arginine/lysine/ornithine decarboxylases	COG1982
FV185_06380	J	Threonyl-tRNA synthetase	COG0441
FV185_06390	J	Translation initiation factor 3 (IF-3)	COG0290
FV185_06400	J	Ribosomal protein L35	COG0291
FV185_06410	J	Ribosomal protein L20	COG0292
FV185_06420	J	Phenylalanyl-tRNA synthetase alpha subunit	COG0016
FV185_06430	J	Phenylalanyl-tRNA synthetase beta subunit	COG0072
FV185_06440	L	Bacterial nucleoid DNA-binding protein	COG0776
FV185_06450	K	Predicted transcriptional regulators	COG0789
FV185_06480	T	Growth inhibitor	COG2337
FV185_06490	I	Esterase/lipase	COG0657
FV185_06500	OC	Thiol-disulfide isomerase and thioredoxins	COG0526
FV185_06510	C	Pyruvate/2-oxoglutarate dehydrogenase complex, dihydrolipoamide acyltransferase (E2) component, and related enzymes	COG0508
FV185_06520	C	Pyruvate/2-oxoglutarate dehydrogenase complex, dihydrolipoamide dehydrogenase (E3) component, and related enzymes	COG1249
FV185_06530	R	Predicted acid phosphatase	COG0496
FV185_06540	O	Protein-L-isoaspartate carboxylmethyltransferase	COG2518
FV185_06550	M	Membrane proteins related to metalloendopeptidases	COG0739
FV185_06560	C	Acyl-CoA synthetase (NDP forming)	COG1042
FV185_06570	BQ	Deacetylases, including yeast histone deacetylase and acetoin utilization protein	COG0123
FV185_06580	S	Uncharacterized conserved protein	COG3737
FV185_06590	E	Aspartate/tyrosine/aromatic aminotransferase	COG0436
FV185_06600	E	Homoserine dehydrogenase	COG0460
FV185_06610	E	Threonine synthase	COG0498
FV185_06620	KR	Histone acetyltransferase HPA2 and related acetyltransferases	COG0454
FV185_06630	M	Surface lipoprotein	COG2853
FV185_06640	O	ATPases with chaperone activity, ATP-binding subunit	COG0542
FV185_06650	P	Cation transport ATPase	COG0474
FV185_06660	KL	Rad3-related DNA helicases	COG1199
FV185_06670	T	Signal transduction histidine kinase	COG0642
FV185_06680	TK	Response regulators consisting of a CheY-like receiver domain and a winged-helix DNA-binding domain	COG0745
FV185_06690	O	Inactive homolog of metal-dependent proteases, putative molecular chaperone	COG1214
FV185_06700	R	Acetyltransferases	COG0456
FV185_06710	L	Uracil-DNA glycosylase	COG1573
FV185_06720	GEPR	Permeases of the major facilitator superfamily	COG0477
FV185_06730	T	Predicted ATPase related to phosphate starvation-inducible protein PhoH	COG1875
FV185_06740	O	Peroxiredoxin	COG1225
FV185_06750	G	Predicted xylanase/chitin deacetylase	COG0726
FV185_06760	T	Predicted membrane GTPase involved in stress response	COG1217
FV185_06770	H	Molybdopterin-guanine dinucleotide biosynthesis protein	COG1763
FV185_06780	H	Molybdopterin converting factor, small subunit	COG1977
FV185_06790	H	Molybdopterin converting factor, large subunit	COG0314
FV185_06800	MU	Outer membrane protein	COG1538
FV185_06810	M	Membrane-fusion protein	COG0845
FV185_06820	V	Cation/multidrug efflux pump	COG0841
FV185_06830	C	Flavodoxin reductases (ferredoxin-NADPH reductases) family 1	COG1018
FV185_06840	H	7-keto-8-aminopelargonate synthetase and related enzymes	COG0156
FV185_06850	H	Adenosylmethionine-8-amino-7-oxononanoate aminotransferase	COG0161
FV185_06860	H	Dethiobiotin synthetase	COG0132
FV185_06870	ER	Na+/proline symporter	COG0591
FV185_06880	Q	2-keto-4-pentenoate hydratase/2-oxohepta-3-ene-1,7-dioic acid hydratase (catechol pathway)	COG0179
FV185_06890	U	Flp pilus assembly protein, secretin CpaC	COG4964
FV185_06900	T	FOG: GGDEF domain	COG2199
FV185_06910	M	Glycosyltransferases, probably involved in cell wall biogenesis	COG1215
FV185_06930	O	Molecular chaperone (small heat shock protein)	COG0071
FV185_06940	GEPR	Permeases of the major facilitator superfamily	COG0477
FV185_06950	S	Predicted integral membrane protein	COG5572
FV185_06960	S	Uncharacterized protein conserved in bacteria	COG3220
FV185_06980	S	Predicted membrane protein	COG2259
FV185_07000	K	Predicted transcriptional regulators	COG0640
FV185_07010	T	Protein-tyrosine-phosphatase	COG0394
FV185_07020	P	Arsenite efflux pump ACR3 and related permeases	COG0798
FV185_07030	R	Uncharacterized protein related to arylsulfate sulfotransferase involved in siderophore biosynthesis	COG4321
FV185_07050	E	Aspartate/tyrosine/aromatic aminotransferase	COG1448
FV185_07060	L	Helicase subunit of the DNA excision repair complex	COG0556
FV185_07070	C	FAD/FMN-containing dehydrogenases	COG0277
FV185_07080	L	NTP pyrophosphohydrolases containing a Zn-finger, probably nucleic-acid-binding	COG2816
FV185_07090	H	NAD synthase	COG0171
FV185_07100	MU	Outer membrane protein	COG1538
FV185_07110	V	Cation/multidrug efflux pump	COG0841
FV185_07120	V	Cation/multidrug efflux pump	COG0841
FV185_07130	M	Membrane-fusion protein	COG0845
FV185_07140	E	ABC-type polar amino acid transport system, ATPase component	COG1126
FV185_07150	KL	Superfamily II DNA/RNA helicases, SNF2 family	COG0553
FV185_07160	R	ATPase components of ABC transporters with duplicated ATPase domains	COG0488
FV185_07190	MG	Nucleoside-diphosphate-sugar epimerases	COG0451
FV185_07200	M	dTDP-glucose pyrophosphorylase	COG1209
FV185_07210	TK	Response regulators consisting of a CheY-like receiver domain and a winged-helix DNA-binding domain	COG0745
FV185_07220	H	Aspartate oxidase	COG0029
FV185_07230	H	Quinolinate synthase	COG0379
FV185_07240	H	Nicotinate-nucleotide pyrophosphorylase	COG0157
FV185_07250	H	Aspartate 1-decarboxylase	COG0853
FV185_07260	C	Electron transfer flavoprotein, alpha subunit	COG2025
FV185_07270	C	Electron transfer flavoprotein, beta subunit	COG2086
FV185_07280	I	Acetyl-CoA acetyltransferase	COG0183
FV185_07290	I	Enoyl-CoA hydratase/carnithine racemase	COG1024
FV185_07300	CE	Isocitrate/isopropylmalate dehydrogenase	COG0473
FV185_07310	C	NAD-dependent aldehyde dehydrogenases	COG1012
FV185_07320	S	Uncharacterized protein conserved in bacteria	COG3564
FV185_07330	C	Pyruvate/2-oxoglutarate dehydrogenase complex, dihydrolipoamide dehydrogenase (E3) component, and related enzymes	COG1249
FV185_07340	O	Peroxiredoxin	COG0678
FV185_07350	K	Transcriptional regulator	COG0583
FV185_07360	GEPR	Permeases of the major facilitator superfamily	COG0477
FV185_07370	V	Multidrug resistance efflux pump	COG1566
FV185_07380	MU	Outer membrane protein	COG1538
FV185_07390	H	Ketopantoate hydroxymethyltransferase	COG0413
FV185_07400	C	Aerobic-type carbon monoxide dehydrogenase, large subunit CoxL/CutL homologs	COG1529
FV185_07410	I	3-hydroxyisobutyrate dehydrogenase and related beta-hydroxyacid dehydrogenases	COG2084
FV185_07420	S	Uncharacterized conserved protein	COG2353
FV185_07430	C	Cytochrome B561	COG3038
FV185_07440	L	Mg-dependent DNase	COG0084
FV185_07450	L	ATPase involved in DNA replication	COG0470
FV185_07460	F	Thymidylate kinase	COG0125
FV185_07470	R	Predicted periplasmic solute-binding protein	COG1559
FV185_07480	IQ	3-oxoacyl-(acyl-carrier-protein) synthase	COG0304
FV185_07490	IQ	Acyl carrier protein	COG0236
FV185_07500	IQR	Dehydrogenases with different specificities (related to short-chain alcohol dehydrogenases)	COG1028
FV185_07510	I	(acyl-carrier-protein) S-malonyltransferase	COG0331
FV185_07520	I	3-oxoacyl-	COG0332
FV185_07530	I	Fatty acid/phospholipid biosynthesis enzyme	COG0416
FV185_07540	J	Ribosomal protein L32	COG0333
FV185_07550	R	Predicted metal-binding, possibly nucleic acid-binding protein	COG1399
FV185_07560	D	Nucleotide-binding protein implicated in inhibition of septum formation	COG0424
FV185_07580	R	Predicted methyltransferases	COG0313
FV185_07590	V	Cation/multidrug efflux pump	COG0841
FV185_07600	M	Membrane-fusion protein	COG0845
FV185_07610	R	Predicted phosphatases	COG0546
FV185_07620	J	Pseudouridylate synthases, 23S RNA-specific	COG0564
FV185_07630	J	Ribonucleases G and E	COG1530
FV185_07640	KT	SOS-response transcriptional repressors (RecA-mediated autopeptidases)	COG1974
FV185_07660	S	Uncharacterized conserved protein	COG3384
FV185_07670	S	Uncharacterized protein conserved in bacteria	COG5319
FV185_07680	Q	Dienelactone hydrolase and related enzymes	COG0412
FV185_07700	S	Predicted membrane protein	COG3174
FV185_07710	L	Type IIA topoisomerase (DNA gyrase/topo II, topoisomerase IV), A subunit	COG0188
FV185_07720	L	Type IIA topoisomerase (DNA gyrase/topo II, topoisomerase IV), B subunit	COG0187
FV185_07730	P	Predicted flavoprotein involved in K+ transport	COG2072
FV185_07740	R	Sulfite oxidase and related enzymes	COG2041
FV185_07750	S	Predicted membrane protein	COG2717
FV185_07760	R	Predicted Zn-dependent hydrolases of the beta-lactamase fold	COG2220
FV185_07770	E	Choline dehydrogenase and related flavoproteins	COG2303
FV185_07820	I	Phosphatidylglycerophosphate synthase	COG0558
FV185_07830	L	Nuclease subunit of the excinuclease complex	COG0322
FV185_07840	L	Uracil-DNA glycosylase	COG1573
FV185_07850	P	Co/Zn/Cd efflux system component	COG1230
FV185_07860	G	Beta-glucosidase-related glycosidases	COG1472
FV185_07870	I	Phosphopantetheinyl transferase (holo-ACP synthase)	COG0736
FV185_07880	H	Pyridoxal phosphate biosynthesis protein	COG0854
FV185_07890	L	Recombinational DNA repair protein (RecF pathway)	COG1381
FV185_07900	R	GTPase	COG1159
FV185_07910	K	dsRNA-specific ribonuclease	COG0571
FV185_07920	U	Signal peptidase I	COG0681
FV185_07930	M	Membrane GTPase LepA	COG0481
FV185_07940	O	Trypsin-like serine proteases, typically periplasmic, contain C-terminal PDZ domain	COG0265
FV185_07950	T	Negative regulator of sigma E activity	COG3026
FV185_07970	K	DNA-directed RNA polymerase specialized sigma subunit, sigma24 homolog	COG1595
FV185_07980	G	Predicted sugar kinase	COG0063
FV185_07990	C	Dehydrogenases (flavoproteins)	COG0644
FV185_08000	E	Methenyl tetrahydrofolate cyclohydrolase	COG3404
FV185_08020	E	Homoserine acetyltransferase	COG2021
FV185_08030	I	Acyl-CoA dehydrogenases	COG1960
FV185_08040	J	16S rRNA uridine-516 pseudouridylate synthase and related pseudouridylate synthases	COG1187
FV185_08050	R	Predicted hydrolases or acyltransferases (alpha/beta hydrolase superfamily)	COG0596
FV185_08060	H	5-formyltetrahydrofolate cyclo-ligase	COG0212
FV185_08070	J	Putative translation initiation inhibitor, yjgF family	COG0251
FV185_08080	I	Acyl-coenzyme A synthetases/AMP-(fatty) acid ligases	COG0365
FV185_08090	CR	NADPH:quinone reductase and related Zn-dependent oxidoreductases	COG0604
FV185_08100	R	Predicted ATPase	COG1485
FV185_08110	C	Pyruvate/2-oxoglutarate dehydrogenase complex, dihydrolipoamide dehydrogenase (E3) component, and related enzymes	COG1249
FV185_08120	C	Pyruvate/2-oxoglutarate dehydrogenase complex, dihydrolipoamide acyltransferase (E2) component, and related enzymes	COG0508
FV185_08130	C	2-oxoglutarate dehydrogenase complex, dehydrogenase (E1) component, and related enzymes	COG0567
FV185_08140	C	Citrate synthase	COG0372
FV185_08160	C	Succinate dehydrogenase/fumarate reductase, Fe-S protein subunit	COG0479
FV185_08170	C	Succinate dehydrogenase/fumarate reductase, flavoprotein subunit	COG1053
FV185_08180	C	Succinate dehydrogenase, hydrophobic anchor subunit	COG2142
FV185_08190	C	Succinate dehydrogenase/fumarate reductase, cytochrome b subunit	COG2009
FV185_08200	K	Transcriptional regulators	COG2188
FV185_08210	G	PEP phosphonomutase and related enzymes	COG2513
FV185_08220	C	Citrate synthase	COG0372
FV185_08230	R	Uncharacterized protein involved in propionate catabolism	COG2079
FV185_08240	C	Aconitase A	COG1048
FV185_08250	C	Malate/lactate dehydrogenases	COG0039
FV185_08260	E	Cysteine synthase	COG0031
FV185_08270	MG	Nucleoside-diphosphate-sugar epimerases	COG0451
FV185_08280	M	ADP-heptose synthase, bifunctional sugar kinase/adenylyltransferase	COG2870
FV185_08290	M	Predicted UDP-glucose 6-dehydrogenase	COG1004
FV185_08300	F	Orotidine-5'-phosphate decarboxylase	COG0284
FV185_08310	G	Predicted N-acetylglucosaminyl transferase	COG2956
FV185_08330	L	Bacterial nucleoid DNA-binding protein	COG0776
FV185_08340	J	Ribosomal protein S1	COG0539
FV185_08350	F	Cytidylate kinase	COG0283
FV185_08360	E	5-enolpyruvylshikimate-3-phosphate synthase	COG0128
FV185_08370	E	Prephenate dehydrogenase	COG0287
FV185_08380	E	Histidinol-phosphate/aromatic aminotransferase and cobyric acid decarboxylase	COG0079
FV185_08390	E	Prephenate dehydratase	COG0077
FV185_08400	HE	Phosphoserine aminotransferase	COG1932
FV185_08410	L	Type IIA topoisomerase (DNA gyrase/topo II, topoisomerase IV), A subunit	COG0188
FV185_08420	M	Outer membrane protein and related peptidoglycan-associated (lipo)proteins	COG2885
FV185_08430	H	2-polyprenyl-3-methyl-5-hydroxy-6-metoxy-1,4-benzoquinol methylase	COG2227
FV185_08440	R	Predicted phosphatases	COG0546
FV185_08450	O	Collagenase and related proteases	COG0826
FV185_08470	H	Uroporphyrinogen-III methylase	COG0007
FV185_08480	S	Uncharacterized conserved protein	COG2210
FV185_08490	O	Predicted redox protein, regulator of disulfide bond formation	COG0425
FV185_08500	CR	NADPH:quinone reductase and related Zn-dependent oxidoreductases	COG0604
FV185_08510	R	DNA-binding protein, stimulates sugar fermentation	COG1489
FV185_08520	R	Pirin-related protein	COG1741
FV185_08530	J	Glutamyl- and glutaminyl-tRNA synthetases	COG0008
FV185_08540	GER	Permeases of the drug/metabolite transporter (DMT) superfamily	COG0697
FV185_08550	C	Fe-S oxidoreductase	COG0247
FV185_08560	C	FAD/FMN-containing dehydrogenases	COG0277
FV185_08570	C	FAD/FMN-containing dehydrogenases	COG0277
FV185_08580	S	Uncharacterized conserved protein	COG1872
FV185_08590	LKJ	Superfamily II DNA and RNA helicases	COG0513
FV185_08620	R	ATPase components of ABC transporters with duplicated ATPase domains	COG0488
FV185_08630	J	Predicted exonuclease of the beta-lactamase fold involved in RNA processing	COG1236
FV185_08640	G	Phosphoketolase	COG3957
FV185_08660	R	Predicted phosphatase/phosphohexomutase	COG0637
FV185_08670	S	Uncharacterized protein conserved in bacteria	COG4731
FV185_08680	O	ATP-dependent Lon protease, bacterial type	COG0466
FV185_08690	O	ATP-dependent protease Clp, ATPase subunit	COG1219
FV185_08700	OU	Protease subunit of ATP-dependent Clp proteases	COG0740
FV185_08710	O	FKBP-type peptidyl-prolyl cis-trans isomerase (trigger factor)	COG0544
FV185_08720	E	ABC-type branched-chain amino acid transport systems, ATPase component	COG0411
FV185_08730	E	ABC-type branched-chain amino acid transport systems, ATPase component	COG0410
FV185_08740	E	ABC-type branched-chain amino acid transport systems, periplasmic component	COG0683
FV185_08750	E	Branched-chain amino acid ABC-type transport system, permease components	COG0559
FV185_08760	E	ABC-type branched-chain amino acid transport system, permease component	COG4177
FV185_08770	S	Uncharacterized conserved protein	COG2848
FV185_08780	T	ACT domain-containing protein	COG3830
FV185_08790	QR	SAM-dependent methyltransferases	COG0500
FV185_08800	EH	Branched-chain amino acid aminotransferase/4-amino-4-deoxychorismate lyase	COG0115
FV185_08810	R	Predicted flavoprotein	COG0431
FV185_08820	R	Predicted flavoprotein	COG0431
FV185_08830	P	Arsenate reductase and related proteins, glutaredoxin family	COG1393
FV185_08860	E	Acetylornithine deacetylase/Succinyl-diaminopimelate desuccinylase and related deacylases	COG0624
FV185_08870	E	ABC-type branched-chain amino acid transport systems, ATPase component	COG0411
FV185_08880	E	ABC-type branched-chain amino acid transport systems, ATPase component	COG0410
FV185_08890	E	ABC-type branched-chain amino acid transport system, permease component	COG4177
FV185_08900	E	Branched-chain amino acid ABC-type transport system, permease components	COG0559
FV185_08910	E	ABC-type branched-chain amino acid transport systems, periplasmic component	COG0683
FV185_08920	T	FOG: CheY-like receiver	COG0784
FV185_08930	T	FOG: CheY-like receiver	COG0784
FV185_08940	OK	Ni2+-binding GTPase involved in regulation of expression and maturation of urease and hydrogenase	COG0378
FV185_08950	O	Urease accessory protein UreF	COG0830
FV185_08960	O	Urease accessory protein UreE	COG2371
FV185_08970	E	Urea amidohydrolase (urease) alpha subunit	COG0804
FV185_08990	E	Urea amidohydrolase (urease) beta subunit	COG0832
FV185_09000	E	Urea amidohydrolase (urease) gamma subunit	COG0831
FV185_09010	O	Urease accessory protein UreH	COG0829
FV185_09020	R	Predicted amidohydrolase	COG0388
FV185_09040	C	Predicted acetamidase/formamidase	COG2421
FV185_09050	E	ABC-type branched-chain amino acid transport systems, ATPase component	COG0410
FV185_09060	E	ABC-type branched-chain amino acid transport systems, ATPase component	COG0410
FV185_09070	E	ABC-type branched-chain amino acid transport system, permease component	COG4177
FV185_09080	E	Branched-chain amino acid ABC-type transport system, permease components	COG0559
FV185_09090	E	ABC-type branched-chain amino acid transport systems, periplasmic component	COG0683
FV185_09110	P	Phosphate/sulphate permeases	COG0306
FV185_09120	QR	SAM-dependent methyltransferases	COG0500
FV185_09140	S	Uncharacterized protein conserved in bacteria	COG3222
FV185_09150	M	Glycosyltransferases involved in cell wall biogenesis	COG0463
FV185_09170	C	Pyruvate/2-oxoglutarate dehydrogenase complex, dihydrolipoamide dehydrogenase (E3) component, and related enzymes	COG1249
FV185_09180	R	Predicted Fe-S oxidoreductases	COG0535
FV185_09200	F	Purine nucleoside phosphorylase	COG0005
FV185_09210	I	Sterol desaturase	COG3000
FV185_09220	R	Predicted flavoprotein	COG0431
FV185_09230	P	Arsenate reductase and related proteins, glutaredoxin family	COG1393
FV185_09250	IQR	Dehydrogenases with different specificities (related to short-chain alcohol dehydrogenases)	COG1028
FV185_09260	O	Predicted ATP-dependent serine protease	COG1066
FV185_09270	L	Replicative DNA helicase	COG0305
FV185_09280	J	Ribosomal protein L9	COG0359
FV185_09290	J	Ribosomal protein S18	COG0238
FV185_09310	J	Ribosomal protein S6	COG0360
FV185_09320	J	rRNA methylases	COG0566
FV185_09330	K	Exoribonuclease R	COG0557
FV185_09360	S	Predicted membrane protein	COG3781
FV185_09370	R	FOG: TPR repeat	COG0457
FV185_09380	P	Hemerythrin	COG2703
FV185_09390	T	FOG: GGDEF domain	COG2199
FV185_09400	T	Adenylate cyclase, family 3 (some proteins contain HAMP domain)	COG2114
FV185_09410	MU	Outer membrane protein	COG1538
FV185_09420	O	ABC-type transport system involved in Fe-S cluster assembly, permease and ATPase components	COG5265
FV185_09430	M	Membrane-fusion protein	COG0845
FV185_09440	K	DNA-binding HTH domain-containing proteins	COG2771
FV185_09460	S	Predicted periplasmic protein	COG3904
FV185_09500	T	HD-GYP domain	COG2206
FV185_09510	L	Transposase and inactivated derivatives	COG2801
FV185_09520	L	Transposase and inactivated derivatives	COG2801
FV185_09530	L	Transposase and inactivated derivatives	COG2801
FV185_09540	R	Uncharacterized membrane protein, putative virulence factor	COG0728
FV185_09550	K	Transcriptional regulator	COG0583
FV185_09560	R	Predicted permeases	COG0730
FV185_09570	R	Predicted ATPase (AAA+ superfamily)	COG1373
FV185_09580	R	Predicted ATPase (AAA+ superfamily)	COG1373
FV185_09590	H	FAD synthase	COG0196
FV185_09600	J	Isoleucyl-tRNA synthetase	COG0060
FV185_09610	MU	Lipoprotein signal peptidase	COG0597
FV185_09620	R	Sulfite oxidase and related enzymes	COG2041
FV185_09630	IM	Penicillin tolerance protein	COG0761
FV185_09640	P	Fe2+/Zn2+ uptake regulation proteins	COG0735
FV185_09650	MG	Predicted nucleoside-diphosphate-sugar epimerases	COG0702
FV185_09660	IQR	Dehydrogenases with different specificities (related to short-chain alcohol dehydrogenases)	COG1028
FV185_09680	S	Uncharacterized protein conserved in bacteria	COG3041
FV185_09690	L	DNA-damage-inducible protein J	COG3077
FV185_09700	S	Uncharacterized conserved protein	COG3177
FV185_09710	M	Large-conductance mechanosensitive channel	COG1970
FV185_09730	T	Growth inhibitor	COG2337
FV185_09740	T	Growth regulator	COG2336
FV185_09750	R	Plasmid maintenance system antidote protein	COG3093
FV185_09760	R	Plasmid maintenance system killer protein	COG3549
FV185_09770	T	Growth inhibitor	COG2337
FV185_09780	T	Growth regulator	COG2336
FV185_09790	R	Plasmid maintenance system antidote protein	COG3093
FV185_09800	S	Virulence-associated protein and related proteins	COG4456
FV185_09810	R	Predicted nucleic acid-binding protein, contains PIN domain	COG1487
FV185_09830	K	Predicted transcriptional regulators	COG0640
FV185_09870	L	Integrase	COG0582
FV185_09880	R	Predicted glycosyltransferases	COG1216
FV185_09890	R	Predicted glycosyltransferases	COG1216
FV185_09930	E	Asparagine synthase (glutamine-hydrolyzing)	COG0367
FV185_09940	H	Methylase involved in ubiquinone/menaquinone biosynthesis	COG2226
FV185_09950	GM	ABC-type polysaccharide/polyol phosphate transport system, ATPase component	COG1134
FV185_09960	GM	ABC-type polysaccharide/polyol phosphate export systems, permease component	COG1682
FV185_09970	MG	Nucleoside-diphosphate-sugar epimerases	COG0451
FV185_09980	M	Predicted UDP-glucose 6-dehydrogenase	COG1004
FV185_10000	QR	SAM-dependent methyltransferases	COG0500
FV185_10010	M	Glycosyltransferases involved in cell wall biogenesis	COG0463
FV185_10020	F	AICAR transformylase/IMP cyclohydrolase PurH (only IMP cyclohydrolase domain in Aful)	COG0138
FV185_10030	M	GDP-D-mannose dehydratase	COG1089
FV185_10040	MG	Nucleoside-diphosphate-sugar epimerases	COG0451
FV185_10060	M	UDP-N-acetylmuramyl pentapeptide phosphotransferase/UDP-N-acetylglucosamine-1-phosphate transferase	COG0472
FV185_10090	S	Uncharacterized conserved protein	COG3177
FV185_10100	S	Uncharacterized iron-regulated protein	COG3016
FV185_10110	K	Predicted transcriptional regulators	COG1396
FV185_10120	D	Protein involved in cell division	COG2184
FV185_10130	GEPR	Permeases of the major facilitator superfamily	COG0477
FV185_10150	C	NAD-dependent aldehyde dehydrogenases	COG1012
FV185_10160	E	Threonine dehydratase	COG1171
FV185_10190	G	Ribose 5-phosphate isomerase	COG0120
FV185_10200	P	Phosphate uptake regulator	COG0704
FV185_10210	CO	Fe-S cluster protector protein	COG2924
FV185_10220	E	Acetylglutamate kinase	COG0548
FV185_10230	S	Uncharacterized protein conserved in bacteria	COG1385
FV185_10240	G	Archaeal fructose-1,6-bisphosphatase and related enzymes of inositol monophosphatase family	COG0483
FV185_10250	S	Uncharacterized conserved protein	COG2947
FV185_10260	F	Phosphoribosylaminoimidazolesuccinocarboxamide (SAICAR) synthase	COG0152
FV185_10270	G	Pyruvate kinase	COG0469
FV185_10280	G	3-phosphoglycerate kinase	COG0126
FV185_10290	G	Glyceraldehyde-3-phosphate dehydrogenase/erythrose-4-phosphate dehydrogenase	COG0057
FV185_10300	K	Transcriptional regulator	COG0583
FV185_10310	S	Uncharacterized protein conserved in bacteria	COG3027
FV185_10340	V	ABC-type multidrug transport system, ATPase and permease components	COG1132
FV185_10350	M	Glycosyltransferases involved in cell wall biogenesis	COG0463
FV185_10360	MG	Nucleoside-diphosphate-sugar epimerases	COG0451
FV185_10370	M	ADP-heptose:LPS heptosyltransferase	COG0859
FV185_10380	M	3-deoxy-D-manno-octulosonic-acid transferase	COG1519
FV185_10400	K	Transcription elongation factor	COG0782
FV185_10410	O	Protein-L-isoaspartate carboxylmethyltransferase	COG2518
FV185_10420	H	Thiamine biosynthesis protein ThiC	COG0422
FV185_10430	V	Uncharacterized bacitracin resistance protein	COG1968
FV185_10440	C	Rubredoxin	COG1773
FV185_10450	H	Hydroxymethylpyrimidine/phosphomethylpyrimidine kinase	COG0351
FV185_10460	H	Thiamine monophosphate synthase	COG0352
FV185_10470	H	Glutamate-1-semialdehyde aminotransferase	COG0001
FV185_10480	R	Predicted GTPase	COG0218
FV185_10490	H	Delta-aminolevulinic acid dehydratase	COG0113
FV185_10500	JD	Cytotoxic translational repressor of toxin-antitoxin stability system	COG2026
FV185_10510	D	Antitoxin of toxin-antitoxin stability system	COG2161
FV185_10530	M	Membrane carboxypeptidase/penicillin-binding protein	COG5009
FV185_10540	E	Shikimate kinase	COG0703
FV185_10550	E	3-dehydroquinate synthetase	COG0337
FV185_10560	E	Glutamate synthase domain 2	COG0069
FV185_10570	ER	NADPH-dependent glutamate synthase beta chain and related oxidoreductases	COG0493
FV185_10580	H	Uroporphyrinogen-III decarboxylase	COG0407
FV185_10590	L	Primosomal protein N' (replication factor Y) - superfamily II helicase	COG1198
FV185_10600	J	Arginyl-tRNA synthetase	COG0018
FV185_10610	D	Cell division protein	COG3087
FV185_10620	OC	Thiol-disulfide isomerase and thioredoxins	COG0526
FV185_10630	M	N-acetylglucosamine-1-phosphate uridyltransferase (contains nucleotidyltransferase and I-patch acetyltransferase domains)	COG1207
FV185_10640	C	F0F1-type ATP synthase, epsilon subunit (mitochondrial delta subunit)	COG0355
FV185_10650	C	F0F1-type ATP synthase, beta subunit	COG0055
FV185_10660	C	F0F1-type ATP synthase, gamma subunit	COG0224
FV185_10670	C	F0F1-type ATP synthase, alpha subunit	COG0056
FV185_10680	C	F0F1-type ATP synthase, delta subunit (mitochondrial oligomycin sensitivity protein)	COG0712
FV185_10690	C	F0F1-type ATP synthase, subunit b	COG0711
FV185_10700	C	F0F1-type ATP synthase, subunit c/Archaeal/vacuolar-type H+-ATPase, subunit K	COG0636
FV185_10710	C	F0F1-type ATP synthase, subunit a	COG0356
FV185_10730	K	Predicted transcriptional regulators	COG1475
FV185_10740	D	ATPases involved in chromosome partitioning	COG1192
FV185_10750	M	Predicted S-adenosylmethionine-dependent methyltransferase involved in bacterial cell division	COG0357
FV185_10760	D	NAD/FAD-utilizing enzyme apparently involved in cell division	COG0445
FV185_10770	R	Predicted GTPase	COG0486
FV185_10780	U	Preprotein translocase subunit YidC	COG0706
FV185_10790	J	RNase P protein component	COG0594
FV185_10800	J	Ribosomal protein L34	COG0230
FV185_10810	L	ATPase involved in DNA replication initiation	COG0593
FV185_10820	L	DNA polymerase sliding clamp subunit (PCNA homolog)	COG0592
FV185_10830	L	Type IIA topoisomerase (DNA gyrase/topo II, topoisomerase IV), B subunit	COG0187
FV185_10840	M	Glycosyltransferases involved in cell wall biogenesis	COG0463
FV185_10850	L	Topoisomerase IA	COG0550
FV185_10860	S	Uncharacterized protein conserved in bacteria	COG2922
FV185_10870	J	N-formylmethionyl-tRNA deformylase	COG0242
FV185_10880	J	Methionyl-tRNA formyltransferase	COG0223
FV185_10890	J	tRNA and rRNA cytosine-C5-methylases	COG0144
FV185_10910	T	Signal transduction histidine kinase involved in nitrogen fixation and metabolism regulation	COG5000
FV185_10920	T	Response regulator containing CheY-like receiver, AAA-type ATPase, and DNA-binding domains	COG2204
FV185_10950	M	Lipid A core - O-antigen ligase and related enzymes	COG3307
FV185_10970	O	Trypsin-like serine proteases, typically periplasmic, contain C-terminal PDZ domain	COG0265
FV185_10990	C	Cytochrome c5	COG3245
FV185_11000	T	Diadenosine tetraphosphatase and related serine/threonine protein phosphatases	COG0639
FV185_11010	I	1-acyl-sn-glycerol-3-phosphate acyltransferase	COG0204
FV185_11020	G	Sugar kinases, ribokinase family	COG0524
FV185_11030	E	Glycine cleavage system H protein (lipoate-binding)	COG0509
FV185_11040	J	Ribosomal protein L11 methylase	COG2264
FV185_11050	I	Biotin carboxylase	COG0439
FV185_11060	I	Biotin carboxyl carrier protein	COG0511
FV185_11070	E	3-dehydroquinate dehydratase II	COG0757
FV185_11080	MG	Nucleoside-diphosphate-sugar epimerases	COG0451
FV185_11090	HC	2-polyprenylphenol hydroxylase and related flavodoxin oxidoreductases	COG0543
FV185_11100	H	Uncharacterized enzyme of heme biosynthesis	COG3071
FV185_11110	H	Uncharacterized enzyme of heme biosynthesis	COG2959
FV185_11120	H	Uroporphyrinogen-III synthase	COG1587
FV185_11130	H	Porphobilinogen deaminase	COG0181
FV185_11140	C	Phosphoenolpyruvate carboxylase	COG2352
FV185_11150	M	D-alanine-D-alanine ligase and related ATP-grasp enzymes	COG1181
FV185_11160	HJ	Glutathione synthase/Ribosomal protein S6 modification enzyme (glutaminyl transferase)	COG0189
FV185_11180	K	Predicted transcriptional regulator	COG1959
FV185_11190	O	ABC-type transport system involved in Fe-S cluster assembly, permease component	COG0719
FV185_11200	O	ABC-type transport system involved in Fe-S cluster assembly, ATPase component	COG0396
FV185_11210	O	ABC-type transport system involved in Fe-S cluster assembly, permease component	COG0719
FV185_11220	E	Selenocysteine lyase	COG0520
FV185_11230	C	NifU homolog involved in Fe-S cluster formation	COG0822
FV185_11240	R	Predicted metal-sulfur cluster biosynthetic enzyme	COG2151
FV185_11250	V	Cation/multidrug efflux pump	COG0841
FV185_11260	M	Membrane-fusion protein	COG0845
FV185_11270	MU	Outer membrane protein	COG1538
FV185_11280	E	Nitrogen regulatory protein PII	COG0347
FV185_11320	E	Nitrogen regulatory protein PII	COG0347
FV185_11330	P	Ammonia permease	COG0004
FV185_11340	E	Methionine synthase I, cobalamin-binding domain	COG1410
FV185_11350	M	UDP-N-acetylmuramate-alanine ligase	COG0773
FV185_11360	K	Exoribonuclease R	COG0557
FV185_11370	M	Periplasmic protein TonB, links inner and outer membranes	COG0810
FV185_11380	L	Deoxyribodipyrimidine photolyase	COG0415
FV185_11390	K	Putative transcriptional regulator	COG1678
FV185_11400	L	Predicted endonuclease involved in recombination (possible Holliday junction resolvase in Mycoplasmas and B. subtilis)	COG0816
FV185_11410	F	Aspartate carbamoyltransferase, catalytic chain	COG0540
FV185_11420	F	Dihydroorotase and related cyclic amidohydrolases	COG0044
FV185_11430	E	Zn-dependent oligopeptidases	COG0339
FV185_11440	L	Exonuclease III	COG0708
FV185_11450	T	Response regulator containing CheY-like receiver, AAA-type ATPase, and DNA-binding domains	COG2204
FV185_11460	T	Signal transduction histidine kinase	COG0642
FV185_11470	E	Glutamine synthetase	COG0174
FV185_11480	P	Rhodanese-related sulfurtransferase	COG0607
FV185_11490	E	Shikimate 5-dehydrogenase	COG0169
FV185_11500	M	Membrane carboxypeptidase (penicillin-binding protein)	COG0744
FV185_11520	E	Diaminopimelate decarboxylase	COG0019
FV185_11530	K	Transcriptional regulators	COG1846
FV185_11540	E	Argininosuccinate lyase	COG0165
FV185_11550	T	Predicted signal-transduction protein containing cAMP-binding and CBS domains	COG2905
FV185_11560	L	DNA polymerase III, epsilon subunit and related 3'-5' exonucleases	COG0847
FV185_11570	R	Predicted symporter	COG4147
FV185_11580	S	Predicted membrane protein	COG3162
FV185_11590	O	Chaperonin GroEL (HSP60 family)	COG0459
FV185_11600	O	Co-chaperonin GroES (HSP10)	COG0234
FV185_11610	M	D-alanyl-D-alanine carboxypeptidase (penicillin-binding protein 4)	COG2027
FV185_11630	H	4-hydroxybenzoate polyprenyltransferase and related prenyltransferases	COG0382
FV185_11640	LK	RecG-like helicase	COG1200
FV185_11650	J	Putative translation initiation inhibitor, yjgF family	COG0251
FV185_11660	TK	Guanosine polyphosphate pyrophosphohydrolases/synthetases	COG0317
FV185_11670	K	DNA-directed RNA polymerase, subunit K/omega	COG1758
FV185_11680	F	Guanylate kinase	COG0194
FV185_11690	S	Uncharacterized stress-induced protein	COG1561
FV185_11700	J	RNase PH	COG0689
FV185_11710	F	Xanthosine triphosphate pyrophosphatase	COG0127
FV185_11720	H	Coproporphyrinogen III oxidase and related Fe-S oxidoreductases	COG0635
FV185_11730	L	Methylated DNA-protein cysteine methyltransferase	COG0350
FV185_11740	R	Predicted S-adenosylmethionine-dependent methyltransferase	COG0220
FV185_11750	H	Uncharacterized enzyme of thiazole biosynthesis	COG2022
FV185_11760	H	Sulfur transfer protein involved in thiamine biosynthesis	COG2104
FV185_11780	L	A/G-specific DNA glycosylase	COG1194
FV185_11790	R	Predicted P-loop-containing kinase	COG1660
FV185_11800	T	Serine kinase of the HPr protein, regulates carbohydrate metabolism	COG1493
FV185_11810	GT	Phosphotransferase system mannitol/fructose-specific IIA domain (Ntr-type)	COG1762
FV185_11820	J	Ribosome-associated protein Y (PSrp-1)	COG1544
FV185_11830	K	DNA-directed RNA polymerase specialized sigma subunit, sigma54 homolog	COG1508
FV185_11840	E	ABC-type branched-chain amino acid transport systems, ATPase component	COG0411
FV185_11850	S	Uncharacterized protein conserved in bacteria	COG1934
FV185_11860	S	Uncharacterized protein conserved in bacteria	COG3117
FV185_11870	R	Low specificity phosphatase (HAD superfamily)	COG1778
FV185_11880	M	Predicted sugar phosphate isomerase involved in capsule formation	COG0794
FV185_11890	P	Kef-type K+ transport systems, predicted NAD-binding component	COG1226
FV185_11900	E	ABC-type polar amino acid transport system, ATPase component	COG1126
FV185_11910	Q	ABC-type transport system involved in resistance to organic solvents, permease component	COG0767
FV185_11920	Q	ABC-type transport system involved in resistance to organic solvents, periplasmic component	COG1463
FV185_11930	S	Uncharacterized conserved protein	COG0217
FV185_11940	R	Predicted NTP binding protein (contains STAS domain)	COG3113
FV185_11950	E	ABC-type polar amino acid transport system, ATPase component	COG1126
FV185_11960	V	ABC-type multidrug transport system, permease component	COG0842
FV185_11970	T	Stress-induced morphogen (activity unknown)	COG0271
FV185_11980	M	UDP-N-acetylglucosamine enolpyruvyl transferase	COG0766
FV185_11990	E	ATP phosphoribosyltransferase	COG0040
FV185_12000	E	Histidinol dehydrogenase	COG0141
FV185_12010	E	Histidinol-phosphate/aromatic aminotransferase and cobyric acid decarboxylase	COG0079
FV185_12020	E	Imidazoleglycerol-phosphate dehydratase	COG0131
FV185_12030	E	Glutamine amidotransferase	COG0118
FV185_12040	E	Phosphoribosylformimino-5-aminoimidazole carboxamide ribonucleotide (ProFAR) isomerase	COG0106
FV185_12050	E	Imidazoleglycerol-phosphate synthase	COG0107
FV185_12060	E	Phosphoribosyl-AMP cyclohydrolase	COG0139
FV185_12070	E	Phosphoribosyl-ATP pyrophosphohydrolase	COG0140
FV185_12080	FGR	Diadenosine tetraphosphate (Ap4A) hydrolase and other HIT family hydrolases	COG0537
FV185_12090	U	Sec-independent protein secretion pathway components	COG1826
FV185_12100	U	Sec-independent protein secretion pathway components	COG1826
FV185_12110	U	Sec-independent protein secretion pathway component TatC	COG0805
FV185_12120	O	Trypsin-like serine proteases, typically periplasmic, contain C-terminal PDZ domain	COG0265
FV185_12130	C	Rieske Fe-S protein	COG0723
FV185_12140	C	Cytochrome b subunit of the bc complex	COG1290
FV185_12150	C	Cytochrome c1	COG2857
FV185_12160	O	Glutathione S-transferase	COG0625
FV185_12170	R	Stringent starvation protein B	COG2969
FV185_12200	L	Transposase and inactivated derivatives	COG3464
FV185_12210	L	Transposase and inactivated derivatives, IS30 family	COG2826
FV185_12220	U	Large exoproteins involved in heme utilization or adhesion	COG3210
FV185_12230	L	Transposase and inactivated derivatives	COG2801
FV185_12240	L	Transposase and inactivated derivatives	COG2801
FV185_12260	I	Predicted acyltransferases	COG1835
FV185_12280	I	3-hydroxyisobutyrate dehydrogenase and related beta-hydroxyacid dehydrogenases	COG2084
FV185_12290	M	Cyclopropane fatty acid synthase and related methyltransferases	COG2230
FV185_12300	GEPR	Permeases of the major facilitator superfamily	COG0477
FV185_12310	GEPR	Permeases of the major facilitator superfamily	COG0477
FV185_12320	R	Predicted Zn-dependent hydrolases of the beta-lactamase fold	COG2220
FV185_12340	C	Nitroreductase	COG0778
FV185_12360	O	Putative protein-S-isoprenylcysteine methyltransferase	COG2020
FV185_12380	I	Long-chain fatty acid transport protein	COG2067
FV185_12390	R	N-terminal domain of molybdenum-binding protein	COG2005
FV185_12430	E	Choline dehydrogenase and related flavoproteins	COG2303
FV185_12510	L	Superfamily I DNA and RNA helicases	COG0210
FV185_12530	O	Glutathione peroxidase	COG0386
FV185_12540	J	2-methylthioadenine synthetase	COG0621
FV185_12550	T	Phosphate starvation-inducible protein PhoH, predicted ATPase	COG1702
FV185_12560	R	Predicted metal-dependent hydrolase	COG0319
FV185_12570	P	Putative Mg2+ and Co2+ transporter CorC	COG4535
FV185_12580	M	Apolipoprotein N-acyltransferase	COG0815
FV185_12590	O	Disulfide bond formation protein DsbB	COG1495
FV185_12600	J	Glycyl-tRNA synthetase, alpha subunit	COG0752
FV185_12610	J	Glycyl-tRNA synthetase, beta subunit	COG0751
FV185_12620	E	Histidinol phosphatase and related phosphatases	COG0241
FV185_12630	R	Predicted metal-dependent hydrolase	COG1451
FV185_12640	O	Protein-disulfide isomerase	COG1651
FV185_12650	HC	2-polyprenyl-6-methoxyphenol hydroxylase and related FAD-dependent oxidoreductases	COG0654
FV185_12660	HC	2-polyprenyl-6-methoxyphenol hydroxylase and related FAD-dependent oxidoreductases	COG0654
FV185_12670	J	Methionine aminopeptidase	COG0024
FV185_12680	MJ	Nucleoside-diphosphate-sugar pyrophosphorylase involved in lipopolysaccharide biosynthesis/translation initiation factor 2B, gamma/epsilon subunits (eIF-2Bgamma/eIF-2Bepsilon)	COG1208
FV185_12690	R	Predicted phosphotransferase related to Ser/Thr protein kinases	COG3178
FV185_12700	M	Organic solvent tolerance protein OstA	COG1452
FV185_12710	O	Parvulin-like peptidyl-prolyl isomerase	COG0760
FV185_12720	H	Pyridoxal phosphate biosynthesis protein	COG1995
FV185_12730	J	Dimethyladenosine transferase (rRNA methylation)	COG0030
FV185_12740	EH	Anthranilate/para-aminobenzoate synthases component II	COG0512
FV185_12750	R	Predicted Rossmann fold nucleotide-binding protein	COG1611
FV185_12760	EH	Anthranilate/para-aminobenzoate synthases component I	COG0147
FV185_12770	G	Pentose-5-phosphate-3-epimerase	COG0036
FV185_12780	M	Membrane-bound lytic murein transglycosylase	COG2821
FV185_12790	H	Glutamyl-tRNA reductase	COG0373
FV185_12800	J	Protein chain release factor A	COG0216
FV185_12810	J	Methylase of polypeptide chain release factors	COG2890
FV185_12830	O	Glutaredoxin-related protein	COG0278
FV185_12850	K	Transcription antiterminator	COG0250
FV185_12860	R	Predicted hydrolase (HAD superfamily)	COG1011
FV185_12870	M	Mannose-1-phosphate guanylyltransferase	COG0836
FV185_12890	M	Prolipoprotein diacylglyceryltransferase	COG0682
FV185_12900	C	Cytochrome c551/c552	COG4654
FV185_12910	E	ABC-type branched-chain amino acid transport systems, periplasmic component	COG0683
FV185_12920	E	ABC-type branched-chain amino acid transport systems, ATPase component	COG0410
FV185_12930	E	ABC-type branched-chain amino acid transport systems, ATPase component	COG0411
FV185_12940	E	ABC-type branched-chain amino acid transport system, permease component	COG4177
FV185_12950	E	Branched-chain amino acid ABC-type transport system, permease components	COG0559
FV185_12960	H	Coproporphyrinogen III oxidase	COG0408
FV185_12970	J	Putative translation factor (SUA5)	COG0009
FV185_12980	F	Phosphoribosylamine-glycine ligase	COG0151
FV185_12990	F	AICAR transformylase/IMP cyclohydrolase PurH (only IMP cyclohydrolase domain in Aful)	COG0138
FV185_13000	KL	Factor for inversion stimulation Fis, transcriptional activator	COG2901
FV185_13010	J	tRNA-dihydrouridine synthase	COG0042
FV185_13020	L	DNA polymerase I - 3'-5' exonuclease and polymerase domains	COG0749
FV185_13030	C	Aerobic-type carbon monoxide dehydrogenase, small subunit CoxS/CutS homologs	COG2080
FV185_13050	R	Putative homoserine kinase type II (protein kinase fold)	COG2334
FV185_13070	R	Uncharacterized protein SCO1/SenC/PrrC, involved in biogenesis of respiratory and photosynthetic systems	COG1999
FV185_13080	S	Uncharacterized conserved protein	COG1262
FV185_13130	C	Polyferredoxin	COG0348
FV185_13170	S	Uncharacterized conserved protein	COG1262
FV185_13240	C	Cbb3-type cytochrome oxidase, cytochrome c subunit	COG2993
FV185_13250	O	Cbb3-type cytochrome oxidase, subunit 1	COG3278
FV185_13310	C	Polysulphide reductase	COG5557
FV185_13320	C	Fe-S-cluster-containing hydrogenase components 1	COG0437
FV185_13330	C	Anaerobic dehydrogenases, typically selenocysteine-containing	COG0243
FV185_13360	C	Cytochrome c553	COG2863
FV185_13380	O	Cbb3-type cytochrome oxidase, subunit 1	COG3278
FV185_13430	C	Cytochrome c553	COG2863
FV185_13440	L	Superfamily I DNA and RNA helicases	COG0210
FV185_13450	J	Leucyl-tRNA synthetase	COG0495
FV185_13460	M	Rare lipoprotein B	COG2980
FV185_13470	L	DNA polymerase III, delta subunit	COG1466
FV185_13480	E	Gamma-glutamyl phosphate reductase	COG0014
FV185_13490	H	Nicotinic acid mononucleotide adenylyltransferase	COG1057
FV185_13500	S	Uncharacterized homolog of plant Iojap protein	COG0799
FV185_13510	S	Uncharacterized conserved protein	COG1576
FV185_13520	D	Nucleotide-binding protein implicated in inhibition of septum formation	COG0424
FV185_13530	J	Ribonucleases G and E	COG1530
FV185_13540	S	Predicted integral membrane protein	COG0762
FV185_13550	E	Pyrroline-5-carboxylate reductase	COG0345
FV185_13560	R	Predicted enzyme with a TIM-barrel fold	COG0325
FV185_13570	S	Uncharacterized protein conserved in bacteria	COG3536
FV185_13580	H	Methylase involved in ubiquinone/menaquinone biosynthesis	COG2226
FV185_13600	R	Predicted unusual protein kinase	COG0661
FV185_13610	E	ABC-type branched-chain amino acid transport systems, ATPase component	COG0410
FV185_13620	E	ABC-type branched-chain amino acid transport systems, ATPase component	COG0411
FV185_13630	E	Branched-chain amino acid ABC-type transport system, permease components	COG0559
FV185_13640	E	ABC-type branched-chain amino acid transport systems, periplasmic component	COG0683
FV185_13650	R	Carbonic anhydrases/acetyltransferases, isoleucine patch superfamily	COG0663
FV185_13660	R	Predicted hydrolase of the alpha/beta superfamily	COG2945
FV185_13670	S	Predicted membrane protein	COG1981
FV185_13680	L	Predicted N6-adenine-specific DNA methylase	COG0116
FV185_13690	TK	Response regulators consisting of a CheY-like receiver domain and a winged-helix DNA-binding domain	COG0745
FV185_13700	T	Signal transduction histidine kinase	COG0642
FV185_13710	G	Phosphotransferase system, HPr-related proteins	COG1925
FV185_13720	G	Phosphoenolpyruvate-protein kinase (PTS system EI component in bacteria)	COG1080
FV185_13730	F	Orotate phosphoribosyltransferase	COG0461
FV185_13740	GEPR	Permeases of the major facilitator superfamily	COG0477
FV185_13750	QR	SAM-dependent methyltransferases	COG0500
FV185_13760	E	Homoserine acetyltransferase	COG2021
FV185_13770	J	Asp-tRNAAsn/Glu-tRNAGln amidotransferase B subunit (PET112 homolog)	COG0064
FV185_13780	J	Asp-tRNAAsn/Glu-tRNAGln amidotransferase A subunit and related amidases	COG0154
FV185_13790	J	Asp-tRNAAsn/Glu-tRNAGln amidotransferase C subunit	COG0721
FV185_13800	D	Actin-like ATPase involved in cell morphogenesis	COG1077
FV185_13810	M	Cell shape-determining protein	COG1792
FV185_13820	M	Cell shape-determining protein	COG2891
FV185_13830	M	Cell division protein FtsI/penicillin-binding protein 2	COG0768
FV185_13840	D	Bacterial cell division membrane protein	COG0772
FV185_13850	M	Lipoproteins	COG0797
FV185_13860	M	D-alanyl-D-alanine carboxypeptidase	COG1686
FV185_13870	EH	Branched-chain amino acid aminotransferase/4-amino-4-deoxychorismate lyase	COG0115
FV185_13880	S	Uncharacterized conserved protein	COG2921
FV185_13890	H	Lipoate-protein ligase B	COG0321
FV185_13900	H	Lipoate synthase	COG0320
FV185_13910	IQ	3-oxoacyl-(acyl-carrier-protein) synthase	COG0304
FV185_13930	R	Esterase/lipase	COG1647
FV185_13940	J	Predicted GTPase, probable translation factor	COG0012
FV185_13950	S	Uncharacterized conserved protein	COG2930
FV185_13960	J	Peptidyl-tRNA hydrolase	COG0193
FV185_13970	J	Ribosomal protein L25 (general stress protein Ctc)	COG1825
FV185_13980	FE	Phosphoribosylpyrophosphate synthetase	COG0462
FV185_14000	I	4-diphosphocytidyl-2C-methyl-D-erythritol 2-phosphate synthase	COG1947
FV185_14010	M	Outer membrane lipoprotein involved in outer membrane biogenesis	COG3017
FV185_14020	R	FOG: TPR repeat	COG0457
FV185_14030	C	Ferredoxin	COG1145
FV185_14040	H	Phosphopantetheine adenylyltransferase	COG0669
FV185_14050	L	N6-adenine-specific methylase	COG0742
FV185_14060	U	Signal recognition particle GTPase	COG0552
FV185_14070	D	Predicted ATPase involved in cell division	COG2884
FV185_14080	D	Cell division protein	COG2177
FV185_14090	M	Cyclopropane fatty acid synthase and related methyltransferases	COG2230
FV185_14100	S	Uncharacterized conserved protein	COG3496
FV185_14110	R	Predicted NAD/FAD-binding protein	COG2907
FV185_14120	M	Bacterial lipocalin	COG3040
FV185_14130	K	Transcriptional regulator	COG1309
FV185_14140	O	Peroxiredoxin	COG1225
FV185_14150	K	DNA-directed RNA polymerase specialized sigma subunit	COG1191
FV185_14160	H	Dihydroneopterin aldolase	COG1539
FV185_14170	S	Uncharacterized protein conserved in bacteria	COG4582
FV185_14180	H	Dephospho-CoA kinase	COG0237
FV185_14190	NOU	Type II secretory pathway, prepilin signal peptidase PulO and related peptidases	COG1989
FV185_14200	P	Putative Mg2+ and Co2+ transporter CorB	COG4536
FV185_14210	R	ABC-type uncharacterized transport system, permease component	COG4137
FV185_14220	U	Signal recognition particle GTPase	COG0552
FV185_14230	S	Predicted membrane protein	COG0344
FV185_14240	L	Integrase	COG0582
FV185_14250	J	Ribosomal protein L19	COG0335
FV185_14260	J	tRNA-(guanine-N1)-methyltransferase	COG0336
FV185_14270	J	RimM protein, required for 16S rRNA processing	COG0806
FV185_14280	J	Ribosomal protein S16	COG0228
FV185_14300	P	Rhodanese-related sulfurtransferase	COG2897
FV185_14310	GER	Permeases of the drug/metabolite transporter (DMT) superfamily	COG0697
FV185_14320	PR	Phenylpropionate dioxygenase and related ring-hydroxylating dioxygenases, large terminal subunit	COG4638
FV185_14330	K	Predicted transcriptional regulators	COG1396
FV185_14350	H	Geranylgeranyl pyrophosphate synthase	COG0142
FV185_14360	HI	Deoxyxylulose-5-phosphate synthase	COG1154
FV185_14370	S	Uncharacterized conserved protein	COG1469
FV185_14380	J	Glutamyl- and glutaminyl-tRNA synthetases	COG0008
FV185_14400	H	Biotin-(acetyl-CoA carboxylase) ligase	COG0340
FV185_14410	K	Putative transcriptional regulator, homolog of Bvg accessory factor	COG1521
FV185_14420	M	ADP-heptose synthase, bifunctional sugar kinase/adenylyltransferase	COG2870
FV185_14430	R	Predicted periplasmic or secreted lipoprotein	COG2823
FV185_14440	G	Phosphoheptose isomerase	COG0279
FV185_14450	R	Predicted methyltransferases	COG0313
FV185_14460	S	Uncharacterized protein conserved in bacteria	COG1666
FV185_14470	E	Argininosuccinate synthase	COG0137
FV185_14480	E	Ornithine carbamoyltransferase	COG0078
FV185_14490	H	Adenosylmethionine-8-amino-7-oxononanoate aminotransferase	COG0161
FV185_14500	J	Ribosomal protein S20	COG0268
FV185_14510	L	Transposase and inactivated derivatives	COG2801
FV185_14520	L	Transposase and inactivated derivatives	COG2801
FV185_14530	L	FOG: Transposase and inactivated derivatives	COG3385
FV185_14540	T	FOG: GGDEF domain	COG2199
FV185_14550	P	Carbonic anhydrase	COG0288
FV185_14560	F	Adenylosuccinate synthase	COG0104
FV185_14570	E	ATP phosphoribosyltransferase involved in histidine biosynthesis	COG3705
FV185_14590	O	Membrane protease subunits, stomatin/prohibitin homologs	COG0330
FV185_14600	J	Putative translation initiation inhibitor, yjgF family	COG0251
FV185_14610	R	GTPases	COG2262
FV185_14620	R	Uncharacterized host factor I protein	COG1923
FV185_14630	R	Predicted GTPases	COG1160
FV185_14640	S	FOG: WD40-like repeat	COG1520
FV185_14650	S	Uncharacterized protein conserved in bacteria	COG2976
FV185_14660	J	Histidyl-tRNA synthetase	COG0124
FV185_14670	I	Enzyme involved in the deoxyxylulose pathway of isoprenoid biosynthesis	COG0821
FV185_14680	S	Uncharacterized protein conserved in bacteria	COG1426
FV185_14690	R	Predicted Fe-S-cluster redox enzyme	COG0820
FV185_14700	F	Nucleoside diphosphate kinase	COG0105
FV185_14710	D	Predicted ATPase of the PP-loop superfamily implicated in cell cycle control	COG0037
FV185_14720	I	Acetyl-CoA carboxylase alpha subunit	COG0825
FV185_14730	S	Uncharacterized conserved protein	COG2096
FV185_14750	E	3-deoxy-D-arabino-heptulosonate 7-phosphate (DAHP) synthase	COG0722
FV185_14760	R	Predicted Zn-dependent proteases and their inactivated homologs	COG0312
FV185_14770	R	Predicted amidohydrolase	COG0388
FV185_14780	S	Predicted membrane protein	COG3164
FV185_14790	EH	Branched-chain amino acid aminotransferase/4-amino-4-deoxychorismate lyase	COG0115
FV185_14800	S	Uncharacterized protein conserved in bacteria	COG4391
FV185_14810	M	ADP-heptose:LPS heptosyltransferase	COG0859
FV185_14820	R	Uncharacterized MobA-related protein	COG2068
FV185_14830	O	Xanthine and CO dehydrogenases maturation factor, XdhC/CoxF family	COG1975
FV185_14840	M	Alanine racemase	COG0787
FV185_14850	R	Predicted hydrolase of the alpha/beta-hydrolase fold	COG0429
FV185_14860	G	Phosphomannomutase	COG1109
FV185_14870	I	2C-methyl-D-erythritol 2,4-cyclodiphosphate synthase	COG0245
FV185_14880	I	4-diphosphocytidyl-2-methyl-D-erithritol synthase	COG1211
FV185_14890	M	Predicted soluble lytic transglycosylase fused to an ABC-type amino acid-binding protein	COG4623
FV185_14900	J	Seryl-tRNA synthetase	COG0172
FV185_14910	L	Recombinational DNA repair protein (RecF pathway)	COG0353
FV185_14920	S	Uncharacterized protein conserved in bacteria	COG0718
FV185_14930	L	DNA polymerase III, gamma/tau subunits	COG2812
FV185_14950	I	Acyl CoA:acetate/3-ketoacid CoA transferase, beta subunit	COG2057
FV185_14960	IQR	Dehydrogenases with different specificities (related to short-chain alcohol dehydrogenases)	COG1028
FV185_14970	H	GTP cyclohydrolase II	COG0807
FV185_14980	H	Dihydrofolate reductase	COG0262
FV185_15000	I	Poly-beta-hydroxyalkanoate depolymerase	COG4553
FV185_15010	R	Predicted hydrolases or acyltransferases (alpha/beta hydrolase superfamily)	COG0596
FV185_15020	LR	NTP pyrophosphohydrolases including oxidative damage repair enzymes	COG0494
FV185_15030	G	6-phosphofructokinase	COG0205
FV185_15040	F	Adenylate kinase and related kinases	COG0563
FV185_15050	M	CMP-2-keto-3-deoxyoctulosonic acid synthetase	COG1212
FV185_15060	S	Uncharacterized conserved protein	COG2835
FV185_15070	M	Tetraacyldisaccharide-1-P 4'-kinase	COG1663
FV185_15080	U	Biopolymer transport protein	COG0848
FV185_15090	U	Biopolymer transport proteins	COG0811
FV185_15100	L	Exonuclease VII, large subunit	COG1570
FV185_15110	J	tRNA delta(2)-isopentenylpyrophosphate transferase	COG0324
FV185_15120	L	DNA mismatch repair enzyme (predicted ATPase)	COG0323
FV185_15130	M	N-acetylmuramoyl-L-alanine amidase	COG0860
FV185_15140	R	Predicted ATPase or kinase	COG0802
FV185_15150	C	Uncharacterized Fe-S protein	COG1600
FV185_15160	OC	Thiol:disulfide interchange protein	COG4232
FV185_15170	A	Oligoribonuclease (3'->5' exoribonuclease)	COG1949
FV185_15180	O	Zn-dependent protease with chaperone function	COG0501
FV185_15190	R	Predicted GTPases	COG1162
FV185_15200	H	Cobalamin biosynthesis protein CobD/CbiB	COG1270
FV185_15210	E	Glycine/D-amino acid oxidases (deaminating)	COG0665
FV185_15220	L	ATPase involved in DNA repair	COG0497
FV185_15230	G	Predicted sugar kinase	COG0061
FV185_15240	K	Transcriptional regulator of heat shock gene	COG1420
FV185_15250	H	Protoheme ferro-lyase (ferrochelatase)	COG0276
FV185_15260	O	Molecular chaperone GrpE (heat shock protein)	COG0576
FV185_15270	O	Molecular chaperone	COG0443
FV185_15280	O	DnaJ-class molecular chaperone with C-terminal Zn finger domain	COG0484
FV185_15290	J	Cysteinyl-tRNA synthetase	COG0215
FV185_15300	R	FOG: TPR repeat	COG0457
FV185_15310	O	Peptidyl-prolyl cis-trans isomerase (rotamase) - cyclophilin family	COG0652
FV185_15320	S	Uncharacterized protein conserved in bacteria	COG2908
FV185_15330	F	Ribonucleotide reductase, beta subunit	COG0208
FV185_15340	F	Ribonucleotide reductase, alpha subunit	COG0209
FV185_15350	E	Methionine synthase II (cobalamin-independent)	COG0620
FV185_15360	K	Transcriptional regulator	COG0583
FV185_15370	E	O-acetylhomoserine sulfhydrylase	COG2873
FV185_15380	F	Glutamine phosphoribosylpyrophosphate amidotransferase	COG0034
FV185_15390	R	Uncharacterized membrane protein, required for colicin V production	COG1286
FV185_15410	I	Acetyl-CoA carboxylase beta subunit	COG0777
FV185_15420	E	Tryptophan synthase alpha chain	COG0159
FV185_15430	E	Tryptophan synthase beta chain	COG0133
FV185_15440	E	Phosphoribosylanthranilate isomerase	COG0135
FV185_15450	J	Pseudouridylate synthase	COG0101
FV185_15470	E	Aspartate-semialdehyde dehydrogenase	COG0136
FV185_15480	CE	Isocitrate/isopropylmalate dehydrogenase	COG0473
FV185_15490	E	3-isopropylmalate dehydratase small subunit	COG0066
FV185_15500	E	3-isopropylmalate dehydratase large subunit	COG0065
FV185_15510	E	Chorismate synthase	COG0082
FV185_15520	C	Malic enzyme	COG0281
FV185_15530	V	Uncharacterized proteins, homologs of microcin C7 resistance protein MccF	COG1619
FV185_15540	K	Transcriptional regulator	COG0583
FV185_15550	C	Cytochrome c	COG3258
FV185_15560	P	ABC-type molybdate transport system, periplasmic component	COG0725
FV185_15610	T	Isocitrate dehydrogenase kinase/phosphatase	COG4579
FV185_15630	S	Predicted membrane protein	COG4089
FV185_15640	O	Glutathione S-transferase	COG0625
FV185_15650	S	Predicted membrane protein	COG3431
FV185_15660	R	Predicted thioesterase	COG5496
FV185_15670	OU	Periplasmic serine proteases (ClpP class)	COG0616
FV185_15680	S	Uncharacterized conserved protein	COG1434
FV185_15690	J	2'-5' RNA ligase	COG1514
FV185_15700	OC	Thiol-disulfide isomerase and thioredoxins	COG0526
FV185_15710	QR	SAM-dependent methyltransferases	COG0500
FV185_15730	C	Cytochrome bd-type quinol oxidase, subunit 2	COG1294
FV185_15740	C	Cytochrome bd-type quinol oxidase, subunit 1	COG1271
FV185_15760	P	Rhodanese-related sulfurtransferase	COG0607
FV185_15770	R	Uncharacterized NAD(FAD)-dependent dehydrogenases	COG0446
FV185_15780	MU	Outer membrane protein	COG1538
FV185_15800	V	Cation/multidrug efflux pump	COG0841
FV185_15810	M	Membrane-fusion protein	COG0845
FV185_15820	K	Predicted transcriptional regulators	COG0640
FV185_15830	R	Predicted permeases	COG0730
FV185_15860	S	Uncharacterized protein conserved in bacteria	COG3662
FV185_15870	O	Peroxiredoxin	COG1225
FV185_15880	L	DNA polymerase III, epsilon subunit and related 3'-5' exonucleases	COG0847
FV185_15890	R	Predicted Fe-S protein	COG3313
FV185_15900	H	Outer membrane cobalamin receptor protein	COG4206
FV185_15910	L	DNA polymerase III, epsilon subunit and related 3'-5' exonucleases	COG0847
FV185_15960	R	Uncharacterized protein related to capsule biosynthesis enzymes	COG3550
FV185_15980	O	ATPases of the AAA+ class	COG0464
FV185_15990	O	Subtilisin-like serine proteases	COG1404
FV185_16000	L	Transposase and inactivated derivatives	COG3464
FV185_16030	R	Predicted permeases	COG0795
FV185_16040	E	Leucyl aminopeptidase	COG0260
FV185_16050	L	DNA polymerase III, chi subunit	COG2927
FV185_16060	J	Valyl-tRNA synthetase	COG0525
FV185_16070	O	Zn-dependent protease with chaperone function	COG0501
FV185_16080	H	Molybdenum cofactor biosynthesis enzyme	COG0315
FV185_16090	C	Pyruvate dehydrogenase complex, dehydrogenase (E1) component	COG2609
FV185_16100	P	Superoxide dismutase	COG0605
FV185_16110	L	Superfamily I DNA and RNA helicases	COG0210
FV185_16120	L	Inactivated superfamily I helicase	COG3893
FV185_16130	C	Ferredoxin	COG1146
FV185_16140	OC	Thiol-disulfide isomerase and thioredoxins	COG0526
FV185_16150	K	Transcription termination factor	COG1158
FV185_16160	J	Ribosomal protein L31	COG0254
FV185_16170	M	4-amino-4-deoxy-L-arabinose transferase and related glycosyltransferases of PMT family	COG1807
FV185_16180	L	HrpA-like helicases	COG1643
FV185_16190	O	FKBP-type peptidyl-prolyl cis-trans isomerases 1	COG0545
FV185_16200	R	Zn-dependent hydrolases, including glyoxylases	COG0491
FV185_16260	L	Integrase	COG0582
FV185_16320	KL	Superfamily II DNA/RNA helicases, SNF2 family	COG0553
FV185_16400	E	Transglutaminase-like enzymes, putative cysteine proteases	COG1305
FV185_16430	L	Transposase and inactivated derivatives	COG2963
FV185_16480	V	Type I site-specific restriction-modification system, R (restriction) subunit and related helicases	COG0610
FV185_16490	V	Restriction endonuclease S subunits	COG0732
FV185_16500	V	Type I restriction-modification system methyltransferase subunit	COG0286
FV185_16510	S	Uncharacterized conserved protein	COG4127
FV185_16530	L	Site-specific recombinase XerD	COG4974
FV185_16550	K	DNA-directed RNA polymerase, sigma subunit (sigma70/sigma32)	COG0568
FV185_16560	L	DNA primase (bacterial type)	COG0358
FV185_16570	S	Uncharacterized conserved protein	COG1610
FV185_16580	J	Ribosomal protein S21	COG0828
FV185_16590	O	Metal-dependent proteases with possible chaperone activity	COG0533
FV185_16600	H	Dinucleotide-utilizing enzymes involved in molybdopterin and thiamine biosynthesis family 2	COG0476
FV185_16610	M	Periplasmic protease	COG0793
FV185_16620	M	Membrane proteins related to metalloendopeptidases	COG0739
FV185_16630	G	Phosphoglycerate mutase 1	COG0588
FV185_16640	P	Rhodanese-related sulfurtransferase	COG0607
FV185_16650	O	Glutaredoxin and related proteins	COG0695
FV185_16660	U	Preprotein translocase subunit SecB	COG1952
FV185_16670	C	Glycerol-3-phosphate dehydrogenase	COG0240
FV185_16680	J	Predicted rRNA methylase (SpoU class)	COG0219
FV185_16690	H	Biotin synthase and related enzymes	COG0502
FV185_16700	QR	SAM-dependent methyltransferases	COG0500
FV185_16710	C	Inorganic pyrophosphatase	COG0221
FV185_16720	E	Glycine/D-amino acid oxidases (deaminating)	COG0665
FV185_16730	R	Uncharacterized protein, possibly involved in utilization of glycolate and propanediol	COG3193
FV185_16740	S	Uncharacterized protein conserved in bacteria	COG4394
FV185_16750	J	Translation elongation factor P (EF-P)/translation initiation factor 5A (eIF-5A)	COG0231
FV185_16760	R	Predicted esterase	COG0627
FV185_16770	C	NAD/NADP transhydrogenase beta subunit	COG1282
FV185_16780	C	NAD/NADP transhydrogenase alpha subunit	COG3288
FV185_16790	V	Negative regulator of beta-lactamase expression	COG3023
FV185_16820	M	Diacylglycerol kinase	COG0818
FV185_16830	M	Glycosyltransferase	COG0438
FV185_16840	S	Uncharacterized protein conserved in bacteria	COG2908
FV185_16850	H	Geranylgeranyl pyrophosphate synthase	COG0142
FV185_16860	J	Ribosomal protein L21	COG0261
FV185_16870	J	Ribosomal protein L27	COG0211
FV185_16880	R	Predicted GTPase	COG0536
FV185_16890	E	Glutamate 5-kinase	COG0263
FV185_16900	J	Prolyl-tRNA synthetase	COG0442
FV185_16910	S	Predicted membrane protein	COG1295
FV185_16920	E	Isopropylmalate/homocitrate/citramalate synthases	COG0119
FV185_16950	TK	Response regulators consisting of a CheY-like receiver domain and a winged-helix DNA-binding domain	COG0745
FV185_16960	T	Signal transduction histidine kinase	COG0642
FV185_16980	S	Uncharacterized conserved protein	COG1556
FV185_16990	C	Uncharacterized conserved protein containing a ferredoxin-like domain	COG1139
FV185_17000	C	Fe-S oxidoreductase	COG0247
FV185_17010	M	D-alanyl-D-alanine carboxypeptidase	COG1686
FV185_17020	O	ABC-type transport system involved in Fe-S cluster assembly, permease and ATPase components	COG5265
FV185_17030	L	Transposase and inactivated derivatives	COG2801
FV185_17040	L	Transposase and inactivated derivatives	COG2963
FV185_17050	O	ABC-type transport system involved in Fe-S cluster assembly, permease and ATPase components	COG5265
FV185_17060	J	Pseudouridine synthase	COG0130
FV185_17070	J	Ribosome-binding factor A	COG0858
FV185_17080	J	Translation initiation factor 2 (IF-2; GTPase)	COG0532
FV185_17090	K	Transcription elongation factor	COG0195
FV185_17100	S	Uncharacterized protein conserved in bacteria	COG0779
FV185_17110	E	Leucyl aminopeptidase	COG0260
FV185_17120	F	Thymidylate synthase	COG0207
FV185_17130	O	ATPases with chaperone activity, ATP-binding subunit	COG0542
FV185_17140	S	Uncharacterized conserved protein	COG2127
FV185_17150	K	Cold shock proteins	COG1278
FV185_17160	C	Isocitrate dehydrogenases	COG0538
FV185_17170	H	Demethylmenaquinone methyltransferase	COG0684
FV185_17180	C	Isocitrate lyase	COG2224
FV185_17190	C	Malate synthase	COG2225
FV185_17210	J	Predicted tRNA(5-methylaminomethyl-2-thiouridylate) methyltransferase, contains the PP-loop ATPase domain	COG0482
FV185_17220	O	Glutathione S-transferase	COG0625
FV185_17230	F	Adenylosuccinate lyase	COG0015
FV185_17240	S	Uncharacterized membrane-associated protein	COG0586
FV185_17250	U	Preprotein translocase subunit SecF	COG0341
FV185_17260	U	Preprotein translocase subunit SecD	COG0342
FV185_17270	U	Preprotein translocase subunit YajC	COG1862
FV185_17280	J	Queuine/archaeosine tRNA-ribosyltransferase	COG0343
FV185_17290	J	S-adenosylmethionine:tRNA-ribosyltransferase-isomerase (queuine synthetase)	COG0809
FV185_17310	L	Transposase and inactivated derivatives	COG1943
FV185_17320	L	Transposase and inactivated derivatives	COG0675
FV185_17330	GER	Permeases of the drug/metabolite transporter (DMT) superfamily	COG0697
FV185_17340	C	NADH:flavin oxidoreductases, Old Yellow Enzyme family	COG1902
FV185_17350	TK	Response regulator containing a CheY-like receiver domain and an HTH DNA-binding domain	COG2197
FV185_17410	NU	Type IV secretory pathway, VirB11 components, and related ATPases involved in archaeal flagella biosynthesis	COG0630
FV185_17420	NU	Flp pilus assembly protein TadC	COG2064
FV185_17440	E	Gamma-glutamyltransferase	COG0405
FV185_17450	GEPR	Permeases of the major facilitator superfamily	COG0477
FV185_17460	P	Cation transport ATPase	COG2217
FV185_17470	V	ABC-type antimicrobial peptide transport system, ATPase component	COG1136
FV185_17480	O	ABC-type transport system involved in cytochrome c biogenesis, permease component	COG2386
FV185_17490	O	ABC-type transport system involved in cytochrome c biogenesis, permease component	COG0755
FV185_17510	O	Cytochrome c-type biogenesis protein CcmE	COG2332
FV185_17520	O	Cytochrome c biogenesis factor	COG4235
FV185_17530	O	Uncharacterized protein involved in biosynthesis of c-type cytochromes	COG3088
FV185_17540	OC	Thiol-disulfide isomerase and thioredoxins	COG0526
FV185_17550	O	Cytochrome c biogenesis factor	COG1138
FV185_17560	T	Universal stress protein UspA and related nucleotide-binding proteins	COG0589
FV185_17590	M	Putative effector of murein hydrolase	COG1346
FV185_17610	P	DNA-binding ferritin-like protein (oxidative damage protectant)	COG0783
FV185_17630	M	Periplasmic protein TonB, links inner and outer membranes	COG0810
FV185_17640	TK	Response regulators consisting of a CheY-like receiver domain and a winged-helix DNA-binding domain	COG0745
FV185_17650	T	Signal transduction histidine kinase	COG0642
FV185_17660	U	Hemolysin activation/secretion protein	COG2831
FV185_17690	R	Uncharacterized protein containing caspase domain	COG4249
FV185_17720	S	Uncharacterized protein conserved in bacteria	COG1729
FV185_17730	M	Outer membrane protein and related peptidoglycan-associated (lipo)proteins	COG2885
FV185_17740	U	Periplasmic component of the Tol biopolymer transport system	COG0823
FV185_17760	U	Biopolymer transport protein	COG0848
FV185_17770	U	Biopolymer transport proteins	COG0811
FV185_17780	R	Predicted thioesterase	COG0824
FV185_17790	L	Holliday junction resolvasome, helicase subunit	COG2255
FV185_17800	L	Holliday junction resolvasome, DNA-binding subunit	COG0632
FV185_17810	L	Holliday junction resolvasome, endonuclease subunit	COG0817
FV185_17820	S	Uncharacterized conserved protein	COG0217
FV185_17830	K	Transcriptional regulator	COG1309
FV185_17840	T	DnaK suppressor protein	COG1734
FV185_17850	J	Polyribonucleotide nucleotidyltransferase (polynucleotide phosphorylase)	COG1185
FV185_17860	J	Ribosomal protein S15P/S13E	COG0184
FV185_17870	R	Uncharacterized protein related to capsule biosynthesis enzymes	COG3550
FV185_17880	K	Predicted transcriptional regulators	COG1396
FV185_17890	E	Gamma-glutamyltransferase	COG0405
FV185_17900	I	Phosphatidylserine synthase	COG1183
FV185_17910	I	Phosphatidylserine decarboxylase	COG0688
FV185_17920	EH	Ketol-acid reductoisomerase	COG0059
FV185_17930	E	Acetolactate synthase, small (regulatory) subunit	COG0440
FV185_17940	EH	Thiamine pyrophosphate-requiring enzymes	COG0028
FV185_17950	K	DNA-directed RNA polymerase specialized sigma subunit, sigma24 homolog	COG1595
FV185_17980	S	Predicted membrane protein/domain	COG1714
FV185_17990	R	Predicted permeases	COG0795
FV185_18000	I	Acyl-coenzyme A synthetases/AMP-(fatty) acid ligases	COG0365
FV185_18010	C	Tartrate dehydratase alpha subunit/Fumarate hydratase class I, N-terminal domain	COG1951
FV185_18020	LK	Transcription-repair coupling factor (superfamily II helicase)	COG1197
FV185_18030	S	Uncharacterized conserved protein	COG0316
FV185_18040	E	Serine acetyltransferase	COG1045
FV185_18050	J	rRNA methylase	COG0565
FV185_18060	P	3'-Phosphoadenosine 5'-phosphosulfate (PAPS) 3'-phosphatase	COG1218
FV185_18070	C	NAD-dependent aldehyde dehydrogenases	COG1012
FV185_18100	L	Mismatch repair ATPase (MutS family)	COG0249
FV185_18110	O	FKBP-type peptidyl-prolyl cis-trans isomerases 2	COG1047
FV185_18120	O	Peroxiredoxin	COG1225
FV185_18130	S	Uncharacterized conserved protein	COG2850
FV185_18150	R	Metal-dependent hydrolases of the beta-lactamase superfamily I	COG1235
FV185_18160	M	Uncharacterized lipoprotein	COG3317
FV185_18170	EM	Dihydrodipicolinate synthase/N-acetylneuraminate lyase	COG0329
FV185_18180	M	dTDP-4-dehydrorhamnose reductase	COG1091
FV185_18190	M	dTDP-4-dehydrorhamnose 3,5-epimerase and related enzymes	COG1898
FV185_18200	R	Predicted permeases	COG0730
FV185_18210	I	(acyl-carrier-protein) S-malonyltransferase	COG0331
FV185_18220	H	Triphosphoribosyl-dephospho-CoA synthetase	COG1767
FV185_18240	I	Acetyl-CoA carboxylase beta subunit	COG0777
FV185_18270	G	TRAP-type C4-dicarboxylate transport system, large permease component	COG1593
FV185_18280	G	TRAP-type C4-dicarboxylate transport system, small permease component	COG3090
FV185_18290	G	TRAP-type C4-dicarboxylate transport system, periplasmic component	COG1638
FV185_18350	V	Restriction endonuclease	COG1403
FV185_18370	P	Rhodanese-related sulfurtransferase	COG0607
FV185_18390	C	NADH dehydrogenase, FAD-containing subunit	COG1252
FV185_18400	P	Chromate transport protein ChrA	COG2059
FV185_18410	I	Fatty acid desaturase	COG3239
FV185_18420	IQR	Dehydrogenases with different specificities (related to short-chain alcohol dehydrogenases)	COG1028
FV185_18430	F	Ribonucleotide reductase, alpha subunit	COG0209
FV185_18440	F	Ribonucleotide reductase, alpha subunit	COG0209
FV185_18460	G	Hydroxypyruvate isomerase	COG3622
FV185_18510	P	Sulfate permease and related transporters (MFS superfamily)	COG0659
FV185_18520	C	NADH:flavin oxidoreductases, Old Yellow Enzyme family	COG1902
FV185_18540	O	Peroxiredoxin	COG0450
FV185_18580	TK	Response regulators consisting of a CheY-like receiver domain and a winged-helix DNA-binding domain	COG0745
FV185_18590	T	Signal transduction histidine kinase	COG0642
FV185_18600	K	Transcriptional regulator	COG0583
FV185_18610	S	Predicted membrane protein	COG2855
FV185_18620	HC	2-polyprenylphenol hydroxylase and related flavodoxin oxidoreductases	COG0543
FV185_18630	R	Truncated hemoglobins	COG2346
FV185_18640	K	Predicted transcriptional regulator	COG1959
FV185_18650	T	CBS-domain-containing membrane protein	COG3448
FV185_18660	S	Uncharacterized protein conserved in bacteria	COG3169
FV185_18680	K	Transcriptional regulators	COG1846
FV185_18690	S	Predicted membrane protein	COG3619
FV185_18700	S	Uncharacterized conserved protein	COG2128
FV185_18710	S	Uncharacterized conserved protein	COG4095
FV185_18720	P	K+ transporter	COG3158
FV185_18730	S	Uncharacterized membrane-anchored protein conserved in bacteria	COG4705
FV185_18750	C	Acetate kinase	COG0282
FV185_18760	C	Phosphotransacetylase	COG0280
FV185_18770	I	Sterol desaturase	COG3000
FV185_18780	S	Uncharacterized protein conserved in bacteria	COG2847
FV185_18790	OC	Thiol-disulfide isomerase and thioredoxins	COG0526
FV185_18820	GER	Permeases of the drug/metabolite transporter (DMT) superfamily	COG0697
FV185_18840	P	Uncharacterized Zn-ribbon-containing protein involved in phosphonate metabolism	COG2824
FV185_18880	L	Transposase and inactivated derivatives	COG2801

## Sheet: Z-31
C: "F. myxofaciens" Z-31
Locus-Tag	COG Class	Annotation	COG
FEMY_00040	T	cAMP-binding proteins - catabolite gene activator and regulatory subunit of cAMP-dependent protein kinases	COG0664
FEMY_00050	MU	Outer membrane protein	COG1538
FEMY_00060	M	Membrane-fusion protein	COG0845
FEMY_00070	R	ABC-type protease/lipase transport system, ATPase and permease components	COG4618
FEMY_00080	R	Predicted ATPase (AAA+ superfamily)	COG1373
FEMY_00110	R	Predicted ATPase (AAA+ superfamily)	COG1373
FEMY_00120	R	Predicted ATPase (AAA+ superfamily)	COG1373
FEMY_00130	R	Uncharacterized protein related to capsule biosynthesis enzymes	COG3550
FEMY_00150	P	Chloride channel protein EriC	COG0038
FEMY_00170	E	Gamma-glutamyl phosphate reductase	COG0014
FEMY_00180	H	Nicotinic acid mononucleotide adenylyltransferase	COG1057
FEMY_00190	S	Uncharacterized homolog of plant Iojap protein	COG0799
FEMY_00200	S	Uncharacterized conserved protein	COG1576
FEMY_00210	J	Ribonucleases G and E	COG1530
FEMY_00220	S	Predicted integral membrane protein	COG0762
FEMY_00230	E	Pyrroline-5-carboxylate reductase	COG0345
FEMY_00240	R	Predicted enzyme with a TIM-barrel fold	COG0325
FEMY_00250	S	Uncharacterized protein conserved in bacteria	COG3536
FEMY_00260	H	Methylase involved in ubiquinone/menaquinone biosynthesis	COG2226
FEMY_00270	S	Uncharacterized protein conserved in bacteria	COG3165
FEMY_00280	R	Predicted unusual protein kinase	COG0661
FEMY_00290	R	Carbonic anhydrases/acetyltransferases, isoleucine patch superfamily	COG0663
FEMY_00300	R	Predicted hydrolase of the alpha/beta superfamily	COG2945
FEMY_00310	S	Predicted membrane protein	COG1981
FEMY_00320	L	Predicted N6-adenine-specific DNA methylase	COG0116
FEMY_00330	TK	Response regulators consisting of a CheY-like receiver domain and a winged-helix DNA-binding domain	COG0745
FEMY_00340	T	Signal transduction histidine kinase	COG0642
FEMY_00350	G	Phosphotransferase system, HPr-related proteins	COG1925
FEMY_00360	G	Phosphoenolpyruvate-protein kinase (PTS system EI component in bacteria)	COG1080
FEMY_00370	F	Orotate phosphoribosyltransferase	COG0461
FEMY_00380	GEPR	Permeases of the major facilitator superfamily	COG0477
FEMY_00390	QR	SAM-dependent methyltransferases	COG0500
FEMY_00400	E	Homoserine acetyltransferase	COG2021
FEMY_00410	J	Asp-tRNAAsn/Glu-tRNAGln amidotransferase B subunit (PET112 homolog)	COG0064
FEMY_00420	J	Asp-tRNAAsn/Glu-tRNAGln amidotransferase A subunit and related amidases	COG0154
FEMY_00430	J	Asp-tRNAAsn/Glu-tRNAGln amidotransferase C subunit	COG0721
FEMY_00440	D	Actin-like ATPase involved in cell morphogenesis	COG1077
FEMY_00450	M	Cell shape-determining protein	COG1792
FEMY_00460	M	Cell shape-determining protein	COG2891
FEMY_00470	M	Cell division protein FtsI/penicillin-binding protein 2	COG0768
FEMY_00480	D	Bacterial cell division membrane protein	COG0772
FEMY_00490	M	Lipoproteins	COG0797
FEMY_00500	H	Lipoate synthase	COG0320
FEMY_00510	H	Lipoate-protein ligase B	COG0321
FEMY_00520	S	Uncharacterized conserved protein	COG2921
FEMY_00530	EH	Branched-chain amino acid aminotransferase/4-amino-4-deoxychorismate lyase	COG0115
FEMY_00540	M	D-alanyl-D-alanine carboxypeptidase	COG1686
FEMY_00550	T	FOG: EAL domain	COG2200
FEMY_00570	IQ	3-oxoacyl-(acyl-carrier-protein) synthase	COG0304
FEMY_00590	R	Esterase/lipase	COG1647
FEMY_00600	J	Predicted GTPase, probable translation factor	COG0012
FEMY_00610	J	Peptidyl-tRNA hydrolase	COG0193
FEMY_00620	J	Ribosomal protein L25 (general stress protein Ctc)	COG1825
FEMY_00630	FE	Phosphoribosylpyrophosphate synthetase	COG0462
FEMY_00650	I	4-diphosphocytidyl-2C-methyl-D-erythritol 2-phosphate synthase	COG1947
FEMY_00660	M	Outer membrane lipoprotein involved in outer membrane biogenesis	COG3017
FEMY_00670	R	FOG: TPR repeat	COG0457
FEMY_00680	C	Ferredoxin	COG1145
FEMY_00690	H	Phosphopantetheine adenylyltransferase	COG0669
FEMY_00700	L	N6-adenine-specific methylase	COG0742
FEMY_00710	U	Signal recognition particle GTPase	COG0552
FEMY_00720	V	ABC-type antimicrobial peptide transport system, ATPase component	COG1136
FEMY_00730	D	Cell division protein	COG2177
FEMY_00740	K	DNA-directed RNA polymerase, sigma subunit (sigma70/sigma32)	COG0568
FEMY_00750	S	Uncharacterized protein conserved in bacteria	COG4582
FEMY_00760	H	Dephospho-CoA kinase	COG0237
FEMY_00770	NOU	Type II secretory pathway, prepilin signal peptidase PulO and related peptidases	COG1989
FEMY_00780	P	Putative Mg2+ and Co2+ transporter CorB	COG4536
FEMY_00790	R	ABC-type uncharacterized transport system, permease component	COG4137
FEMY_00800	U	Signal recognition particle GTPase	COG0541
FEMY_00810	T	FOG: GGDEF domain	COG2199
FEMY_00830	C	Cytochrome B561	COG3038
FEMY_00850	S	Uncharacterized conserved protein	COG1565
FEMY_00870	D	Predicted ATPase of the PP-loop superfamily implicated in cell cycle control	COG0037
FEMY_00880	E	Serine-pyruvate aminotransferase/archaeal aspartate aminotransferase	COG0075
FEMY_00890	J	tRNA nucleotidyltransferase/poly(A) polymerase	COG0617
FEMY_00900	M	Soluble lytic murein transglycosylase and related regulatory proteins (some contain LysM/invasin domains)	COG0741
FEMY_00920	C	Succinyl-CoA synthetase, beta subunit	COG0045
FEMY_00930	C	Succinyl-CoA synthetase, alpha subunit	COG0074
FEMY_00940	P	Fe2+/Zn2+ uptake regulation proteins	COG0735
FEMY_00950	J	Small protein A (tmRNA-binding)	COG2913
FEMY_00960	E	Dihydrodipicolinate reductase	COG0289
FEMY_00970	EF	Carbamoylphosphate synthase small subunit	COG0505
FEMY_00980	EF	Carbamoylphosphate synthase large subunit (split gene in MJ)	COG0458
FEMY_00990,FEMY_07270	K	Transcription elongation factor	COG0782
FEMY_01000	J	Predicted RNA-binding protein containing KH domain, possibly ribosomal protein	COG1534
FEMY_01010	J	23S rRNA methylase	COG0293
FEMY_01020	O	ATP-dependent Zn proteases	COG0465
FEMY_01030	H	Dihydropteroate synthase and related enzymes	COG0294
FEMY_01040	G	Phosphomannomutase	COG1109
FEMY_01050	T	Phosphohistidine phosphatase SixA	COG2062
FEMY_01060	P	Polyphosphate kinase	COG0855
FEMY_01070	R	Putative hemolysin	COG3176
FEMY_01080	FP	Exopolyphosphatase	COG0248
FEMY_01090	P	ABC-type phosphate transport system, periplasmic component	COG0226
FEMY_01100	P	ABC-type phosphate transport system, permease component	COG0573
FEMY_01110	P	ABC-type phosphate transport system, permease component	COG0581
FEMY_01120	P	ABC-type phosphate transport system, ATPase component	COG1117
FEMY_01130	G	Triosephosphate isomerase	COG0149
FEMY_01140	U	Preprotein translocase subunit SecG	COG1314
FEMY_01160	C	NADH:ubiquinone oxidoreductase subunit 3 (chain A)	COG0838
FEMY_01170,FEMY_13410	C	NADH:ubiquinone oxidoreductase 20 kD subunit and related Fe-S oxidoreductases	COG0377
FEMY_01180	C	NADH:ubiquinone oxidoreductase 27 kD subunit	COG0852
FEMY_01190	C	NADH:ubiquinone oxidoreductase 49 kD subunit 7	COG0649
FEMY_01200	C	NADH:ubiquinone oxidoreductase 24 kD subunit	COG1905
FEMY_01210	C	NADH:ubiquinone oxidoreductase, NADH-binding (51 kD) subunit	COG1894
FEMY_01220	C	NADH dehydrogenase/NADH:ubiquinone oxidoreductase 75 kD subunit (chain G)	COG1034
FEMY_01230	C	NADH:ubiquinone oxidoreductase subunit 1 (chain H)	COG1005
FEMY_01240	C	Formate hydrogenlyase subunit 6/NADH:ubiquinone oxidoreductase 23 kD subunit (chain I)	COG1143
FEMY_01250	C	NADH:ubiquinone oxidoreductase subunit 6 (chain J)	COG0839
FEMY_01260	C	NADH:ubiquinone oxidoreductase subunit 11 or 4L (chain K)	COG0713
FEMY_01270	CP	NADH:ubiquinone oxidoreductase subunit 5 (chain L)/Multisubunit Na+/H+ antiporter, MnhA subunit	COG1009
FEMY_01280	C	NADH:ubiquinone oxidoreductase subunit 4 (chain M)	COG1008
FEMY_01290	C	NADH:ubiquinone oxidoreductase subunit 2 (chain N)	COG1007
FEMY_01300	LR	NTP pyrophosphohydrolases including oxidative damage repair enzymes	COG0494
FEMY_01310	O	Molecular chaperone, HSP90 family	COG0326
FEMY_01320	I	Sterol desaturase	COG3000
FEMY_01330	G	Predicted xylanase/chitin deacetylase	COG0726
FEMY_01340	S	Uncharacterized conserved protein	COG3391
FEMY_01350	F	ADP-ribose pyrophosphatase	COG1051
FEMY_01360	J	SAM-dependent methyltransferases related to tRNA (uracil-5-)-methyltransferase	COG2265
FEMY_01370	R	Integral membrane protein, interacts with FtsH	COG0670
FEMY_01400	R	Predicted membrane protein, hemolysin III homolog	COG1272
FEMY_01420	T	cAMP-binding proteins - catabolite gene activator and regulatory subunit of cAMP-dependent protein kinases	COG0664
FEMY_01430	P	Cation transport ATPase	COG2217
FEMY_01440	G	Beta-glucosidase/6-phospho-beta-glucosidase/beta-galactosidase	COG2723
FEMY_01450	G	Fucose permease	COG0738
FEMY_01470,FEMY_12300	T	DnaK suppressor protein	COG1734
FEMY_01530	T	FOG: GGDEF domain	COG2199
FEMY_01540	P	Rhodanese-related sulfurtransferase	COG0607
FEMY_01550	P	Superoxide dismutase	COG0605
FEMY_01560	E	Aspartate/tyrosine/aromatic aminotransferase	COG1448
FEMY_01570	L	Helicase subunit of the DNA excision repair complex	COG0556
FEMY_01580	C	FAD/FMN-containing dehydrogenases	COG0277
FEMY_01590	H	NAD synthase	COG0171
FEMY_01600	MU	Outer membrane protein	COG1538
FEMY_01610	V	Cation/multidrug efflux pump	COG0841
FEMY_01620	V	Cation/multidrug efflux pump	COG0841
FEMY_01630	M	Membrane-fusion protein	COG0845
FEMY_01640	E	ABC-type polar amino acid transport system, ATPase component	COG1126
FEMY_01650	KL	Superfamily II DNA/RNA helicases, SNF2 family	COG0553
FEMY_01660	R	ATPase components of ABC transporters with duplicated ATPase domains	COG0488
FEMY_01670	M	Outer membrane lipoprotein	COG3133
FEMY_01680	M	dTDP-D-glucose 4,6-dehydratase	COG1088
FEMY_01690	M	dTDP-glucose pyrophosphorylase	COG1209
FEMY_01700	TK	Response regulators consisting of a CheY-like receiver domain and a winged-helix DNA-binding domain	COG0745
FEMY_01710,FEMY_04890	H	Aspartate oxidase	COG0029
FEMY_01720	H	Quinolinate synthase	COG0379
FEMY_01730	H	Nicotinate-nucleotide pyrophosphorylase	COG0157
FEMY_01740	H	Aspartate 1-decarboxylase	COG0853
FEMY_01750,FEMY_17090	C	Electron transfer flavoprotein, alpha subunit	COG2025
FEMY_01760	C	Electron transfer flavoprotein, beta subunit	COG2086
FEMY_01770	I	Acetyl-CoA acetyltransferase	COG0183
FEMY_01780	I	Enoyl-CoA hydratase/carnithine racemase	COG1024
FEMY_01790	EH	Branched-chain amino acid aminotransferase/4-amino-4-deoxychorismate lyase	COG0115
FEMY_01800	OC	Thiol-disulfide isomerase and thioredoxins	COG0526
FEMY_01830	R	FOG: TPR repeat, SEL1 subfamily	COG0790
FEMY_01840	V	Multidrug resistance efflux pump	COG1566
FEMY_01850	MU	Outer membrane protein	COG1538
FEMY_01860	H	Ketopantoate hydroxymethyltransferase	COG0413
FEMY_01870	S	Uncharacterized conserved protein	COG2353
FEMY_01880	C	Cytochrome B561	COG3038
FEMY_01890	L	Mg-dependent DNase	COG0084
FEMY_01900	L	ATPase involved in DNA replication	COG0470
FEMY_01910	F	Thymidylate kinase	COG0125
FEMY_01920	R	Predicted periplasmic solute-binding protein	COG1559
FEMY_01930	IQ	3-oxoacyl-(acyl-carrier-protein) synthase	COG0304
FEMY_01940	IQ	Acyl carrier protein	COG0236
FEMY_01950	IQR	Dehydrogenases with different specificities (related to short-chain alcohol dehydrogenases)	COG1028
FEMY_01960	I	(acyl-carrier-protein) S-malonyltransferase	COG0331
FEMY_01970	I	3-oxoacyl-	COG0332
FEMY_01980	I	Fatty acid/phospholipid biosynthesis enzyme	COG0416
FEMY_01990	J	Ribosomal protein L32	COG0333
FEMY_02000	R	Predicted metal-binding, possibly nucleic acid-binding protein	COG1399
FEMY_02010	D	Nucleotide-binding protein implicated in inhibition of septum formation	COG0424
FEMY_02020	R	Predicted methyltransferases	COG0313
FEMY_02030	J	Pseudouridylate synthases, 23S RNA-specific	COG0564
FEMY_02040	J	Ribonucleases G and E	COG1530
FEMY_02050	P	Outer membrane receptor proteins, mostly Fe transport	COG1629
FEMY_02060	U	Biopolymer transport proteins	COG0811
FEMY_02070	U	Biopolymer transport protein	COG0848
FEMY_02080	O	Chaperonin GroEL (HSP60 family)	COG0459
FEMY_02090	O	Co-chaperonin GroES (HSP10)	COG0234
FEMY_02100	M	D-alanyl-D-alanine carboxypeptidase (penicillin-binding protein 4)	COG2027
FEMY_02120	H	4-hydroxybenzoate polyprenyltransferase and related prenyltransferases	COG0382
FEMY_02130	LK	RecG-like helicase	COG1200
FEMY_02140	P	Kef-type K+ transport systems, predicted NAD-binding component	COG1226
FEMY_02150	M	Predicted sugar phosphate isomerase involved in capsule formation	COG0794
FEMY_02160	R	Low specificity phosphatase (HAD superfamily)	COG1778
FEMY_02180	S	Uncharacterized protein conserved in bacteria	COG1934
FEMY_02190	E	ABC-type branched-chain amino acid transport systems, ATPase component	COG0411
FEMY_02200	K	DNA-directed RNA polymerase specialized sigma subunit, sigma54 homolog	COG1508
FEMY_02210	J	Ribosome-associated protein Y (PSrp-1)	COG1544
FEMY_02220	GT	Phosphotransferase system mannitol/fructose-specific IIA domain (Ntr-type)	COG1762
FEMY_02230	T	Serine kinase of the HPr protein, regulates carbohydrate metabolism	COG1493
FEMY_02240	R	Predicted P-loop-containing kinase	COG1660
FEMY_02250	T	FOG: GGDEF domain	COG2199
FEMY_02260	G	Ribulose 1,5-bisphosphate carboxylase, large subunit	COG1850
FEMY_02270	C	Ribulose bisphosphate carboxylase small subunit	COG4451
FEMY_02300	QC	Carbon dioxide concentrating mechanism/carboxysome shell protein	COG4576
FEMY_02320	QC	Carbon dioxide concentrating mechanism/carboxysome shell protein	COG4577
FEMY_02330	QC	Carbon dioxide concentrating mechanism/carboxysome shell protein	COG4577
FEMY_02340	P	Bacterioferritin (cytochrome b1)	COG2193
FEMY_02370	R	MoxR-like ATPases	COG0714
FEMY_02380	P	Nitric oxide reductase activation protein	COG4548
FEMY_02390	G	Fructose/tagatose bisphosphate aldolase	COG0191
FEMY_02400	J	Putative translation factor (SUA5)	COG0009
FEMY_02420	K	Transcriptional regulator	COG0583
FEMY_02440	S	Uncharacterized protein conserved in bacteria	COG3002
FEMY_02450	CP	NADH:ubiquinone oxidoreductase subunit 5 (chain L)/Multisubunit Na+/H+ antiporter, MnhA subunit	COG1009
FEMY_02460	L	A/G-specific DNA glycosylase	COG1194
FEMY_02480	J	Putative translation initiation inhibitor, yjgF family	COG0251
FEMY_02490	TK	Guanosine polyphosphate pyrophosphohydrolases/synthetases	COG0317
FEMY_02500	K	DNA-directed RNA polymerase, subunit K/omega	COG1758
FEMY_02510	F	Guanylate kinase	COG0194
FEMY_02520	S	Uncharacterized stress-induced protein	COG1561
FEMY_02530	J	RNase PH	COG0689
FEMY_02540	F	Xanthosine triphosphate pyrophosphatase	COG0127
FEMY_02550	H	Coproporphyrinogen III oxidase and related Fe-S oxidoreductases	COG0635
FEMY_02560	L	Methylated DNA-protein cysteine methyltransferase	COG0350
FEMY_02570	H	Sulfur transfer protein involved in thiamine biosynthesis	COG2104
FEMY_02580	H	Uncharacterized enzyme of thiazole biosynthesis	COG2022
FEMY_02590	R	Predicted S-adenosylmethionine-dependent methyltransferase	COG0220
FEMY_02600	E	ABC-type polar amino acid transport system, ATPase component	COG1126
FEMY_02610	Q	ABC-type transport system involved in resistance to organic solvents, permease component	COG0767
FEMY_02620	Q	ABC-type transport system involved in resistance to organic solvents, periplasmic component	COG1463
FEMY_02630	Q	ABC-type transport system involved in resistance to organic solvents, auxiliary component	COG2854
FEMY_02650	V	ABC-type multidrug transport system, ATPase component	COG1131
FEMY_02660	V	ABC-type multidrug transport system, permease component	COG0842
FEMY_02670	K	Predicted transcriptional regulator, BolA superfamily	COG5007
FEMY_02680	M	UDP-N-acetylglucosamine enolpyruvyl transferase	COG0766
FEMY_02690	E	ATP phosphoribosyltransferase	COG0040
FEMY_02700	E	Histidinol dehydrogenase	COG0141
FEMY_02710	E	Histidinol-phosphate/aromatic aminotransferase and cobyric acid decarboxylase	COG0079
FEMY_02720	E	Imidazoleglycerol-phosphate dehydratase	COG0131
FEMY_02730	E	Glutamine amidotransferase	COG0118
FEMY_02740	R	Uncharacterized protein related to proFAR isomerase (HisA)	COG1411
FEMY_02750	E	Imidazoleglycerol-phosphate synthase	COG0107
FEMY_02760	E	Phosphoribosyl-AMP cyclohydrolase	COG0139
FEMY_02770	E	Phosphoribosyl-ATP pyrophosphohydrolase	COG0140
FEMY_02780	FGR	Diadenosine tetraphosphate (Ap4A) hydrolase and other HIT family hydrolases	COG0537
FEMY_02790	U	Sec-independent protein secretion pathway components	COG1826
FEMY_02800	U	Sec-independent protein secretion pathway components	COG1826
FEMY_02810	U	Sec-independent protein secretion pathway component TatC	COG0805
FEMY_02820	O	Trypsin-like serine proteases, typically periplasmic, contain C-terminal PDZ domain	COG0265
FEMY_02830	C	Rieske Fe-S protein	COG0723
FEMY_02840	C	Cytochrome b subunit of the bc complex	COG1290
FEMY_02850	C	Cytochrome c1	COG2857
FEMY_02860	O	Glutathione S-transferase	COG0625
FEMY_02870	R	Stringent starvation protein B	COG2969
FEMY_02900	L	RecB family exonuclease	COG1468
FEMY_02950	S	Uncharacterized protein conserved in bacteria	COG3027
FEMY_02960	T	FOG: GGDEF domain	COG2199
FEMY_02970	M	Glycosyltransferases involved in cell wall biogenesis	COG0463
FEMY_03020	J	GTPases - translation elongation factors	COG0050
FEMY_03050	K	Transcription antiterminator	COG0250
FEMY_03060	J	Ribosomal protein L11	COG0080
FEMY_03070	J	Ribosomal protein L1	COG0081
FEMY_03080	J	Ribosomal protein L10	COG0244
FEMY_03090	J	Ribosomal protein L7/L12	COG0222
FEMY_03100	K	DNA-directed RNA polymerase, beta subunit/140 kD subunit	COG0085
FEMY_03110	K	DNA-directed RNA polymerase, beta' subunit/160 kD subunit	COG0086
FEMY_03120	J	Ribosomal protein S12	COG0048
FEMY_03130	J	Ribosomal protein S7	COG0049
FEMY_03140	J	Translation elongation factors (GTPases)	COG0480
FEMY_03150	J	GTPases - translation elongation factors	COG0050
FEMY_03160	J	Ribosomal protein S10	COG0051
FEMY_03170	J	Ribosomal protein L3	COG0087
FEMY_03180	J	Ribosomal protein L4	COG0088
FEMY_03190	J	Ribosomal protein L23	COG0089
FEMY_03200	J	Ribosomal protein L2	COG0090
FEMY_03210	J	Ribosomal protein S19	COG0185
FEMY_03220	J	Ribosomal protein L22	COG0091
FEMY_03230	J	Ribosomal protein S3	COG0092
FEMY_03240	J	Ribosomal protein L16/L10E	COG0197
FEMY_03250	J	Ribosomal protein L29	COG0255
FEMY_03260	J	Ribosomal protein S17	COG0186
FEMY_03270	J	Ribosomal protein L14	COG0093
FEMY_03280	J	Ribosomal protein L24	COG0198
FEMY_03290	J	Ribosomal protein L5	COG0094
FEMY_03300	J	Ribosomal protein S14	COG0199
FEMY_03310	J	Ribosomal protein S8	COG0096
FEMY_03320	J	Ribosomal protein L6P/L9E	COG0097
FEMY_03330	J	Ribosomal protein L18	COG0256
FEMY_03340	J	Ribosomal protein S5	COG0098
FEMY_03350	J	Ribosomal protein L30/L7E	COG1841
FEMY_03360	J	Ribosomal protein L15	COG0200
FEMY_03370	U	Preprotein translocase subunit SecY	COG0201
FEMY_03380	J	Translation initiation factor 1 (IF-1)	COG0361
FEMY_03390	J	Ribosomal protein S13	COG0099
FEMY_03400	J	Ribosomal protein S11	COG0100
FEMY_03410	J	Ribosomal protein S4 and related proteins	COG0522
FEMY_03420	K	DNA-directed RNA polymerase, alpha subunit/40 kD subunit	COG0202
FEMY_03430	J	Ribosomal protein L17	COG0203
FEMY_03440	T	FOG: GGDEF domain	COG2199
FEMY_03450,FEMY_05800	T	FOG: CheY-like receiver	COG0784
FEMY_03460	T	Signal transduction histidine kinase	COG0642
FEMY_03470	R	Predicted phosphatase/phosphohexomutase	COG0637
FEMY_03480	S	Predicted membrane protein	COG2510
FEMY_03490	S	Uncharacterized conserved protein	COG1993
FEMY_03500	D	Integral membrane protein possibly involved in chromosome condensation	COG0239
FEMY_03510	L	Excinuclease ATPase subunit	COG0178
FEMY_03520	GEPR	Permeases of the major facilitator superfamily	COG0477
FEMY_03530	L	Single-stranded DNA-binding protein	COG0629
FEMY_03550	J	Aspartyl-tRNA synthetase	COG0173
FEMY_03560	S	Uncharacterized conserved protein	COG2928
FEMY_03570	S	Uncharacterized protein conserved in bacteria	COG2331
FEMY_03580	R	Predicted Zn-dependent peptidases	COG0612
FEMY_03590	LR	NTP pyrophosphohydrolases including oxidative damage repair enzymes	COG0494
FEMY_03600	J	Ribosomal protein L13	COG0102
FEMY_03610	J	Ribosomal protein S9	COG0103
FEMY_03620	E	Acetylglutamate semialdehyde dehydrogenase	COG0002
FEMY_03630	S	Uncharacterized conserved protein	COG0316
FEMY_03640	S	Uncharacterized conserved protein	COG0062
FEMY_03650	O	Predicted redox protein, regulator of disulfide bond formation	COG1765
FEMY_03660	E	Anthranilate phosphoribosyltransferase	COG0547
FEMY_03670	E	Indole-3-glycerol phosphate synthase	COG0134
FEMY_03700	P	Putative silver efflux pump	COG3696
FEMY_03710	M	Membrane-fusion protein	COG0845
FEMY_03720	MU	Outer membrane protein	COG1538
FEMY_03750	L	Transposase and inactivated derivatives	COG2801
FEMY_03800	R	Short-chain dehydrogenases of various substrate specificities	COG0300
FEMY_03810	S	Uncharacterized protein conserved in bacteria	COG3045
FEMY_03820,FEMY_22150	MG	Nucleoside-diphosphate-sugar epimerases	COG0451
FEMY_03830	S	Uncharacterized protein conserved in bacteria	COG2908
FEMY_03840	M	Glycosyltransferase	COG0438
FEMY_03850	M	Diacylglycerol kinase	COG0818
FEMY_03890	V	Negative regulator of beta-lactamase expression	COG3023
FEMY_03900	C	NAD/NADP transhydrogenase alpha subunit	COG3288
FEMY_03910	C	NAD/NADP transhydrogenase beta subunit	COG1282
FEMY_03930	R	Uncharacterized protein, possibly involved in utilization of glycolate and propanediol	COG3193
FEMY_03940	S	Uncharacterized protein conserved in bacteria	COG4394
FEMY_03950	J	Translation elongation factor P (EF-P)/translation initiation factor 5A (eIF-5A)	COG0231
FEMY_03960	R	Predicted esterase	COG0627
FEMY_03970	E	Glycine/D-amino acid oxidases (deaminating)	COG0665
FEMY_03980	C	Inorganic pyrophosphatase	COG0221
FEMY_03990	QR	SAM-dependent methyltransferases	COG0500
FEMY_04000	H	Biotin synthase and related enzymes	COG0502
FEMY_04010	R	Predicted amidophosphoribosyltransferases	COG1040
FEMY_04020	J	Predicted rRNA methylase (SpoU class)	COG0219
FEMY_04030	C	Glycerol-3-phosphate dehydrogenase	COG0240
FEMY_04040	U	Preprotein translocase subunit SecB	COG1952
FEMY_04050	O	Glutaredoxin and related proteins	COG0695
FEMY_04060	P	Rhodanese-related sulfurtransferase	COG0607
FEMY_04070	L	3-methyladenine DNA glycosylase/8-oxoguanine DNA glycosylase	COG0122
FEMY_04080	G	Phosphoglycerate mutase 1	COG0588
FEMY_04090	M	Membrane proteins related to metalloendopeptidases	COG0739
FEMY_04100	M	Periplasmic protease	COG0793
FEMY_04110	H	Dinucleotide-utilizing enzymes involved in molybdopterin and thiamine biosynthesis family 2	COG0476
FEMY_04120	O	Metal-dependent proteases with possible chaperone activity	COG0533
FEMY_04140	R	Short-chain alcohol dehydrogenase of unknown specificity	COG4221
FEMY_04150	CE	Isocitrate/isopropylmalate dehydrogenase	COG0473
FEMY_04160	E	Aspartate-semialdehyde dehydrogenase	COG0136
FEMY_04170	J	Pseudouridylate synthase	COG0101
FEMY_04180	E	Phosphoribosylanthranilate isomerase	COG0135
FEMY_04190	E	Tryptophan synthase beta chain	COG0133
FEMY_04200	E	Tryptophan synthase alpha chain	COG0159
FEMY_04210	I	Acetyl-CoA carboxylase beta subunit	COG0777
FEMY_04220	D	Cell division protein	COG3087
FEMY_04230	R	Uncharacterized membrane protein, required for colicin V production	COG1286
FEMY_04240	F	Glutamine phosphoribosylpyrophosphate amidotransferase	COG0034
FEMY_04250	E	O-acetylhomoserine sulfhydrylase	COG2873
FEMY_04260	MU	Outer membrane protein	COG1538
FEMY_04270	M	Membrane-fusion protein	COG0845
FEMY_04280	V	Cation/multidrug efflux pump	COG0841
FEMY_04290	TK	Response regulators consisting of a CheY-like receiver domain and a winged-helix DNA-binding domain	COG0745
FEMY_04300	T	Signal transduction histidine kinase	COG0642
FEMY_04380,FEMY_10170	L	Integrase	COG0582
FEMY_04430	G	Alpha-amylase/alpha-mannosidase	COG1449
FEMY_04440	G	Alpha-amylase/alpha-mannosidase	COG1449
FEMY_04450	G	ADP-glucose pyrophosphorylase	COG0448
FEMY_04460	G	1,4-alpha-glucan branching enzyme	COG0296
FEMY_04470	G	Glucose-6-phosphate isomerase	COG0166
FEMY_04480	G	Glycogen synthase	COG0297
FEMY_04490	G	Glucan phosphorylase	COG0058
FEMY_04500	L	Type IIA topoisomerase (DNA gyrase/topo II, topoisomerase IV), A subunit	COG0188
FEMY_04510	L	Type IIA topoisomerase (DNA gyrase/topo II, topoisomerase IV), B subunit	COG0187
FEMY_04520	P	Predicted flavoprotein involved in K+ transport	COG2072
FEMY_04530	R	Predicted Zn-dependent hydrolases of the beta-lactamase fold	COG2220
FEMY_04590	NT	Methyl-accepting chemotaxis protein	COG0840
FEMY_04600	I	Phosphatidylglycerophosphate synthase	COG0558
FEMY_04610	L	Nuclease subunit of the excinuclease complex	COG0322
FEMY_04620	P	Co/Zn/Cd efflux system component	COG1230
FEMY_04630	G	Beta-glucosidase-related glycosidases	COG1472
FEMY_04640	I	Phosphopantetheinyl transferase (holo-ACP synthase)	COG0736
FEMY_04650	H	Pyridoxal phosphate biosynthesis protein	COG0854
FEMY_04660	L	Recombinational DNA repair protein (RecF pathway)	COG1381
FEMY_04670	R	GTPase	COG1159
FEMY_04680	K	dsRNA-specific ribonuclease	COG0571
FEMY_04690	U	Signal peptidase I	COG0681
FEMY_04700	M	Membrane GTPase LepA	COG0481
FEMY_04710	O	Trypsin-like serine proteases, typically periplasmic, contain C-terminal PDZ domain	COG0265
FEMY_04720	T	Negative regulator of sigma E activity	COG3026
FEMY_04730	T	Negative regulator of sigma E activity	COG3073
FEMY_04740	K	DNA-directed RNA polymerase specialized sigma subunit, sigma24 homolog	COG1595
FEMY_04750	C	Dehydrogenases (flavoproteins)	COG0644
FEMY_04760	E	Methenyl tetrahydrofolate cyclohydrolase	COG3404
FEMY_04780	I	Acyl-CoA dehydrogenases	COG1960
FEMY_04790	J	16S rRNA uridine-516 pseudouridylate synthase and related pseudouridylate synthases	COG1187
FEMY_04800	H	5-formyltetrahydrofolate cyclo-ligase	COG0212
FEMY_04810	J	Putative translation initiation inhibitor, yjgF family	COG0251
FEMY_04820	R	Predicted ATPase	COG1485
FEMY_04830	C	Pyruvate/2-oxoglutarate dehydrogenase complex, dihydrolipoamide dehydrogenase (E3) component, and related enzymes	COG1249
FEMY_04840	C	Pyruvate/2-oxoglutarate dehydrogenase complex, dihydrolipoamide acyltransferase (E2) component, and related enzymes	COG0508
FEMY_04850	C	2-oxoglutarate dehydrogenase complex, dehydrogenase (E1) component, and related enzymes	COG0567
FEMY_04860	C	Citrate synthase	COG0372
FEMY_04880	C	Succinate dehydrogenase/fumarate reductase, Fe-S protein subunit	COG0479
FEMY_04890	C	Succinate dehydrogenase/fumarate reductase, flavoprotein subunit	COG1053
FEMY_04900	C	Succinate dehydrogenase, hydrophobic anchor subunit	COG2142
FEMY_04910	C	Succinate dehydrogenase/fumarate reductase, cytochrome b subunit	COG2009
FEMY_04920	C	Aconitase A	COG1048
FEMY_04930	C	Malate/lactate dehydrogenases	COG0039
FEMY_04940	E	Cysteine synthase	COG0031
FEMY_04950	L	DNA uptake protein and related DNA-binding proteins	COG1555
FEMY_04960	MG	Nucleoside-diphosphate-sugar epimerases	COG0451
FEMY_04970	M	ADP-heptose synthase, bifunctional sugar kinase/adenylyltransferase	COG2870
FEMY_04980	M	Predicted UDP-glucose 6-dehydrogenase	COG1004
FEMY_04990	F	Orotidine-5'-phosphate decarboxylase	COG0284
FEMY_05000	G	Predicted N-acetylglucosaminyl transferase	COG2956
FEMY_05020	L	Bacterial nucleoid DNA-binding protein	COG0776
FEMY_05030	J	Ribosomal protein S1	COG0539
FEMY_05040	F	Cytidylate kinase	COG0283
FEMY_05050	E	5-enolpyruvylshikimate-3-phosphate synthase	COG0128
FEMY_05060	E	Prephenate dehydrogenase	COG0287
FEMY_05070	E	Histidinol-phosphate/aromatic aminotransferase and cobyric acid decarboxylase	COG0079
FEMY_05080	E	Prephenate dehydratase	COG0077
FEMY_05090	HE	Phosphoserine aminotransferase	COG1932
FEMY_05100	L	Type IIA topoisomerase (DNA gyrase/topo II, topoisomerase IV), A subunit	COG0188
FEMY_05110	H	2-polyprenyl-3-methyl-5-hydroxy-6-metoxy-1,4-benzoquinol methylase	COG2227
FEMY_05120	R	Predicted phosphatase/phosphohexomutase	COG0637
FEMY_05130	O	Collagenase and related proteases	COG0826
FEMY_05140	MU	Outer membrane protein	COG1538
FEMY_05160	V	Cation/multidrug efflux pump	COG0841
FEMY_05170	M	Membrane-fusion protein	COG0845
FEMY_05180	K	Predicted transcriptional regulators	COG0640
FEMY_05190	H	Uroporphyrinogen-III methylase	COG0007
FEMY_05200	O	Predicted redox protein, regulator of disulfide bond formation	COG0425
FEMY_05210	K	Transcriptional regulator	COG0583
FEMY_05220	R	DNA-binding protein, stimulates sugar fermentation	COG1489
FEMY_05230	R	Pirin-related protein	COG1741
FEMY_05240	C	Fe-S oxidoreductase	COG0247
FEMY_05250	C	FAD/FMN-containing dehydrogenases	COG0277
FEMY_05260	C	FAD/FMN-containing dehydrogenases	COG0277
FEMY_05270	S	Uncharacterized conserved protein	COG1872
FEMY_05280	LKJ	Superfamily II DNA and RNA helicases	COG0513
FEMY_05350	L	Site-specific recombinases, DNA invertase Pin homologs	COG1961
FEMY_05440	T	Signal transduction histidine kinase	COG4585
FEMY_05460	R	Uncharacterized membrane protein, putative virulence factor	COG0728
FEMY_05470	R	Predicted permeases	COG0730
FEMY_05480	K	Transcriptional regulator	COG0583
FEMY_05490	H	FAD synthase	COG0196
FEMY_05500	J	Isoleucyl-tRNA synthetase	COG0060
FEMY_05510	MU	Lipoprotein signal peptidase	COG0597
FEMY_05520	IM	Penicillin tolerance protein	COG0761
FEMY_05530	P	Fe2+/Zn2+ uptake regulation proteins	COG0735
FEMY_05540	J	Ribosomal protein S20	COG0268
FEMY_05550	E	Ornithine/acetylornithine aminotransferase	COG4992
FEMY_05560	E	Ornithine carbamoyltransferase	COG0078
FEMY_05570	E	Argininosuccinate synthase	COG0137
FEMY_05580	S	Uncharacterized protein conserved in bacteria	COG1666
FEMY_05590	L	Predicted endonuclease distantly related to archaeal Holliday junction resolvase	COG0792
FEMY_05600	R	Predicted methyltransferases	COG0313
FEMY_05610	G	Phosphoheptose isomerase	COG0279
FEMY_05620	R	Predicted periplasmic or secreted lipoprotein	COG2823
FEMY_05630	M	ADP-heptose synthase, bifunctional sugar kinase/adenylyltransferase	COG2870
FEMY_05640	K	Putative transcriptional regulator, homolog of Bvg accessory factor	COG1521
FEMY_05650	H	Biotin-(acetyl-CoA carboxylase) ligase	COG0340
FEMY_05660	J	Glutamyl- and glutaminyl-tRNA synthetases	COG0008
FEMY_05670	S	Uncharacterized conserved protein	COG1469
FEMY_05680	HI	Deoxyxylulose-5-phosphate synthase	COG1154
FEMY_05690	H	Geranylgeranyl pyrophosphate synthase	COG0142
FEMY_05700	L	Exonuclease VII small subunit	COG1722
FEMY_05710	PR	Phenylpropionate dioxygenase and related ring-hydroxylating dioxygenases, large terminal subunit	COG4638
FEMY_05720	J	Ribosomal protein S16	COG0228
FEMY_05730	J	RimM protein, required for 16S rRNA processing	COG0806
FEMY_05740	J	tRNA-(guanine-N1)-methyltransferase	COG0336
FEMY_05750	J	Ribosomal protein L19	COG0335
FEMY_05760	L	Site-specific recombinase XerD	COG4974
FEMY_05770	S	Predicted membrane protein	COG0344
FEMY_05780	T	FOG: PAS/PAC domain	COG2202
FEMY_05790	T	FOG: GGDEF domain	COG2199
FEMY_05800	T	FOG: CheY-like receiver	COG0784
FEMY_05810	T	Signal transduction histidine kinase	COG0642
FEMY_05820	T	FOG: GGDEF domain	COG2199
FEMY_05830	C	Uncharacterized flavoproteins	COG0426
FEMY_05840	T	FOG: GGDEF domain	COG2199
FEMY_05850	E	Isopropylmalate/homocitrate/citramalate synthases	COG0119
FEMY_05900	O	ATPases of the AAA+ class	COG0464
FEMY_05920	T	FOG: GGDEF domain	COG2199
FEMY_05940	T	FOG: PAS/PAC domain	COG2202
FEMY_05960	S	Uncharacterized protein conserved in bacteria	COG3514
FEMY_05970	E	Argininosuccinate lyase	COG0165
FEMY_05980	E	Diaminopimelate decarboxylase	COG0019
FEMY_06000	E	Shikimate 5-dehydrogenase	COG0169
FEMY_06010	P	Rhodanese-related sulfurtransferase	COG0607
FEMY_06020	E	Glutamine synthetase	COG0174
FEMY_06030	T	Signal transduction histidine kinase	COG0642
FEMY_06040	T	Response regulator containing CheY-like receiver, AAA-type ATPase, and DNA-binding domains	COG2204
FEMY_06050	L	Exonuclease III	COG0708
FEMY_06070	M	Starvation-inducible outer membrane lipoprotein	COG3065
FEMY_06080	K	Putative transcriptional regulator	COG1678
FEMY_06090	L	Predicted endonuclease involved in recombination (possible Holliday junction resolvase in Mycoplasmas and B. subtilis)	COG0816
FEMY_06100	E	Ornithine carbamoyltransferase	COG0078
FEMY_06110	F	Dihydroorotase and related cyclic amidohydrolases	COG0044
FEMY_06120	E	Zn-dependent oligopeptidases	COG0339
FEMY_06130	M	Periplasmic protein TonB, links inner and outer membranes	COG0810
FEMY_06140	K	Exoribonuclease R	COG0557
FEMY_06150	M	UDP-N-acetylmuramate-alanine ligase	COG0773
FEMY_06160	E	Methionine synthase I (cobalamin-dependent), methyltransferase domain	COG0646
FEMY_06180	P	Ammonia permease	COG0004
FEMY_06190	E	Nitrogen regulatory protein PII	COG0347
FEMY_06210	S	Uncharacterized protein conserved in bacteria	COG2960
FEMY_06220	O	Predicted ATPase with chaperone activity	COG0606
FEMY_06230	R	Predicted metal-sulfur cluster biosynthetic enzyme	COG2151
FEMY_06240	C	NifU homolog involved in Fe-S cluster formation	COG0822
FEMY_06250	E	Selenocysteine lyase	COG0520
FEMY_06260	O	ABC-type transport system involved in Fe-S cluster assembly, permease component	COG0719
FEMY_06270	O	ABC-type transport system involved in Fe-S cluster assembly, ATPase component	COG0396
FEMY_06280	O	ABC-type transport system involved in Fe-S cluster assembly, permease component	COG0719
FEMY_06290	K	Predicted transcriptional regulator	COG1959
FEMY_06310	HJ	Glutathione synthase/Ribosomal protein S6 modification enzyme (glutaminyl transferase)	COG0189
FEMY_06320	M	D-alanine-D-alanine ligase and related ATP-grasp enzymes	COG1181
FEMY_06330	C	Phosphoenolpyruvate carboxylase	COG2352
FEMY_06340	H	Porphobilinogen deaminase	COG0181
FEMY_06350	H	Uroporphyrinogen-III synthase	COG1587
FEMY_06360	H	Uncharacterized enzyme of heme biosynthesis	COG2959
FEMY_06370	H	Uncharacterized enzyme of heme biosynthesis	COG3071
FEMY_06380	HC	2-polyprenylphenol hydroxylase and related flavodoxin oxidoreductases	COG0543
FEMY_06390	E	Nitrogen regulatory protein PII	COG0347
FEMY_06400	E	3-dehydroquinate dehydratase II	COG0757
FEMY_06430	C	Ferredoxin	COG0633
FEMY_06440	M	Predicted pyridoxal phosphate-dependent enzyme apparently involved in regulation of cell wall biogenesis	COG0399
FEMY_06460	Q	Nitrogen fixation protein	COG5554
FEMY_06470	E	Selenocysteine lyase	COG0520
FEMY_06490	C	Ferredoxin	COG1145
FEMY_06500	E	Isopropylmalate/homocitrate/citramalate synthases	COG0119
FEMY_06520	P	Na+/H+ antiporter	COG3004
FEMY_06530	G	Galactose mutarotase and related enzymes	COG2017
FEMY_06540	R	Predicted flavoproteins	COG2081
FEMY_06550	IQR	Dehydrogenases with different specificities (related to short-chain alcohol dehydrogenases)	COG1028
FEMY_06590	M	Outer membrane lipoprotein-sorting protein	COG2834
FEMY_06600	D	DNA segregation ATPase FtsK/SpoIIIE and related proteins	COG1674
FEMY_06610	O	Thioredoxin reductase	COG0492
FEMY_06620	M	4-amino-4-deoxy-L-arabinose transferase and related glycosyltransferases of PMT family	COG1807
FEMY_06630	GER	Permeases of the drug/metabolite transporter (DMT) superfamily	COG0697
FEMY_06640	M	Predicted pyridoxal phosphate-dependent enzyme apparently involved in regulation of cell wall biogenesis	COG0399
FEMY_06650	M	Glycosyltransferases involved in cell wall biogenesis	COG0463
FEMY_06660	J	Methionyl-tRNA formyltransferase	COG0223
FEMY_06670	MG	Nucleoside-diphosphate-sugar epimerases	COG0451
FEMY_06680	F	Phosphoribosylcarboxyaminoimidazole (NCAIR) mutase	COG0041
FEMY_06690	F	Phosphoribosylaminoimidazole carboxylase (NCAIR synthetase)	COG0026
FEMY_06700	E	Nitrogen regulatory protein PII	COG0347
FEMY_06710	P	Outer membrane receptor proteins, mostly Fe transport	COG1629
FEMY_06720	H	Coproporphyrinogen III oxidase and related Fe-S oxidoreductases	COG0635
FEMY_06730	M	Outer membrane protein W	COG3047
FEMY_06740	T	cAMP-binding proteins - catabolite gene activator and regulatory subunit of cAMP-dependent protein kinases	COG0664
FEMY_06750	S	Uncharacterized conserved protein	COG2353
FEMY_06770	NT	Methyl-accepting chemotaxis protein	COG0840
FEMY_06780	T	FOG: PAS/PAC domain	COG2202
FEMY_06790	S	Predicted membrane protein	COG3431
FEMY_06800	OU	Periplasmic serine proteases (ClpP class)	COG0616
FEMY_06810	P	Hemerythrin	COG2703
FEMY_06830	J	Ribosomal protein S21	COG0828
FEMY_06840	L	DNA primase (bacterial type)	COG0358
FEMY_06850	K	DNA-directed RNA polymerase, sigma subunit (sigma70/sigma32)	COG0568
FEMY_06910	G	Glycerol uptake facilitator and related permeases (Major Intrinsic Protein Family)	COG0580
FEMY_06930	H	Outer membrane cobalamin receptor protein	COG4206
FEMY_06950	H	ATP:corrinoid adenosyltransferase	COG2109
FEMY_06960	H	Cobyrinic acid a,c-diamide synthase	COG1797
FEMY_06970	C	Nitroreductase	COG0778
FEMY_06980	H	Cobalamin biosynthesis protein CobD/CbiB	COG1270
FEMY_06990	E	Histidinol-phosphate/aromatic aminotransferase and cobyric acid decarboxylase	COG0079
FEMY_07000	H	Cobyric acid synthase	COG1492
FEMY_07020	T	FOG: GGDEF domain	COG2199
FEMY_07040	R	Uncharacterized protein related to capsule biosynthesis enzymes	COG3550
FEMY_07050	K	Predicted transcriptional regulators	COG1396
FEMY_07060	L	DNA repair exonuclease	COG0420
FEMY_07070	S	Uncharacterized conserved protein	COG4717
FEMY_07080	R	Zn-dependent hydrolases, including glyoxylases	COG0491
FEMY_07090	R	Predicted ATPase (AAA+ superfamily)	COG1373
FEMY_07100	G	Phosphoglucomutase	COG0033
FEMY_07110	L	DNA polymerase III, epsilon subunit and related 3'-5' exonucleases	COG0847
FEMY_07120	T	FOG: EAL domain	COG2200
FEMY_07130	P	Copper chaperone	COG2608
FEMY_07140	P	Periplasmic glucans biosynthesis protein	COG3131
FEMY_07150	S	Uncharacterized protein conserved in bacteria	COG1322
FEMY_07160	L	DNA recombination-dependent growth factor C	COG2974
FEMY_07170	H	Adenosyl cobinamide kinase/adenosyl cobinamide phosphate guanylyltransferase	COG2087
FEMY_07180	H	NaMN:DMB phosphoribosyltransferase	COG2038
FEMY_07190	G	Fructose-2,6-bisphosphatase	COG0406
FEMY_07200	H	Cobalamin-5-phosphate synthase	COG0368
FEMY_07210	V	ABC-type multidrug transport system, ATPase and permease components	COG1132
FEMY_07220	M	Glycosyltransferases involved in cell wall biogenesis	COG0463
FEMY_07230	M	ADP-heptose:LPS heptosyltransferase	COG0859
FEMY_07240	M	3-deoxy-D-manno-octulosonic-acid transferase	COG1519
FEMY_07250	O	Peroxiredoxin	COG1225
FEMY_07260	O	Protein-L-isoaspartate carboxylmethyltransferase	COG2518
FEMY_07270	K	Transcription elongation factor	COG0782
FEMY_07280	H	Thiamine biosynthesis protein ThiC	COG0422
FEMY_07290	V	Uncharacterized bacitracin resistance protein	COG1968
FEMY_07300	L	Primosomal protein N' (replication factor Y) - superfamily II helicase	COG1198
FEMY_07310	H	Uroporphyrinogen-III decarboxylase	COG0407
FEMY_07320	ER	NADPH-dependent glutamate synthase beta chain and related oxidoreductases	COG0493
FEMY_07330	E	Glutamate synthase domain 2	COG0069
FEMY_07340	E	Shikimate kinase	COG0703
FEMY_07350	E	3-dehydroquinate synthetase	COG0337
FEMY_07360	M	Membrane carboxypeptidase/penicillin-binding protein	COG5009
FEMY_07370	H	Delta-aminolevulinic acid dehydratase	COG0113
FEMY_07380	R	Predicted GTPase	COG0218
FEMY_07390	H	Glutamate-1-semialdehyde aminotransferase	COG0001
FEMY_07400	H	Thiamine monophosphate synthase	COG0352
FEMY_07410	H	Hydroxymethylpyrimidine/phosphomethylpyrimidine kinase	COG0351
FEMY_07420	C	Rubredoxin	COG1773
FEMY_07430	J	Arginyl-tRNA synthetase	COG0018
FEMY_07440	D	Cell division protein	COG3087
FEMY_07450	OC	Thiol-disulfide isomerase and thioredoxins	COG0526
FEMY_07460	M	N-acetylglucosamine-1-phosphate uridyltransferase (contains nucleotidyltransferase and I-patch acetyltransferase domains)	COG1207
FEMY_07470	C	F0F1-type ATP synthase, epsilon subunit (mitochondrial delta subunit)	COG0355
FEMY_07480	C	F0F1-type ATP synthase, beta subunit	COG0055
FEMY_07490	C	F0F1-type ATP synthase, gamma subunit	COG0224
FEMY_07500	C	F0F1-type ATP synthase, alpha subunit	COG0056
FEMY_07510	C	F0F1-type ATP synthase, delta subunit (mitochondrial oligomycin sensitivity protein)	COG0712
FEMY_07520	C	F0F1-type ATP synthase, subunit b	COG0711
FEMY_07530	C	F0F1-type ATP synthase, subunit c/Archaeal/vacuolar-type H+-ATPase, subunit K	COG0636
FEMY_07540	C	F0F1-type ATP synthase, subunit a	COG0356
FEMY_07570	K	Predicted transcriptional regulators	COG1475
FEMY_07580	D	ATPases involved in chromosome partitioning	COG1192
FEMY_07590	M	Predicted S-adenosylmethionine-dependent methyltransferase involved in bacterial cell division	COG0357
FEMY_07600	D	NAD/FAD-utilizing enzyme apparently involved in cell division	COG0445
FEMY_07610	R	Predicted GTPase	COG0486
FEMY_07620	U	Preprotein translocase subunit YidC	COG0706
FEMY_07630	J	RNase P protein component	COG0594
FEMY_07640	L	ATPase involved in DNA replication initiation	COG0593
FEMY_07650	L	DNA polymerase sliding clamp subunit (PCNA homolog)	COG0592
FEMY_07660	L	Type IIA topoisomerase (DNA gyrase/topo II, topoisomerase IV), B subunit	COG0187
FEMY_07670	R	Predicted glycosyltransferases	COG1216
FEMY_07680	L	Topoisomerase IA	COG0550
FEMY_07690	S	Uncharacterized protein conserved in bacteria	COG2922
FEMY_07700	LU	Predicted Rossmann fold nucleotide-binding protein involved in DNA uptake	COG0758
FEMY_07710	J	N-formylmethionyl-tRNA deformylase	COG0242
FEMY_07720	J	Methionyl-tRNA formyltransferase	COG0223
FEMY_07730	J	tRNA and rRNA cytosine-C5-methylases	COG0144
FEMY_07750	T	Signal transduction histidine kinase	COG0642
FEMY_07760	T	Response regulator containing CheY-like receiver, AAA-type ATPase, and DNA-binding domains	COG2204
FEMY_07780	M	Lipid A core - O-antigen ligase and related enzymes	COG3307
FEMY_07800	M	ADP-heptose:LPS heptosyltransferase	COG0859
FEMY_07810	M	Phospholipase C	COG3511
FEMY_07820	I	3-hydroxyisobutyrate dehydrogenase and related beta-hydroxyacid dehydrogenases	COG2084
FEMY_07830	IR	Phospholipase/lecithinase/hemolysin	COG3240
FEMY_07850	T	Diadenosine tetraphosphatase and related serine/threonine protein phosphatases	COG0639
FEMY_07860	I	1-acyl-sn-glycerol-3-phosphate acyltransferase	COG0204
FEMY_07870	G	Sugar kinases, ribokinase family	COG0524
FEMY_07880	O	Peroxiredoxin	COG2077
FEMY_07890	E	Glycine cleavage system H protein (lipoate-binding)	COG0509
FEMY_07900	J	Ribosomal protein L11 methylase	COG2264
FEMY_07910	I	Biotin carboxylase	COG0439
FEMY_07920	I	Biotin carboxyl carrier protein	COG0511
FEMY_07930	R	Predicted Zn-dependent proteases and their inactivated homologs	COG0312
FEMY_07940	R	Predicted amidohydrolase	COG0388
FEMY_07950	S	Predicted membrane protein	COG3164
FEMY_07960	EH	Branched-chain amino acid aminotransferase/4-amino-4-deoxychorismate lyase	COG0115
FEMY_07970	S	Uncharacterized protein conserved in bacteria	COG4391
FEMY_07980	M	ADP-heptose:LPS heptosyltransferase	COG0859
FEMY_08020	U	Type IV secretory pathway, VirB4 components	COG3451
FEMY_08050	NU	Type IV secretory pathway, VirB11 components, and related ATPases involved in archaeal flagella biosynthesis	COG0630
FEMY_08060	M	Alanine racemase	COG0787
FEMY_08070	R	Predicted hydrolase of the alpha/beta-hydrolase fold	COG0429
FEMY_08080	G	Phosphomannomutase	COG1109
FEMY_08100	L	DNA polymerase III, gamma/tau subunits	COG2812
FEMY_08110	S	Uncharacterized protein conserved in bacteria	COG0718
FEMY_08120	L	Recombinational DNA repair protein (RecF pathway)	COG0353
FEMY_08130	J	Seryl-tRNA synthetase	COG0172
FEMY_08140	M	Predicted soluble lytic transglycosylase fused to an ABC-type amino acid-binding protein	COG4623
FEMY_08150	I	4-diphosphocytidyl-2-methyl-D-erithritol synthase	COG1211
FEMY_08160	I	2C-methyl-D-erythritol 2,4-cyclodiphosphate synthase	COG0245
FEMY_08170	H	GTP cyclohydrolase II	COG0807
FEMY_08180	P	Membrane protein TerC, possibly involved in tellurium resistance	COG0861
FEMY_08190	CR	NADPH:quinone reductase and related Zn-dependent oxidoreductases	COG0604
FEMY_08200	H	4-hydroxybenzoate synthetase (chorismate lyase)	COG3161
FEMY_08210	TK	Response regulator containing a CheY-like receiver domain and an HTH DNA-binding domain	COG2197
FEMY_08230	C	Cytochrome c	COG3258
FEMY_08240	T	Growth inhibitor	COG2337
FEMY_08260	JD	Cytotoxic translational repressor of toxin-antitoxin stability system	COG2026
FEMY_08270	K	Predicted transcriptional regulator	COG2944
FEMY_08300	R	Predicted nucleic acid-binding protein, contains PIN domain	COG1487
FEMY_08320	T	FOG: EAL domain	COG2200
FEMY_08330	MG	Predicted nucleoside-diphosphate sugar epimerases	COG1086
FEMY_08360	QR	SAM-dependent methyltransferases	COG0500
FEMY_08370	R	Predicted glycosyltransferases	COG1216
FEMY_08380	M	Glycosyltransferases involved in cell wall biogenesis	COG0463
FEMY_08390	R	Uncharacterized protein related to capsule biosynthesis enzymes	COG3550
FEMY_08400	K	Predicted transcriptional regulators	COG1396
FEMY_08410	O	Glutathione S-transferase	COG0625
FEMY_08430	R	Uncharacterized protein conserved in bacteria	COG2137
FEMY_08440	L	RecA/RadA recombinase	COG0468
FEMY_08450	R	Uncharacterized protein (competence- and mitomycin-induced)	COG1546
FEMY_08460	I	Phosphatidylglycerophosphatase A and related proteins	COG1267
FEMY_08470	H	Thiamine monophosphate kinase	COG0611
FEMY_08480	K	Transcription termination factor	COG0781
FEMY_08490	H	Riboflavin synthase beta-chain	COG0054
FEMY_08500	H	GTP cyclohydrolase II	COG0807
FEMY_08510	H	Riboflavin synthase alpha chain	COG0307
FEMY_08520	H	Pyrimidine deaminase	COG0117
FEMY_08530	K	Predicted transcriptional regulator, consists of a Zn-ribbon and ATP-cone domains	COG1327
FEMY_08540	R	Predicted Zn-dependent proteases and their inactivated homologs	COG0312
FEMY_08550	S	Uncharacterized protein conserved in bacteria	COG3028
FEMY_08560	R	Predicted esterase	COG0400
FEMY_08570	R	Predicted hydrolase (metallo-beta-lactamase superfamily)	COG2333
FEMY_08580	TK	Guanosine polyphosphate pyrophosphohydrolases/synthetases	COG0317
FEMY_08590	V	ABC-type antimicrobial peptide transport system, ATPase component	COG1136
FEMY_08600	M	ABC-type transport system, involved in lipoprotein release, permease component	COG4591
FEMY_08610	J	Lysyl-tRNA synthetase (class II)	COG1190
FEMY_08620	J	Protein chain release factor B	COG1186
FEMY_08630	S	Uncharacterized protein conserved in bacteria	COG4255
FEMY_08640,FEMY_15210	J	2-methylthioadenine synthetase	COG0621
FEMY_08650	S	Uncharacterized protein conserved in bacteria	COG5394
FEMY_08660	P	Predicted divalent heavy-metal cations transporter	COG0428
FEMY_08670	S	Uncharacterized conserved protein	COG1496
FEMY_08680	J	Pseudouridylate synthases, 23S RNA-specific	COG0564
FEMY_08690	R	DNA uptake lipoprotein	COG4105
FEMY_08700	D	Septum formation initiator	COG2919
FEMY_08710	G	Enolase	COG0148
FEMY_08720	M	3-deoxy-D-manno-octulosonic acid (KDO) 8-phosphate synthase	COG2877
FEMY_08730	F	CTP synthase (UTP-ammonia lyase)	COG0504
FEMY_08740	T	FOG: PAS/PAC domain	COG2202
FEMY_08760	G	Glucokinase	COG0837
FEMY_08780	S	Uncharacterized protein conserved in bacteria	COG4374
FEMY_08790,FEMY_09580	C	Cytochrome c553	COG2863
FEMY_08800	G	Transketolase	COG0021
FEMY_08810	G	Fructose/tagatose bisphosphate aldolase	COG0191
FEMY_08830	R	Predicted phosphatase/phosphohexomutase	COG0637
FEMY_08840	C	Phosphoribulokinase	COG3954
FEMY_08850	G	Fructose-1,6-bisphosphatase	COG0158
FEMY_08860	S	Predicted membrane protein	COG1295
FEMY_08870	E	Isopropylmalate/homocitrate/citramalate synthases	COG0119
FEMY_08900	J	Prolyl-tRNA synthetase	COG0442
FEMY_08910	D	Antitoxin of toxin-antitoxin stability system	COG4118
FEMY_08920	HC	2-polyprenylphenol hydroxylase and related flavodoxin oxidoreductases	COG0543
FEMY_08930	R	Truncated hemoglobins	COG2346
FEMY_08940	T	Signal transduction histidine kinase	COG4585
FEMY_08950	TK	Response regulator containing a CheY-like receiver domain and an HTH DNA-binding domain	COG2197
FEMY_08960	GEPR	Permeases of the major facilitator superfamily	COG0477
FEMY_08970	MU	Outer membrane protein	COG1538
FEMY_08980	V	Multidrug resistance efflux pump	COG1566
FEMY_09010	K	Predicted transcriptional regulator	COG4190
FEMY_09020	P	Nitric oxide reductase activation protein	COG4548
FEMY_09030	C	Polyferredoxin	COG0348
FEMY_09070	M	4-amino-4-deoxy-L-arabinose transferase and related glycosyltransferases of PMT family	COG1807
FEMY_09080	E	ABC-type branched-chain amino acid transport systems, ATPase component	COG0411
FEMY_09090	E	ABC-type branched-chain amino acid transport systems, ATPase component	COG0411
FEMY_09100	E	ABC-type branched-chain amino acid transport system, permease component	COG4177
FEMY_09110	E	Branched-chain amino acid ABC-type transport system, permease components	COG0559
FEMY_09120	H	Coproporphyrinogen III oxidase	COG0408
FEMY_09130	L	DNA polymerase I - 3'-5' exonuclease and polymerase domains	COG0749
FEMY_09140	J	tRNA-dihydrouridine synthase	COG0042
FEMY_09150	KL	Factor for inversion stimulation Fis, transcriptional activator	COG2901
FEMY_09160	F	AICAR transformylase/IMP cyclohydrolase PurH (only IMP cyclohydrolase domain in Aful)	COG0138
FEMY_09170	F	Phosphoribosylamine-glycine ligase	COG0151
FEMY_09180	J	Putative translation factor (SUA5)	COG0009
FEMY_09200	R	Putative homoserine kinase type II (protein kinase fold)	COG2334
FEMY_09220	S	Uncharacterized conserved protein	COG1262
FEMY_09230	R	Uncharacterized protein SCO1/SenC/PrrC, involved in biogenesis of respiratory and photosynthetic systems	COG1999
FEMY_09250	O	Cbb3-type cytochrome oxidase, subunit 1	COG3278
FEMY_09280	C	Polyferredoxin	COG0348
FEMY_09320	S	Uncharacterized conserved protein	COG1262
FEMY_09390	C	Cbb3-type cytochrome oxidase, cytochrome c subunit	COG2993
FEMY_09400	O	Cbb3-type cytochrome oxidase, subunit 1	COG3278
FEMY_09460	C	Polysulphide reductase	COG5557
FEMY_09470	C	Fe-S-cluster-containing hydrogenase components 2	COG1142
FEMY_09480	C	Anaerobic dehydrogenases, typically selenocysteine-containing	COG0243
FEMY_09510	C	Cytochrome c553	COG2863
FEMY_09530	O	Cbb3-type cytochrome oxidase, subunit 1	COG3278
FEMY_09560	C	Cytochrome c553	COG2863
FEMY_09590	L	Superfamily I DNA and RNA helicases	COG0210
FEMY_09600	J	Leucyl-tRNA synthetase	COG0495
FEMY_09610	M	Rare lipoprotein B	COG2980
FEMY_09620	L	DNA polymerase III, delta subunit	COG1466
FEMY_09630	J	Methionyl-tRNA formyltransferase	COG0223
FEMY_09640	C	Predicted acyl-CoA transferases/carnitine dehydratase	COG1804
FEMY_09650	EH	Thiamine pyrophosphate-requiring enzymes	COG0028
FEMY_09660	J	rRNA methylases	COG0566
FEMY_09670	L	Ribonuclease HII	COG0164
FEMY_09680	M	Lipid A disaccharide synthetase	COG0763
FEMY_09690	M	Acyl-	COG1043
FEMY_09700	I	3-hydroxymyristoyl/3-hydroxydecanoyl-(acyl carrier protein) dehydratases	COG0764
FEMY_09710	M	UDP-3-O-	COG1044
FEMY_09720	M	Outer membrane protein	COG2825
FEMY_09730	M	Outer membrane protein/protective antigen OMA87	COG4775
FEMY_09740	M	Predicted membrane-associated Zn-dependent proteases 1	COG0750
FEMY_09750	I	1-deoxy-D-xylulose 5-phosphate reductoisomerase	COG0743
FEMY_09760	I	CDP-diglyceride synthetase	COG0575
FEMY_09770	I	Undecaprenyl pyrophosphate synthase	COG0020
FEMY_09780	J	Ribosome recycling factor	COG0233
FEMY_09790	F	Uridylate kinase	COG0528
FEMY_09800	J	Translation elongation factor Ts	COG0264
FEMY_09810	J	Ribosomal protein S2	COG0052
FEMY_09820	J	Methionine aminopeptidase	COG0024
FEMY_09830	O	UTP:GlnB (protein PII) uridylyltransferase	COG2844
FEMY_09840	J	N-formylmethionyl-tRNA deformylase	COG0242
FEMY_09850	M	UDP-glucose pyrophosphorylase	COG1210
FEMY_09860	L	NAD-dependent DNA ligase (contains BRCT domain type II)	COG0272
FEMY_09870	D	Chromosome segregation ATPases	COG1196
FEMY_09880	R	Enzyme related to GTP cyclohydrolase I	COG0780
FEMY_09900	E	Aspartate/tyrosine/aromatic aminotransferase	COG0436
FEMY_09910	E	Tetrahydrodipicolinate N-succinyltransferase	COG2171
FEMY_09920	E	Acetylornithine deacetylase/Succinyl-diaminopimelate desuccinylase and related deacylases	COG0624
FEMY_09930	J	Methylase of polypeptide chain release factors	COG2890
FEMY_09940	J	16S rRNA uridine-516 pseudouridylate synthase and related pseudouridylate synthases	COG1187
FEMY_09950	K	Predicted transcriptional regulator containing the HTH domain	COG1386
FEMY_09960	J	Tryptophanyl-tRNA synthetase	COG0180
FEMY_09970	R	Predicted metal-dependent phosphoesterases (PHP family)	COG0613
FEMY_09990	D	Intracellular septation protein A	COG2917
FEMY_10000	T	Stress-induced morphogen (activity unknown)	COG0271
FEMY_10010	O	Parvulin-like peptidyl-prolyl isomerase	COG0760
FEMY_10020	F	Phosphoribosylformylglycinamidine (FGAM) synthase, synthetase domain	COG0046
FEMY_10030	R	Predicted aminomethyltransferase related to GcvT	COG0354
FEMY_10050,FEMY_17910	M	Lauroyl/myristoyl acyltransferase	COG1560
FEMY_10060	LR	NTP pyrophosphohydrolases including oxidative damage repair enzymes	COG0494
FEMY_10070	E	N-acetylglutamate synthase (N-acetylornithine aminotransferase)	COG1364
FEMY_10080	U	Preprotein translocase subunit SecA (ATPase, RNA helicase)	COG0653
FEMY_10100	M	UDP-3-O-acyl-N-acetylglucosamine deacetylase	COG0774
FEMY_10110	D	Cell division GTPase	COG0206
FEMY_10120	D	Actin-like ATPase involved in cell division	COG0849
FEMY_10130	M	Cell division septal protein	COG1589
FEMY_10140,FEMY_15720	R	Predicted helicase	COG4889
FEMY_10150	R	Predicted ATPases	COG1106
FEMY_10170	L	Integrase	COG0582
FEMY_10180	L	Transposase and inactivated derivatives	COG2801
FEMY_10190	P	K+ transporter	COG3158
FEMY_10210	J	Ribosomal protein L28	COG0227
FEMY_10220	J	Ribosomal protein L33	COG0267
FEMY_10240	NT	Methyl-accepting chemotaxis protein	COG0840
FEMY_10250,FEMY_18470	T	FOG: CheY-like receiver	COG0784
FEMY_10260	T	Signal transduction histidine kinase	COG0642
FEMY_10270	T	FOG: CheY-like receiver	COG0784
FEMY_10280	S	Uncharacterized conserved protein	COG2138
FEMY_10290	F	dUTPase	COG0756
FEMY_10300	H	Phosphopantothenoylcysteine synthetase/decarboxylase	COG0452
FEMY_10310	G	Citrate lyase beta subunit	COG2301
FEMY_10320	C	Succinyl-CoA synthetase, alpha subunit	COG0074
FEMY_10330	C	Succinyl-CoA synthetase, beta subunit	COG0045
FEMY_10340	CHR	Lactate dehydrogenase and related dehydrogenases	COG1052
FEMY_10350	E	Serine-pyruvate aminotransferase/archaeal aspartate aminotransferase	COG0075
FEMY_10360	E	Glycine/serine hydroxymethyltransferase	COG0112
FEMY_10370	G	Putative glycerate kinase	COG2379
FEMY_10380	H	Folylpolyglutamate synthase	COG0285
FEMY_10390	S	Uncharacterized conserved protein	COG2210
FEMY_10400	O	Predicted redox protein, regulator of disulfide bond formation	COG0425
FEMY_10410	R	Uncharacterized NAD(FAD)-dependent dehydrogenases	COG0446
FEMY_10430	GER	Permeases of the drug/metabolite transporter (DMT) superfamily	COG0697
FEMY_10440	S	Predicted membrane protein	COG3503
FEMY_10460	NU	Type II secretory pathway, pseudopilin PulG	COG2165
FEMY_10470	NU	Type II secretory pathway, pseudopilin PulG	COG2165
FEMY_10480	U	Type II secretory pathway, component PulJ	COG4795
FEMY_10490	U	Type II secretory pathway, component PulK	COG3156
FEMY_10530	NU	Type II secretory pathway, component PulD	COG1450
FEMY_10540	N	Flagellar hook protein FlgE	COG1749
FEMY_10550	N	Flagellar basal body rod protein	COG4786
FEMY_10560	N	Flagellar basal body rod protein	COG4786
FEMY_10570	N	Flagellar basal body L-ring protein	COG2063
FEMY_10580	N	Flagellar basal-body P-ring protein	COG1706
FEMY_10590	MNO	Rod binding protein	COG3951
FEMY_10600	N	Flagellar hook-associated protein	COG1256
FEMY_10610	N	Flagellin and related hook-associated proteins	COG1344
FEMY_10620	NU	Flagellar biosynthesis pathway, component FliR	COG1684
FEMY_10630	NU	Flagellar biosynthesis pathway, component FliQ	COG1987
FEMY_10640	NU	Flagellar biosynthesis pathway, component FliP	COG1338
FEMY_10660	NU	Flagellar motor switch/type III secretory pathway protein	COG1886
FEMY_10670	N	Flagellar motor switch protein	COG1868
FEMY_10680	N	Flagellar hook-length control protein	COG3144
FEMY_10690	NU	Flagellar biosynthesis/type III secretory pathway ATPase	COG1157
FEMY_10720	NU	Flagellar biosynthesis/type III secretory pathway protein	COG1317
FEMY_10730	N	Flagellar motor switch protein	COG1536
FEMY_10740	NU	Flagellar biosynthesis/type III secretory pathway lipoprotein	COG1766
FEMY_10750	NU	Flagellar hook-basal body protein	COG1677
FEMY_10760	R	Predicted permeases	COG0701
FEMY_10770	S	Uncharacterized homolog of the cytoplasmic domain of flagellar protein FhlB	COG2257
FEMY_10800	NUO	Flagellin-specific chaperone FliS	COG1516
FEMY_10810	N	Flagellar capping protein	COG1345
FEMY_10830	N	Flagellin and related hook-associated proteins	COG1344
FEMY_10840	T	FOG: GGDEF domain	COG2199
FEMY_10860	D	ATPases involved in chromosome partitioning	COG1192
FEMY_10890	N	Flagellar motor protein	COG1360
FEMY_10900	N	Flagellar motor component	COG1291
FEMY_10910	K	DNA-directed RNA polymerase specialized sigma subunit	COG1191
FEMY_10930	N	Flagellar GTP-binding protein	COG1419
FEMY_10940	NU	Flagellar biosynthesis pathway, component FlhA	COG1298
FEMY_10950	NU	Flagellar biosynthesis pathway, component FlhB	COG1377
FEMY_10980	N	Flagellar motor component	COG1291
FEMY_10990	N	Flagellar motor protein	COG1360
FEMY_11000	T	FOG: CheY-like receiver	COG0784
FEMY_11010	T	FOG: CheY-like receiver	COG0784
FEMY_11020	T	FOG: CheY-like receiver	COG0784
FEMY_11030	NT	Chemotaxis protein	COG3143
FEMY_11040	NT	Chemotaxis protein histidine kinase and related kinases	COG0643
FEMY_11050	S	Uncharacterized iron-regulated protein	COG3016
FEMY_11060	E	Threonine dehydratase	COG1171
FEMY_11070	G	Ribose 5-phosphate isomerase	COG0120
FEMY_11080	P	Phosphate uptake regulator	COG0704
FEMY_11090	CO	Fe-S cluster protector protein	COG2924
FEMY_11100	E	Acetylglutamate kinase	COG0548
FEMY_11110	S	Uncharacterized protein conserved in bacteria	COG1385
FEMY_11120	K	Transcriptional regulator	COG0583
FEMY_11130	G	Glyceraldehyde-3-phosphate dehydrogenase/erythrose-4-phosphate dehydrogenase	COG0057
FEMY_11140	G	3-phosphoglycerate kinase	COG0126
FEMY_11150	G	Pyruvate kinase	COG0469
FEMY_11160	F	Phosphoribosylaminoimidazolesuccinocarboxamide (SAICAR) synthase	COG0152
FEMY_11170	T	Signal transduction histidine kinase	COG0642
FEMY_11190	P	ABC-type molybdate transport system, periplasmic component	COG0725
FEMY_11200	C	Cytochrome c553	COG2863
FEMY_11210	C	Cytochrome c	COG3258
FEMY_11220	TK	Response regulator containing a CheY-like receiver domain and an HTH DNA-binding domain	COG2197
FEMY_11230	V	Cation/multidrug efflux pump	COG0841
FEMY_11240	M	Membrane-fusion protein	COG0845
FEMY_11250	MU	Outer membrane protein	COG1538
FEMY_11260	S	Uncharacterized conserved protein	COG2947
FEMY_11270	T	FOG: GGDEF domain	COG2199
FEMY_11280	QR	SAM-dependent methyltransferases	COG0500
FEMY_11290	R	Zn-dependent hydrolases, including glyoxylases	COG0491
FEMY_11300	M	Soluble lytic murein transglycosylase and related regulatory proteins (some contain LysM/invasin domains)	COG0741
FEMY_11310	R	ATPase components of various ABC-type transport systems, contain duplicated ATPase	COG1123
FEMY_11320	EP	ABC-type dipeptide/oligopeptide/nickel transport systems, permease components	COG1173
FEMY_11330	EP	ABC-type dipeptide/oligopeptide/nickel transport systems, permease components	COG0601
FEMY_11340	E	ABC-type dipeptide transport system, periplasmic component	COG0747
FEMY_11350	IQR	Dehydrogenases with different specificities (related to short-chain alcohol dehydrogenases)	COG1028
FEMY_11360	O	Parvulin-like peptidyl-prolyl isomerase	COG0760
FEMY_11400	R	Uncharacterized protein, putative amidase	COG1402
FEMY_11440	L	Bacterial nucleoid DNA-binding protein	COG0776
FEMY_11450	O	ATP-dependent Lon protease, bacterial type	COG0466
FEMY_11460	O	ATP-dependent protease Clp, ATPase subunit	COG1219
FEMY_11470	OU	Protease subunit of ATP-dependent Clp proteases	COG0740
FEMY_11480	O	FKBP-type peptidyl-prolyl cis-trans isomerase (trigger factor)	COG0544
FEMY_11490	E	Gamma-glutamyltransferase	COG0405
FEMY_11500	I	Phosphatidylserine synthase	COG1183
FEMY_11510	I	Phosphatidylserine decarboxylase	COG0688
FEMY_11520	EH	Ketol-acid reductoisomerase	COG0059
FEMY_11530	E	Acetolactate synthase, small (regulatory) subunit	COG0440
FEMY_11540	EH	Thiamine pyrophosphate-requiring enzymes	COG0028
FEMY_11550	NU	Type II secretory pathway, component PulF	COG1459
FEMY_11560	NU	Tfp pilus assembly protein, pilus retraction ATPase PilT	COG2805
FEMY_11570	U	Type II secretory pathway, component HofQ	COG4796
FEMY_11580	U	Biopolymer transport proteins	COG0811
FEMY_11590	P	Outer membrane receptor proteins, mostly Fe transport	COG1629
FEMY_11600	T	Signal transduction histidine kinase	COG4585
FEMY_11610	TK	Response regulator containing a CheY-like receiver domain and an HTH DNA-binding domain	COG2197
FEMY_11620	F	Thymidylate synthase	COG0207
FEMY_11630	E	Leucyl aminopeptidase	COG0260
FEMY_11640	S	Uncharacterized protein conserved in bacteria	COG0779
FEMY_11650	K	Transcription elongation factor	COG0195
FEMY_11660	J	Translation initiation factor 2 (IF-2; GTPase)	COG0532
FEMY_11670	J	Ribosome-binding factor A	COG0858
FEMY_11680	J	Pseudouridine synthase	COG0130
FEMY_11690	V	ABC-type multidrug transport system, ATPase and permease components	COG1132
FEMY_11700	M	D-alanyl-D-alanine carboxypeptidase	COG1686
FEMY_11710	L	HrpA-like helicases	COG1643
FEMY_11720	M	4-amino-4-deoxy-L-arabinose transferase and related glycosyltransferases of PMT family	COG1807
FEMY_11730	J	Ribosomal protein L31	COG0254
FEMY_11740	K	Transcription termination factor	COG1158
FEMY_11750	OC	Thiol-disulfide isomerase and thioredoxins	COG0526
FEMY_11760	C	Ferredoxin	COG1146
FEMY_11770	QR	SAM-dependent methyltransferases	COG0500
FEMY_11810	S	Uncharacterized paraquat-inducible protein A	COG2995
FEMY_11830	S	Uncharacterized conserved protein	COG4575
FEMY_11860	P	NhaP-type Na+/H+ and K+/H+ antiporters	COG0025
FEMY_11870,FEMY_23040	K	Predicted transcriptional regulators	COG1396
FEMY_11880	S	Uncharacterized conserved protein	COG5569
FEMY_11890	P	Putative silver efflux pump	COG3696
FEMY_11900	M	Membrane-fusion protein	COG0845
FEMY_11910	I	Phosphatidylserine/phosphatidylglycerophosphate/cardiolipin synthases and related enzymes	COG1502
FEMY_11920	MG	Nucleoside-diphosphate-sugar epimerases	COG0451
FEMY_11930	R	Putative Zn-dependent protease, contains TPR repeats	COG4783
FEMY_11940	J	Valyl-tRNA synthetase	COG0525
FEMY_11950	L	DNA polymerase III, chi subunit	COG2927
FEMY_11960	E	Leucyl aminopeptidase	COG0260
FEMY_11970	R	Predicted permeases	COG0795
FEMY_11980	C	Pyruvate dehydrogenase complex, dehydrogenase (E1) component	COG2609
FEMY_11990	E	Amino acid transporters	COG0531
FEMY_12000	G	Predicted xylanase/chitin deacetylase	COG0726
FEMY_12010	GEPR	Permeases of the major facilitator superfamily	COG0477
FEMY_12020	M	UDP-N-acetyl-D-mannosaminuronate dehydrogenase	COG0677
FEMY_12030	MG	Nucleoside-diphosphate-sugar epimerases	COG0451
FEMY_12040	E	Diaminopimelate decarboxylase	COG0019
FEMY_12050	E	Asparagine synthase (glutamine-hydrolyzing)	COG0367
FEMY_12070	O	Glutathione S-transferase	COG0625
FEMY_12080	V	Multidrug resistance efflux pump	COG1566
FEMY_12090	GEPR	Permeases of the major facilitator superfamily	COG0477
FEMY_12100	MU	Outer membrane protein	COG1538
FEMY_12110	GEPR	Permeases of the major facilitator superfamily	COG0477
FEMY_12120	G	ADP-glucose pyrophosphorylase	COG0448
FEMY_12140,FEMY_24510	IQR	Dehydrogenases with different specificities (related to short-chain alcohol dehydrogenases)	COG1028
FEMY_12180	S	Uncharacterized protein conserved in bacteria	COG1729
FEMY_12190	M	Outer membrane protein and related peptidoglycan-associated (lipo)proteins	COG2885
FEMY_12200	U	Periplasmic component of the Tol biopolymer transport system	COG0823
FEMY_12220	U	Biopolymer transport protein	COG0848
FEMY_12230	U	Biopolymer transport proteins	COG0811
FEMY_12240	R	Predicted thioesterase	COG0824
FEMY_12250	L	Holliday junction resolvasome, helicase subunit	COG2255
FEMY_12260	L	Holliday junction resolvasome, DNA-binding subunit	COG0632
FEMY_12270	L	Holliday junction resolvasome, endonuclease subunit	COG0817
FEMY_12280	S	Uncharacterized conserved protein	COG0217
FEMY_12290	K	Transcriptional regulator	COG1309
FEMY_12300	T	DnaK suppressor protein	COG1734
FEMY_12310	J	Polyribonucleotide nucleotidyltransferase (polynucleotide phosphorylase)	COG1185
FEMY_12320	J	Ribosomal protein S15P/S13E	COG0184
FEMY_12340	P	Nitric oxide reductase activation protein	COG4548
FEMY_12350	R	MoxR-like ATPases	COG0714
FEMY_12360	C	Ribulose bisphosphate carboxylase small subunit	COG4451
FEMY_12370	G	Ribulose 1,5-bisphosphate carboxylase, large subunit	COG1850
FEMY_12380	T	FOG: GGDEF domain	COG2199
FEMY_12400	O	FKBP-type peptidyl-prolyl cis-trans isomerases 2	COG1047
FEMY_12410	O	Peroxiredoxin	COG1225
FEMY_12420	L	Mismatch repair ATPase (MutS family)	COG0249
FEMY_12430	L	ATPase related to the helicase subunit of the Holliday junction resolvase	COG2256
FEMY_12440	R	DNA-binding protein H-NS	COG2916
FEMY_12460	L	Integrase	COG0582
FEMY_12490	L	Transposase and inactivated derivatives	COG3547
FEMY_12500	V	Cation/multidrug efflux pump	COG0841
FEMY_12510	M	Membrane-fusion protein	COG0845
FEMY_12520	MU	Outer membrane protein	COG1538
FEMY_12530	T	Predicted membrane GTPase involved in stress response	COG1217
FEMY_12540	G	Predicted xylanase/chitin deacetylase	COG0726
FEMY_12550	O	Peroxiredoxin	COG1225
FEMY_12560	T	Predicted ATPase related to phosphate starvation-inducible protein PhoH	COG1875
FEMY_12570	GEPR	Permeases of the major facilitator superfamily	COG0477
FEMY_12580	O	Inactive homolog of metal-dependent proteases, putative molecular chaperone	COG1214
FEMY_12590	R	Acetyltransferases	COG0456
FEMY_12600	L	Uracil-DNA glycosylase	COG1573
FEMY_12610	TK	Response regulators consisting of a CheY-like receiver domain and a winged-helix DNA-binding domain	COG0745
FEMY_12620	T	Signal transduction histidine kinase	COG0642
FEMY_12630	KL	Rad3-related DNA helicases	COG1199
FEMY_12640	P	Cation transport ATPase	COG0474
FEMY_12660	O	ATPases with chaperone activity, ATP-binding subunit	COG0542
FEMY_12670	M	Surface lipoprotein	COG2853
FEMY_12680	E	Threonine synthase	COG0498
FEMY_12690	E	Homoserine dehydrogenase	COG0460
FEMY_12700	E	Aspartate/tyrosine/aromatic aminotransferase	COG0436
FEMY_12710	S	Uncharacterized conserved protein	COG3737
FEMY_12720	M	Membrane proteins related to metalloendopeptidases	COG0739
FEMY_12730	O	Protein-L-isoaspartate carboxylmethyltransferase	COG2518
FEMY_12740	R	Predicted acid phosphatase	COG0496
FEMY_12750	C	Pyruvate/2-oxoglutarate dehydrogenase complex, dihydrolipoamide dehydrogenase (E3) component, and related enzymes	COG1249
FEMY_12760	C	Pyruvate/2-oxoglutarate dehydrogenase complex, dihydrolipoamide acyltransferase (E2) component, and related enzymes	COG0508
FEMY_12770	OC	Thiol-disulfide isomerase and thioredoxins	COG0526
FEMY_12810	C	NADH:flavin oxidoreductases, Old Yellow Enzyme family	COG1902
FEMY_12820	R	Predicted transporter component	COG2391
FEMY_12830	GEPR	Permeases of the major facilitator superfamily	COG0477
FEMY_12840	R	ATPase components of ABC transporters with duplicated ATPase domains	COG0488
FEMY_12850	H	Dihydrofolate reductase	COG0262
FEMY_12860	G	6-phosphofructokinase	COG0205
FEMY_12870	F	Adenylate kinase and related kinases	COG0563
FEMY_12880	M	CMP-2-keto-3-deoxyoctulosonic acid synthetase	COG1212
FEMY_12890	S	Uncharacterized conserved protein	COG2835
FEMY_12900	M	Tetraacyldisaccharide-1-P 4'-kinase	COG1663
FEMY_12910	U	Biopolymer transport protein	COG0848
FEMY_12920	U	Biopolymer transport proteins	COG0811
FEMY_12930	L	Exonuclease VII, large subunit	COG1570
FEMY_12940	J	tRNA delta(2)-isopentenylpyrophosphate transferase	COG0324
FEMY_12950	L	DNA mismatch repair enzyme (predicted ATPase)	COG0323
FEMY_12960	M	N-acetylmuramoyl-L-alanine amidase	COG0860
FEMY_12970	R	Predicted ATPase or kinase	COG0802
FEMY_12980	C	Uncharacterized Fe-S protein	COG1600
FEMY_12990	OC	Thiol:disulfide interchange protein	COG4232
FEMY_13000	A	Oligoribonuclease (3'->5' exoribonuclease)	COG1949
FEMY_13010	R	Predicted GTPases	COG1162
FEMY_13020	H	Cobalamin biosynthesis protein CobD/CbiB	COG1270
FEMY_13030	E	Glycine/D-amino acid oxidases (deaminating)	COG0665
FEMY_13040	L	ATPase involved in DNA repair	COG0497
FEMY_13050	G	Predicted sugar kinase	COG0061
FEMY_13060	K	Transcriptional regulator of heat shock gene	COG1420
FEMY_13070	T	Signal transduction histidine kinase	COG0642
FEMY_13080	TK	Response regulators consisting of a CheY-like receiver domain and a winged-helix DNA-binding domain	COG0745
FEMY_13090	H	Geranylgeranyl pyrophosphate synthase	COG0142
FEMY_13100	L	ATP-dependent exoDNAse (exonuclease V), alpha subunit - helicase superfamily I member	COG0507
FEMY_13120	L	ATP-dependent exoDNAse (exonuclease V) beta subunit (contains helicase and exonuclease domains)	COG1074
FEMY_13130	L	Exonuclease V gamma subunit	COG1330
FEMY_13140	S	Uncharacterized conserved protein	COG2170
FEMY_13170	R	Predicted esterase of the alpha-beta hydrolase superfamily	COG1752
FEMY_13180	S	Uncharacterized conserved protein	COG3391
FEMY_13190	KL	Superfamily II DNA/RNA helicases, SNF2 family	COG0553
FEMY_13200	J	S-adenosylmethionine:tRNA-ribosyltransferase-isomerase (queuine synthetase)	COG0809
FEMY_13230	J	Queuine/archaeosine tRNA-ribosyltransferase	COG0343
FEMY_13240	U	Preprotein translocase subunit YajC	COG1862
FEMY_13250	U	Preprotein translocase subunit SecD	COG0342
FEMY_13260	U	Preprotein translocase subunit SecF	COG0341
FEMY_13270	S	Uncharacterized membrane-associated protein	COG0586
FEMY_13280	O	Glutathione S-transferase	COG0625
FEMY_13290	G	Predicted sugar kinase	COG0063
FEMY_13300	L	Site-specific DNA methylase	COG0270
FEMY_13320	O	Predicted ATP-dependent serine protease	COG1066
FEMY_13330	IQR	Dehydrogenases with different specificities (related to short-chain alcohol dehydrogenases)	COG1028
FEMY_13340	CP	Formate hydrogenlyase subunit 3/Multisubunit Na+/H+ antiporter, MnhD subunit	COG0651
FEMY_13360	C	Formate hydrogenlyase subunit 4	COG0650
FEMY_13370	C	Hydrogenase 4 membrane component (E)	COG4237
FEMY_13380	CP	Formate hydrogenlyase subunit 3/Multisubunit Na+/H+ antiporter, MnhD subunit	COG0651
FEMY_13390	C	Ni,Fe-hydrogenase III large subunit	COG3261
FEMY_13400	C	Ni,Fe-hydrogenase III small subunit	COG3260
FEMY_13410	GER	Permeases of the drug/metabolite transporter (DMT) superfamily	COG0697
FEMY_13420	M	Sialic acid synthase	COG2089
FEMY_13430	M	UDP-N-acetylglucosamine 2-epimerase	COG0381
FEMY_13440	G	Glucan phosphorylase	COG0058
FEMY_13450	O	Polyprenyltransferase (cytochrome oxidase assembly factor)	COG0109
FEMY_13460	C	Heme/copper-type cytochrome/quinol oxidase, subunit 4	COG3125
FEMY_13470	C	Heme/copper-type cytochrome/quinol oxidase, subunit 3	COG1845
FEMY_13480	C	Heme/copper-type cytochrome/quinol oxidases, subunit 1	COG0843
FEMY_13490	C	Heme/copper-type cytochrome/quinol oxidases, subunit 2	COG1622
FEMY_13500	H	Precorrin-4 methylase	COG2875
FEMY_13520	S	Uncharacterized conserved protein	COG2138
FEMY_13530	H	Precorrin isomerase	COG2082
FEMY_13540	H	Cobalamin biosynthesis protein CbiD	COG1903
FEMY_13550	H	Precorrin-6B methylase 2	COG2242
FEMY_13560	H	Precorrin-2 methylase	COG2243
FEMY_13570	H	Cobalamin biosynthesis protein CbiG	COG2073
FEMY_13580	H	Cobalamin biosynthesis protein CbiG	COG2073
FEMY_13590	H	Precorrin-3B methylase	COG1010
FEMY_13600	C	Ferredoxin	COG3411
FEMY_13610	T	HD-GYP domain	COG2206
FEMY_13620	NT	Methyl-accepting chemotaxis protein	COG0840
FEMY_13640	C	Nitrogenase molybdenum-iron protein, alpha and beta chains	COG2710
FEMY_13650	S	Uncharacterized conserved small protein containing a coiled-coil domain	COG5420
FEMY_13670	P	ABC-type molybdate transport system, periplasmic component	COG0725
FEMY_13680	H	Molybdopterin-binding protein	COG3585
FEMY_13690	P	ABC-type molybdate transport system, permease component	COG4149
FEMY_13700	G	ABC-type sugar transport systems, ATPase components	COG3839
FEMY_13710	H	Molybdopterin-binding protein	COG3585
FEMY_13720	T	FOG: EAL domain	COG2200
FEMY_13740	R	Predicted nucleic acid-binding protein, contains PIN domain	COG1848
FEMY_13750	D	Antitoxin of toxin-antitoxin stability system	COG4118
FEMY_13760	E	Spermidine synthase	COG0421
FEMY_13780	S	Predicted membrane protein	COG3748
FEMY_13790	U	Type IV secretory pathway, TrbF components	COG3701
FEMY_13800	U	Type IV secretory pathway, VirB9 components	COG3504
FEMY_13810	U	Type IV secretory pathway, VirB10 components	COG2948
FEMY_13820	E	Chorismate synthase	COG0082
FEMY_13830	V	Uncharacterized proteins, homologs of microcin C7 resistance protein MccF	COG1619
FEMY_13840	E	3-isopropylmalate dehydratase large subunit	COG0065
FEMY_13850	E	3-isopropylmalate dehydratase small subunit	COG0066
FEMY_13860	V	Cation/multidrug efflux pump	COG0841
FEMY_13870	M	Membrane-fusion protein	COG0845
FEMY_13880	MU	Outer membrane protein	COG1538
FEMY_13890	K	Transcriptional regulators	COG2186
FEMY_13900	L	Integrase	COG0582
FEMY_13920	K	Transcriptional regulators	COG1846
FEMY_13940	GER	Permeases of the drug/metabolite transporter (DMT) superfamily	COG0697
FEMY_13960	S	Uncharacterized conserved protein	COG3791
FEMY_13970,FEMY_20760	L	Transposase and inactivated derivatives	COG3436
FEMY_13980	L	Phage-related protein, predicted endonuclease	COG5377
FEMY_14020	T	Adenylate cyclase, family 3 (some proteins contain HAMP domain)	COG2114
FEMY_14070	T	cAMP-binding proteins - catabolite gene activator and regulatory subunit of cAMP-dependent protein kinases	COG0664
FEMY_14080	S	Uncharacterized proteins, LmbE homologs	COG2120
FEMY_14100	R	Predicted glycosyltransferases	COG1216
FEMY_14110	GM	ABC-type polysaccharide/polyol phosphate export systems, permease component	COG1682
FEMY_14130	GM	ABC-type polysaccharide/polyol phosphate transport system, ATPase component	COG1134
FEMY_14140	M	Lipopolysaccharide biosynthesis protein	COG3754
FEMY_14160	M	Glycosyltransferases involved in cell wall biogenesis	COG0463
FEMY_14170	H	Pyridoxal phosphate biosynthesis protein	COG1995
FEMY_14190	J	Dimethyladenosine transferase (rRNA methylation)	COG0030
FEMY_14200	EH	Anthranilate/para-aminobenzoate synthases component II	COG0512
FEMY_14210	R	Predicted nucleic acid-binding protein, contains PIN domain	COG1487
FEMY_14220	M	Predicted pyridoxal phosphate-dependent enzyme apparently involved in regulation of cell wall biogenesis	COG0399
FEMY_14250	T	Signal transduction histidine kinase	COG0642
FEMY_14270	T	Response regulator containing CheY-like receiver, AAA-type ATPase, and DNA-binding domains	COG2204
FEMY_14280	O	Trypsin-like serine proteases, typically periplasmic, contain C-terminal PDZ domain	COG0265
FEMY_14290	IQ	Acyl-CoA synthetases (AMP-forming)/AMP-acid ligases II	COG0318
FEMY_14300	M	Sugar transferases involved in lipopolysaccharide synthesis	COG2148
FEMY_14310	M	Periplasmic protein involved in polysaccharide export	COG1596
FEMY_14320	M	Uncharacterized protein involved in exopolysaccharide biosynthesis	COG3206
FEMY_14330	D	ATPases involved in chromosome partitioning	COG0489
FEMY_14340	U	Type II secretory pathway, component ExeA (predicted ATPase)	COG3267
FEMY_14360	M	UDP-N-acetylglucosamine 2-epimerase	COG0381
FEMY_14370	G	Predicted xylanase/chitin deacetylase	COG0726
FEMY_14380	M	Glycosyltransferase	COG0438
FEMY_14400	M	Glycosyltransferase	COG0438
FEMY_14420	K	Regulators of stationary/sporulation gene expression	COG2002
FEMY_14440	GEPR	Permeases of the major facilitator superfamily	COG0477
FEMY_14450	Q	Amidases related to nicotinamidase	COG1335
FEMY_14460	L	Transposase	COG5421
FEMY_14500	O	Glutathione S-transferase	COG0625
FEMY_14520	C	Predicted oxidoreductases (related to aryl-alcohol dehydrogenases)	COG0667
FEMY_14530	T	FOG: GGDEF domain	COG2199
FEMY_14540	L	DNA modification methylase	COG0863
FEMY_14550	T	HD-GYP domain	COG2206
FEMY_14560	T	FOG: EAL domain	COG2200
FEMY_14570	T	FOG: GGDEF domain	COG2199
FEMY_14580	P	Co/Zn/Cd efflux system component	COG1230
FEMY_14590	K	Predicted transcriptional regulators	COG0789
FEMY_14600	GER	Permeases of the drug/metabolite transporter (DMT) superfamily	COG0697
FEMY_14610	C	Ni,Fe-hydrogenase maturation factor	COG0680
FEMY_14670	R	Predicted archaeal methyltransferase	COG2521
FEMY_14680	R	Multimeric flavodoxin WrbA	COG0655
FEMY_14690	R	GTPase SAR1 and related small G proteins	COG1100
FEMY_14700	J	Methylase of polypeptide chain release factors	COG2890
FEMY_14710	S	Uncharacterized protein conserved in bacteria	COG4453
FEMY_14720	KR	Histone acetyltransferase HPA2 and related acetyltransferases	COG0454
FEMY_14730	S	Uncharacterized protein conserved in bacteria	COG3744
FEMY_14740	T	Signal transduction histidine kinase	COG0642
FEMY_14760	T	FOG: EAL domain	COG2200
FEMY_14770	P	Chloride channel protein EriC	COG0038
FEMY_14800	T	Signal transduction histidine kinase	COG0642
FEMY_14810	M	Membrane glycosyltransferase	COG2943
FEMY_14830	KE	Transcriptional regulator of aromatic amino acids metabolism	COG3283
FEMY_14840	O	Glutaredoxin-related protein	COG0278
FEMY_14860	J	Methylase of polypeptide chain release factors	COG2890
FEMY_14880	J	Protein chain release factor B	COG1186
FEMY_14890	H	Glutamyl-tRNA reductase	COG0373
FEMY_14900	M	Membrane-bound lytic murein transglycosylase	COG2821
FEMY_14910	G	Pentose-5-phosphate-3-epimerase	COG0036
FEMY_14920	EH	Anthranilate/para-aminobenzoate synthases component I	COG0147
FEMY_14930	F	Adenylosuccinate lyase	COG0015
FEMY_14940	J	Predicted tRNA(5-methylaminomethyl-2-thiouridylate) methyltransferase, contains the PP-loop ATPase domain	COG0482
FEMY_14950	C	Isocitrate dehydrogenases	COG0538
FEMY_14970	O	tmRNA-binding protein	COG0691
FEMY_14980	I	Oligoketide cyclase/lipid transport protein	COG2867
FEMY_14990	S	Uncharacterized protein conserved in bacteria	COG2914
FEMY_15000	K	Transcriptional regulators	COG1846
FEMY_15010	S	Uncharacterized conserved protein	COG0397
FEMY_15030	S	Uncharacterized conserved protein	COG1738
FEMY_15040	L	Formamidopyrimidine-DNA glycosylase	COG0266
FEMY_15050	P	Carbonic anhydrase	COG0288
FEMY_15060	I	Membrane-associated phospholipid phosphatase	COG0671
FEMY_15070	M	4-amino-4-deoxy-L-arabinose transferase and related glycosyltransferases of PMT family	COG1807
FEMY_15080	LKJ	Superfamily II DNA and RNA helicases	COG0513
FEMY_15090	IQ	Acyl-CoA synthetases (AMP-forming)/AMP-acid ligases II	COG0318
FEMY_15100	R	Predicted metal-dependent hydrolase	COG1451
FEMY_15110	I	1-acyl-sn-glycerol-3-phosphate acyltransferase	COG0204
FEMY_15120	E	Histidinol phosphatase and related phosphatases	COG0241
FEMY_15130	J	Glycyl-tRNA synthetase, beta subunit	COG0751
FEMY_15140	J	Glycyl-tRNA synthetase, alpha subunit	COG0752
FEMY_15150	O	Disulfide bond formation protein DsbB	COG1495
FEMY_15160	M	Apolipoprotein N-acyltransferase	COG0815
FEMY_15170	P	Putative Mg2+ and Co2+ transporter CorC	COG4535
FEMY_15180	R	Predicted metal-dependent hydrolase	COG0319
FEMY_15190	T	Phosphate starvation-inducible protein PhoH, predicted ATPase	COG1702
FEMY_15200	J	2-methylthioadenine synthetase	COG0621
FEMY_15210	S	Uncharacterized protein conserved in bacteria	COG5400
FEMY_15220	L	Ribonuclease HI	COG0328
FEMY_15260	L	Integrase	COG0582
FEMY_15280	K	Predicted transcriptional regulators	COG0789
FEMY_15300	L	Bacterial nucleoid DNA-binding protein	COG0776
FEMY_15310	J	Phenylalanyl-tRNA synthetase beta subunit	COG0072
FEMY_15320	J	Phenylalanyl-tRNA synthetase alpha subunit	COG0016
FEMY_15330	J	Ribosomal protein L20	COG0292
FEMY_15340	J	Ribosomal protein L35	COG0291
FEMY_15350	J	Translation initiation factor 3 (IF-3)	COG0290
FEMY_15360	J	Threonyl-tRNA synthetase	COG0441
FEMY_15370	R	Predicted GTPases	COG1160
FEMY_15380	S	FOG: WD40-like repeat	COG1520
FEMY_15390	S	Uncharacterized protein conserved in bacteria	COG2976
FEMY_15400	J	Histidyl-tRNA synthetase	COG0124
FEMY_15410	I	Enzyme involved in the deoxyxylulose pathway of isoprenoid biosynthesis	COG0821
FEMY_15420	S	Uncharacterized protein conserved in bacteria	COG1426
FEMY_15430	R	Predicted Fe-S-cluster redox enzyme	COG0820
FEMY_15440	F	Nucleoside diphosphate kinase	COG0105
FEMY_15450	D	Predicted ATPase of the PP-loop superfamily implicated in cell cycle control	COG0037
FEMY_15460	I	Acetyl-CoA carboxylase alpha subunit	COG0825
FEMY_15470	E	3-deoxy-D-arabino-heptulosonate 7-phosphate (DAHP) synthase	COG0722
FEMY_15490	R	Predicted Zn-dependent proteases and their inactivated homologs	COG0312
FEMY_15500	H	Protoheme ferro-lyase (ferrochelatase)	COG0276
FEMY_15510	O	Molecular chaperone GrpE (heat shock protein)	COG0576
FEMY_15520	O	Molecular chaperone	COG0443
FEMY_15530	O	DnaJ-class molecular chaperone with C-terminal Zn finger domain	COG0484
FEMY_15540	J	Cysteinyl-tRNA synthetase	COG0215
FEMY_15550	R	FOG: TPR repeat	COG0457
FEMY_15560	O	Peptidyl-prolyl cis-trans isomerase (rotamase) - cyclophilin family	COG0652
FEMY_15570	G	Phosphotransferase system IIC components, glucose/maltose/N-acetylglucosamine-specific	COG1263
FEMY_15580	TK	Response regulators consisting of a CheY-like receiver domain and a winged-helix DNA-binding domain	COG0745
FEMY_15590	T	Osmosensitive K+ channel histidine kinase	COG2205
FEMY_15600	P	K+-transporting ATPase, c chain	COG2156
FEMY_15610	P	High-affinity K+ transport system, ATPase chain B	COG2216
FEMY_15630	P	K+-transporting ATPase, A chain	COG2060
FEMY_15660	S	Uncharacterized protein conserved in bacteria	COG4681
FEMY_15670	S	Uncharacterized protein conserved in bacteria	COG1671
FEMY_15680	E	Arginine/lysine/ornithine decarboxylases	COG1982
FEMY_15710	R	Predicted ATPase	COG4637
FEMY_15720	R	Predicted helicase	COG4889
FEMY_15740	M	Glycosyltransferase	COG0438
FEMY_15750	M	Periplasmic protein involved in polysaccharide export	COG1596
FEMY_15760	M	Periplasmic protein involved in polysaccharide export	COG1596
FEMY_15770	IQR	Dehydrogenases with different specificities (related to short-chain alcohol dehydrogenases)	COG1028
FEMY_15780	R	Plasmid stability protein	COG4691
FEMY_15790	K	Predicted transcriptional regulator	COG4190
FEMY_15810	S	Phage-related protein	COG4679
FEMY_15820	S	Uncharacterized conserved small protein	COG5606
FEMY_15830	R	ATPase components of ABC transporters with duplicated ATPase domains	COG0488
FEMY_15840	TK	Response regulator containing a CheY-like receiver domain and an HTH DNA-binding domain	COG2197
FEMY_15850	T	Signal transduction histidine kinase	COG0642
FEMY_15860	S	Uncharacterized protein conserved in bacteria	COG2929
FEMY_15890	S	Uncharacterized conserved protein	COG5654
FEMY_15920	S	Uncharacterized protein conserved in bacteria	COG5319
FEMY_15930	S	Uncharacterized conserved protein	COG5607
FEMY_15940	T	FOG: EAL domain	COG2200
FEMY_15960	J	GTPases - translation elongation factors	COG0050
FEMY_15970	EH	3'-phosphoadenosine 5'-phosphosulfate sulfotransferase (PAPS reductase)/FAD synthetase and related enzymes	COG0175
FEMY_15980	EH	3'-phosphoadenosine 5'-phosphosulfate sulfotransferase (PAPS reductase)/FAD synthetase and related enzymes	COG0175
FEMY_15990	S	Uncharacterized protein conserved in bacteria	COG3749
FEMY_16000	P	Sulfite reductase, beta subunit (hemoprotein)	COG0155
FEMY_16010	I	Fatty-acid desaturase	COG1398
FEMY_16020	M	Small-conductance mechanosensitive channel	COG0668
FEMY_16030	J	tRNA and rRNA cytosine-C5-methylases	COG0144
FEMY_16040	L	Ribonuclease HI	COG0328
FEMY_16050	L	DNA polymerase III, epsilon subunit and related 3'-5' exonucleases	COG0847
FEMY_16070	L	Predicted EndoIII-related endonuclease	COG0177
FEMY_16080	C	Predicted NADH:ubiquinone oxidoreductase, subunit RnfB	COG2878
FEMY_16090	F	Dihydroorotate dehydrogenase	COG0167
FEMY_16100	O	Putative arginyl-tRNA:protein arginylyltransferase	COG2935
FEMY_16110	IQ	Acyl-CoA synthetases (AMP-forming)/AMP-acid ligases II	COG0318
FEMY_16120	K	Cold shock proteins	COG1278
FEMY_16130	S	Uncharacterized conserved protein	COG2127
FEMY_16140	O	ATPases with chaperone activity, ATP-binding subunit	COG0542
FEMY_16150	G	Phosphoketolase	COG3957
FEMY_16160	C	Acetate kinase	COG0282
FEMY_16170	C	F0F1-type ATP synthase, gamma subunit	COG0224
FEMY_16180	C	F0F1-type ATP synthase, epsilon subunit (mitochondrial delta subunit)	COG0355
FEMY_16190	J	Alanyl-tRNA synthetase	COG0013
FEMY_16200	H	Panthothenate synthetase	COG0414
FEMY_16210	H	7,8-dihydro-6-hydroxymethylpterin-pyrophosphokinase	COG0801
FEMY_16220	J	tRNA nucleotidyltransferase/poly(A) polymerase	COG0617
FEMY_16230	E	Phosphoserine phosphatase	COG0560
FEMY_16240	L	ATPase involved in DNA replication initiation	COG0593
FEMY_16250	R	Predicted permease	COG0628
FEMY_16260	F	Phosphoribosylaminoimidazole (AIR) synthetase	COG0150
FEMY_16270	F	Folate-dependent phosphoribosylglycinamide formyltransferase PurN	COG0299
FEMY_16280	K	DNA-directed RNA polymerase specialized sigma subunit, sigma24 homolog	COG1595
FEMY_16310	S	Predicted membrane protein/domain	COG1714
FEMY_16320	R	Predicted permeases	COG0795
FEMY_16330	I	Acyl-coenzyme A synthetases/AMP-(fatty) acid ligases	COG0365
FEMY_16340	C	Tartrate dehydratase alpha subunit/Fumarate hydratase class I, N-terminal domain	COG1951
FEMY_16350	LK	Transcription-repair coupling factor (superfamily II helicase)	COG1197
FEMY_16360	S	Uncharacterized conserved protein	COG0316
FEMY_16370	E	Serine acetyltransferase	COG1045
FEMY_16380	J	rRNA methylase	COG0565
FEMY_16390	G	Archaeal fructose-1,6-bisphosphatase and related enzymes of inositol monophosphatase family	COG0483
FEMY_16410	J	Glutamyl- and glutaminyl-tRNA synthetases	COG0008
FEMY_16420	S	Uncharacterized conserved protein	COG2850
FEMY_16440	R	Metal-dependent hydrolases of the beta-lactamase superfamily I	COG1235
FEMY_16450	M	Uncharacterized lipoprotein	COG3317
FEMY_16460	EM	Dihydrodipicolinate synthase/N-acetylneuraminate lyase	COG0329
FEMY_16470	M	dTDP-4-dehydrorhamnose reductase	COG1091
FEMY_16480	M	dTDP-4-dehydrorhamnose 3,5-epimerase and related enzymes	COG1898
FEMY_16510	L	Transposase and inactivated derivatives	COG1943
FEMY_16520	OC	Thiol-disulfide isomerase and thioredoxins	COG0526
FEMY_16540	R	Plasmid stabilization system protein	COG3668
FEMY_16560	H	Protoporphyrinogen oxidase	COG1232
FEMY_16600	NU	Flp pilus assembly protein TadC	COG2064
FEMY_16610	U	Flp pilus assembly protein TadB	COG4965
FEMY_16630	NU	Type IV secretory pathway, VirB11 components, and related ATPases involved in archaeal flagella biosynthesis	COG0630
FEMY_16640	D	ATPases involved in chromosome partitioning	COG0455
FEMY_16650	U	Flp pilus assembly protein, secretin CpaC	COG4964
FEMY_16660	U	Flp pilus assembly protein CpaB	COG3745
FEMY_16700	U	Flp pilus assembly protein TadG	COG4961
FEMY_16710	EG	Dihydroxyacid dehydratase/phosphogluconate dehydratase	COG0129
FEMY_16720	L	Transposase and inactivated derivatives	COG1943
FEMY_16730	G	Predicted 6-phosphogluconate dehydrogenase	COG1023
FEMY_16740	G	Glucose-6-phosphate 1-dehydrogenase	COG0364
FEMY_16750	G	6-phosphogluconolactonase/Glucosamine-6-phosphate isomerase/deaminase	COG0363
FEMY_16760	L	DNA polymerase III, alpha subunit	COG0587
FEMY_16770	FJ	Cytosine/adenosine deaminases	COG0590
FEMY_16780	J	Methionyl-tRNA synthetase	COG0143
FEMY_16790	D	ATPases involved in chromosome partitioning	COG0489
FEMY_16800	F	Deoxycytidine deaminase	COG0717
FEMY_16860	T	FOG: GGDEF domain	COG2199
FEMY_16870	TK	Response regulators consisting of a CheY-like receiver domain and a winged-helix DNA-binding domain	COG0745
FEMY_16890	L	DNA mismatch repair enzyme (predicted ATPase)	COG0323
FEMY_16900	P	Rhodanese-related sulfurtransferase	COG0607
FEMY_16950	S	Uncharacterized conserved protein	COG0316
FEMY_16960	C	Ferredoxin	COG1145
FEMY_16970	R	Predicted Fe-S oxidoreductases	COG0535
FEMY_16980	KT	Transcriptional regulator containing GAF, AAA-type ATPase, and DNA binding domains	COG3604
FEMY_16990	O	Thioredoxin-like proteins and domains	COG0694
FEMY_17000	C	NifU homolog involved in Fe-S cluster formation	COG0822
FEMY_17010	O	ABC-type transport system involved in Fe-S cluster assembly, ATPase component	COG0396
FEMY_17020	O	ABC-type transport system involved in Fe-S cluster assembly, permease component	COG0719
FEMY_17030	O	ABC-type transport system involved in Fe-S cluster assembly, ATPase component	COG0396
FEMY_17040	O	ABC-type transport system involved in Fe-S cluster assembly, permease component	COG0719
FEMY_17050	S	Uncharacterized conserved protein	COG0316
FEMY_17060	S	Uncharacterized conserved protein	COG0316
FEMY_17080	C	Electron transfer flavoprotein, beta subunit	COG2086
FEMY_17090	C	Electron transfer flavoprotein, alpha subunit	COG2025
FEMY_17100	C	Dehydrogenases (flavoproteins)	COG0644
FEMY_17110	C	Ferredoxin-like protein	COG2440
FEMY_17120	C	Ferredoxin	COG3411
FEMY_17150	R	Truncated hemoglobins	COG2346
FEMY_17190	S	Uncharacterized small membrane protein	COG2363
FEMY_17200	NT	Chemotaxis response regulator containing a CheY-like receiver domain and a methylesterase domain	COG2201
FEMY_17210	NT	Chemotaxis protein; stimulates methylation of MCP proteins	COG1871
FEMY_17220	NT	Methylase of chemotaxis methyl-accepting proteins	COG1352
FEMY_17230	NT	Methyl-accepting chemotaxis protein	COG0840
FEMY_17240	NT	Chemotaxis signal transduction protein	COG0835
FEMY_17250	NT	Chemotaxis protein histidine kinase and related kinases	COG0643
FEMY_17260	T	FOG: CheY-like receiver	COG0784
FEMY_17270	TK	Response regulator containing a CheY-like receiver domain and an HTH DNA-binding domain	COG2197
FEMY_17280	O	Cytochrome c-type biogenesis protein CcmE	COG2332
FEMY_17300	O	ABC-type transport system involved in cytochrome c biogenesis, permease component	COG0755
FEMY_17310	O	ABC-type transport system involved in cytochrome c biogenesis, permease component	COG2386
FEMY_17320	O	ABC-type transport system involved in cytochrome c biogenesis, ATPase component	COG4133
FEMY_17330	O	Cytochrome c biogenesis factor	COG4235
FEMY_17340	O	Uncharacterized protein involved in biosynthesis of c-type cytochromes	COG3088
FEMY_17350	OC	Thiol-disulfide isomerase and thioredoxins	COG0526
FEMY_17360	O	Cytochrome c biogenesis factor	COG1138
FEMY_17370	T	Universal stress protein UspA and related nucleotide-binding proteins	COG0589
FEMY_17380	P	Mg/Co/Ni transporter MgtE (contains CBS domain)	COG2239
FEMY_17390	S	Uncharacterized conserved protein	COG2326
FEMY_17400	N	Flagellar motor protein	COG1360
FEMY_17420	C	Cytochrome c553	COG2863
FEMY_17430	G	Maltooligosyl trehalose synthase	COG3280
FEMY_17440	G	1,4-alpha-glucan branching enzyme	COG0296
FEMY_17450	G	Type II secretory pathway, pullulanase PulA and related glycosidases	COG1523
FEMY_17460	G	Glycosidases	COG0366
FEMY_17470	G	Glycosidases	COG0366
FEMY_17480	G	1,4-alpha-glucan branching enzyme	COG0296
FEMY_17520	S	Uncharacterized protein encoded in hypervariable junctions of pilus gene clusters	COG4226
FEMY_17540	M	Glycosyltransferase	COG0438
FEMY_17550	J	GTPases - translation elongation factors	COG0050
FEMY_17570	EH	3'-phosphoadenosine 5'-phosphosulfate sulfotransferase (PAPS reductase)/FAD synthetase and related enzymes	COG0175
FEMY_17580	P	3'-Phosphoadenosine 5'-phosphosulfate (PAPS) 3'-phosphatase	COG1218
FEMY_17590	R	Predicted permeases	COG0730
FEMY_17600	S	Uncharacterized protein conserved in bacteria	COG3551
FEMY_17610	M	Glycosyltransferases involved in cell wall biogenesis	COG0463
FEMY_17620	M	Glycosyltransferases involved in cell wall biogenesis	COG0463
FEMY_17630	M	Glycosyltransferase	COG0438
FEMY_17640	QR	SAM-dependent methyltransferases	COG0500
FEMY_17650	R	Predicted glycosyltransferases	COG1216
FEMY_17660	R	Membrane protein involved in the export of O-antigen and teichoic acid	COG2244
FEMY_17670	K	Predicted transcriptional regulator	COG3636
FEMY_17680	M	UDP-N-acetylmuramate dehydrogenase	COG0812
FEMY_17690	M	UDP-N-acetylmuramate-alanine ligase	COG0773
FEMY_17700	M	UDP-N-acetylglucosamine:LPS N-acetylglucosamine transferase	COG0707
FEMY_17710	D	Bacterial cell division membrane protein	COG0772
FEMY_17720	M	UDP-N-acetylmuramoylalanine-D-glutamate ligase	COG0771
FEMY_17730	M	UDP-N-acetylmuramyl pentapeptide phosphotransferase/UDP-N-acetylglucosamine-1-phosphate transferase	COG0472
FEMY_17740	M	UDP-N-acetylmuramyl pentapeptide synthase	COG0770
FEMY_17750	M	UDP-N-acetylmuramyl tripeptide synthase	COG0769
FEMY_17760	M	Cell division protein FtsI/penicillin-binding protein 2	COG0768
FEMY_17770	M	Predicted S-adenosylmethionine-dependent methyltransferase involved in cell envelope biogenesis	COG0275
FEMY_17790	S	Uncharacterized protein conserved in bacteria	COG2001
FEMY_17800	P	Fe2+ transport system protein A	COG1918
FEMY_17820	P	Fe2+ transport system protein B	COG0370
FEMY_17830	L	Transposase and inactivated derivatives	COG1943
FEMY_17860	E	5,10-methylenetetrahydrofolate reductase	COG0685
FEMY_17880	H	S-adenosylhomocysteine hydrolase	COG0499
FEMY_17890	H	S-adenosylmethionine synthetase	COG0192
FEMY_17900	M	Lauroyl/myristoyl acyltransferase	COG1560
FEMY_17910	E	Diaminopimelate epimerase	COG0253
FEMY_17920	S	Uncharacterized protein conserved in bacteria	COG3159
FEMY_17930	L	Site-specific recombinase XerD	COG4974
FEMY_17940	O	Predicted molecular chaperone distantly related to HSP70-fold metalloproteases	COG2377
FEMY_17950	M	Membrane proteins related to metalloendopeptidases	COG0739
FEMY_17960	J	Tyrosyl-tRNA synthetase	COG0162
FEMY_17970	V	Na+-driven multidrug efflux pump	COG0534
FEMY_17980	H	Ubiquinone biosynthesis protein COQ7	COG2941
FEMY_17990	E	Acetylglutamate kinase	COG0548
FEMY_18010	T	FOG: GGDEF domain	COG2199
FEMY_18020	R	Predicted PP-loop superfamily ATPase	COG0603
FEMY_18030	H	6-pyruvoyl-tetrahydropterin synthase	COG0720
FEMY_18040	O	Organic radical activating enzymes	COG0602
FEMY_18050	LR	NTP pyrophosphohydrolases including oxidative damage repair enzymes	COG0494
FEMY_18060	C	Rubrerythrin	COG1592
FEMY_18070	C	Fe-S oxidoreductase	COG0247
FEMY_18080	F	Dihydroorotase	COG0418
FEMY_18100	M	Glucosamine 6-phosphate synthetase, contains amidotransferase and phosphosugar isomerase domains	COG0449
FEMY_18110	E	Glutamate decarboxylase and related PLP-dependent proteins	COG0076
FEMY_18130	NO	Flagellar basal body P-ring biosynthesis protein	COG1261
FEMY_18150	N	Flagellar basal body protein	COG1815
FEMY_18160	N	Flagellar basal body rod protein	COG1558
FEMY_18170	N	Flagellar hook capping protein	COG1843
FEMY_18180	N	Flagellar hook protein FlgE	COG1749
FEMY_18190	T	FOG: EAL domain	COG2200
FEMY_18200	R	Predicted Zn-dependent hydrolases of the beta-lactamase fold	COG2220
FEMY_18290	M	Mannose-1-phosphate guanylyltransferase	COG0836
FEMY_18300	M	Sugar transferases involved in lipopolysaccharide synthesis	COG2148
FEMY_18310	K	Transcriptional regulator	COG0583
FEMY_18330	F	Ribonucleotide reductase, alpha subunit	COG0209
FEMY_18340	F	Ribonucleotide reductase, alpha subunit	COG0209
FEMY_18350	IQR	Dehydrogenases with different specificities (related to short-chain alcohol dehydrogenases)	COG1028
FEMY_18360	I	Fatty acid desaturase	COG3239
FEMY_18370	O	Predicted ATP-dependent serine protease	COG1066
FEMY_18380	L	Replicative DNA helicase	COG0305
FEMY_18390	J	Ribosomal protein L9	COG0359
FEMY_18400	J	Ribosomal protein S18	COG0238
FEMY_18410	L	Primosomal replication protein N	COG2965
FEMY_18420	J	Ribosomal protein S6	COG0360
FEMY_18430	J	rRNA methylases	COG0566
FEMY_18440	K	Exoribonuclease R	COG0557
FEMY_18450	T	FOG: CheY-like receiver	COG0784
FEMY_18480	F	Adenylosuccinate synthase	COG0104
FEMY_18490	E	ATP phosphoribosyltransferase involved in histidine biosynthesis	COG3705
FEMY_18500	S	Uncharacterized protein conserved in bacteria	COG3242
FEMY_18510	O	Membrane protease subunits, stomatin/prohibitin homologs	COG0330
FEMY_18520	J	Putative translation initiation inhibitor, yjgF family	COG0251
FEMY_18530	R	GTPases	COG2262
FEMY_18540	R	Uncharacterized host factor I protein	COG1923
FEMY_18550	L	Transposase and inactivated derivatives	COG3328
FEMY_18570	L	Transposase and inactivated derivatives	COG3666
FEMY_18580	L	Transposase and inactivated derivatives	COG1943
FEMY_18590	C	Plastocyanin	COG3794
FEMY_18630	J	Ribosomal protein L21	COG0261
FEMY_18650	J	Ribosomal protein L27	COG0211
FEMY_18660	R	Predicted GTPase	COG0536
FEMY_18670	E	Glutamate 5-kinase	COG0263
FEMY_18680	F	IMP dehydrogenase/GMP reductase	COG0516
FEMY_18690	F	GMP synthase, PP-ATPase domain/subunit	COG0519
FEMY_18700	S	Uncharacterized conserved protein	COG2253
FEMY_18710	K	Predicted transcriptional regulator	COG5340
FEMY_18720	K	Predicted transcriptional regulator	COG2944
FEMY_18750	S	Uncharacterized conserved protein	COG5514
FEMY_18770	T	FOG: GGDEF domain	COG2199
FEMY_18780	R	Predicted HD-superfamily hydrolase	COG3481
FEMY_18800,FEMY_23650	L	Integrase	COG0582
FEMY_18810,FEMY_23640	R	Predicted hydrolase of the HD superfamily (permuted catalytic motifs)	COG1353
FEMY_18860	L	Uncharacterized protein predicted to be involved in DNA repair (RAMP superfamily)	COG1769
FEMY_18870	L	Uncharacterized protein predicted to be involved in DNA repair (RAMP superfamily)	COG1336
FEMY_18880	L	Uncharacterized protein predicted to be involved in DNA repair (RAMP superfamily)	COG1604
FEMY_18900	L	Uncharacterized protein predicted to be involved in DNA repair	COG1518
FEMY_18950	KL	Superfamily II DNA/RNA helicases, SNF2 family	COG0553
FEMY_18970	M	Outer membrane protein and related peptidoglycan-associated (lipo)proteins	COG2885
FEMY_18990	L	Transposase and inactivated derivatives	COG1943
FEMY_19070	L	DNA repair proteins	COG2003
FEMY_19080	O	Protein-disulfide isomerase	COG1651
FEMY_19110	HC	2-polyprenyl-6-methoxyphenol hydroxylase and related FAD-dependent oxidoreductases	COG0654
FEMY_19120,FEMY_19130	HC	2-polyprenyl-6-methoxyphenol hydroxylase and related FAD-dependent oxidoreductases	COG0654
FEMY_19130	J	Methionine aminopeptidase	COG0024
FEMY_19140	M	dTDP-glucose pyrophosphorylase	COG1209
FEMY_19150	R	Predicted phosphotransferase related to Ser/Thr protein kinases	COG3178
FEMY_19160	M	Organic solvent tolerance protein OstA	COG1452
FEMY_19170	O	Parvulin-like peptidyl-prolyl isomerase	COG0760
FEMY_19180	K	Transcriptional regulator	COG0583
FEMY_19190	L	Site-specific recombinases, DNA invertase Pin homologs	COG1961
FEMY_19250	Q	Cytochrome P450	COG2124
FEMY_19260	L	Uracil-DNA glycosylase	COG1573
FEMY_19270	S	Uncharacterized conserved protein	COG3189
FEMY_19280	C	Flavodoxin reductases (ferredoxin-NADPH reductases) family 1	COG1018
FEMY_19290	P	Uncharacterized protein involved in response to NO	COG3213
FEMY_19300	M	Prolipoprotein diacylglyceryltransferase	COG0682
FEMY_19330	C	Cytochrome c551/c552	COG4654
FEMY_19340	E	ABC-type branched-chain amino acid transport systems, periplasmic component	COG0683
FEMY_19350	QR	SAM-dependent methyltransferases	COG0500
FEMY_19360	S	Uncharacterized protein conserved in bacteria	COG4924
FEMY_19370	S	Uncharacterized protein conserved in bacteria	COG4913
FEMY_19380	G	Fructose-1,6-bisphosphate aldolase	COG3588
FEMY_19410	G	Phosphoketolase	COG3957
FEMY_19420	R	Predicted phosphatase/phosphohexomutase	COG0637
FEMY_19430	S	Uncharacterized protein conserved in bacteria	COG3876
FEMY_19440	S	Uncharacterized conserved protein	COG1306
FEMY_19450	G	Predicted xylanase/chitin deacetylase	COG0726
FEMY_19460	M	Membrane carboxypeptidase (penicillin-binding protein)	COG0744
FEMY_19470	L	DNA primase (bacterial type)	COG0358
FEMY_19540	S	Phage-related protein	COG4695
FEMY_19550	OU	Periplasmic serine proteases (ClpP class)	COG0616
FEMY_19560	E	Lactoylglutathione lyase and related lyases	COG0346
FEMY_19610	R	Ketosteroid isomerase-related protein	COG3631
FEMY_19620	S	Uncharacterized protein conserved in bacteria	COG2350
FEMY_19630	KR	Histone acetyltransferase HPA2 and related acetyltransferases	COG0454
FEMY_19640	R	Bacteriophage head-tail adaptor	COG5614
FEMY_19680	K	Predicted transcriptional regulator containing an HTH domain and an uncharacterized domain shared with the mammalian protein Schlafen	COG2865
FEMY_19750	V	Type I site-specific restriction-modification system, R (restriction) subunit and related helicases	COG4096
FEMY_19770	V	Beta-lactamase class A	COG2367
FEMY_19810	J	Aminoglycoside phosphotransferase	COG3231
FEMY_19820	V	Beta-lactamase class A	COG2367
FEMY_19830	L	DNA polymerase III, alpha subunit	COG0587
FEMY_19850	R	FOG: TPR repeat	COG0457
FEMY_19860	R	Acetyltransferase (isoleucine patch superfamily)	COG0110
FEMY_19870	MG	Nucleoside-diphosphate-sugar epimerases	COG0451
FEMY_19880	V	Cephalosporin hydroxylase	COG3510
FEMY_19890	MJ	Nucleoside-diphosphate-sugar pyrophosphorylase involved in lipopolysaccharide biosynthesis/translation initiation factor 2B, gamma/epsilon subunits (eIF-2Bgamma/eIF-2Bepsilon)	COG1208
FEMY_19900	M	UDP-glucose 4-epimerase	COG1087
FEMY_19910	QR	SAM-dependent methyltransferases	COG0500
FEMY_19920	M	dTDP-4-dehydrorhamnose 3,5-epimerase and related enzymes	COG1898
FEMY_19940	R	Predicted ATPase (AAA+ superfamily)	COG1373
FEMY_19950	R	Predicted helicase	COG4889
FEMY_19990	K	AraC-type DNA-binding domain-containing proteins	COG2207
FEMY_20000	GER	Permeases of the drug/metabolite transporter (DMT) superfamily	COG0697
FEMY_20010	R	Zn-dependent alcohol dehydrogenases	COG1064
FEMY_20030	K	AraC-type DNA-binding domain-containing proteins	COG2207
FEMY_20040	R	Plasmid stabilization system protein	COG3668
FEMY_20050	U	Type IV secretory pathway, VirB4 components	COG3451
FEMY_20060	L	DNA repair proteins	COG2003
FEMY_20070	R	Predicted nucleotidyltransferases	COG1669
FEMY_20080	D	Septum formation inhibitor	COG0850
FEMY_20090	V	Type I restriction-modification system methyltransferase subunit	COG0286
FEMY_20160	V	Abortive infection bacteriophage resistance protein	COG4823
FEMY_20180	V	Restriction endonuclease S subunits	COG0732
FEMY_20190	V	Type I site-specific restriction-modification system, R (restriction) subunit and related helicases	COG0610
FEMY_20210	R	DNA-binding protein H-NS	COG2916
FEMY_20220	S	Uncharacterized conserved protein	COG3868
FEMY_20250	R	FOG: TPR repeat	COG0457
FEMY_20260	M	Glycosyltransferase	COG0438
FEMY_20310	T	HD-GYP domain	COG2206
FEMY_20320	G	Transaldolase	COG0176
FEMY_20360	G	Fructose-2,6-bisphosphatase	COG0406
FEMY_20370	T	Signal transduction histidine kinase	COG0642
FEMY_20390	T	Signal transduction histidine kinase	COG0642
FEMY_20400	T	FOG: CheY-like receiver	COG0784
FEMY_20410	T	FOG: GGDEF domain	COG2199
FEMY_20420	L	Uncharacterized protein predicted to be involved in DNA repair	COG1518
FEMY_20440	R	Predicted helicases	COG1203
FEMY_20500	E	Aspartokinases	COG0527
FEMY_20590	L	Transposase and inactivated derivatives	COG0675
FEMY_20650	E	Transglutaminase-like enzymes, putative cysteine proteases	COG1305
FEMY_20660	E	Transglutaminase-like enzymes, putative cysteine proteases	COG1305
FEMY_20670	C	Pyruvate/2-oxoglutarate dehydrogenase complex, dihydrolipoamide dehydrogenase (E3) component, and related enzymes	COG1249
FEMY_20680	O	Peroxiredoxin	COG0678
FEMY_20690	L	Bacterial nucleoid DNA-binding protein	COG0776
FEMY_20740	S	Uncharacterized conserved protein	COG3791
FEMY_20750	K	Transcriptional regulator	COG1309
FEMY_20780	L	Transposase and inactivated derivatives	COG1943
FEMY_20800	L	Site-specific DNA methylase	COG0270
FEMY_20880	S	Uncharacterized conserved protein	COG3013
FEMY_20910	H	Dethiobiotin synthetase	COG0132
FEMY_20920	H	Adenosylmethionine-8-amino-7-oxononanoate aminotransferase	COG0161
FEMY_20930	H	7-keto-8-aminopelargonate synthetase and related enzymes	COG0156
FEMY_20940	C	Flavodoxin reductases (ferredoxin-NADPH reductases) family 1	COG1018
FEMY_20970	V	Cation/multidrug efflux pump	COG0841
FEMY_20980	T	FOG: EAL domain	COG2200
FEMY_21060	R	Putative ammonia monooxygenase	COG3180
FEMY_21070	O	Membrane protease subunits, stomatin/prohibitin homologs	COG0330
FEMY_21080	T	FOG: GGDEF domain	COG2199
FEMY_21090	T	RecA-superfamily ATPases implicated in signal transduction	COG0467
FEMY_21100	P	Cation transport ATPase	COG0474
FEMY_21130	O	Predicted proteasome-type protease	COG3484
FEMY_21140	S	Uncharacterized conserved protein	COG2308
FEMY_21150	S	Uncharacterized protein conserved in bacteria	COG2307
FEMY_21160	E	Transglutaminase-like enzymes, putative cysteine proteases	COG1305
FEMY_21170	ER	NADPH-dependent glutamate synthase beta chain and related oxidoreductases	COG0493
FEMY_21180	R	Zn-dependent proteases	COG1994
FEMY_21200	Q	Dienelactone hydrolase and related enzymes	COG0412
FEMY_21210	O	Peptide methionine sulfoxide reductase	COG0225
FEMY_21230	Q	ABC-type transport system involved in resistance to organic solvents, permease component	COG0767
FEMY_21240	KT	SOS-response transcriptional repressors (RecA-mediated autopeptidases)	COG1974
FEMY_21250	P	Di- and tricarboxylate transporters	COG0471
FEMY_21270	L	Superfamily I DNA and RNA helicases and helicase subunits	COG1112
FEMY_21290	S	Predicted membrane protein	COG4420
FEMY_21300	T	cAMP-binding proteins - catabolite gene activator and regulatory subunit of cAMP-dependent protein kinases	COG0664
FEMY_21310	P	Arsenite efflux pump ACR3 and related permeases	COG0798
FEMY_21320	P	Oxyanion-translocating ATPase	COG0003
FEMY_21330	T	Protein-tyrosine-phosphatase	COG0394
FEMY_21350	K	Predicted transcriptional regulators	COG0640
FEMY_21360	L	Integrase	COG0582
FEMY_21430	L	Transposase and inactivated derivatives	COG2801
FEMY_21470	L	Topoisomerase IA	COG0550
FEMY_21530	L	Single-stranded DNA-specific exonuclease	COG0608
FEMY_21570	S	Uncharacterized conserved protein	COG3177
FEMY_21590	R	Predicted ATPase (AAA+ superfamily)	COG1373
FEMY_21600	R	Predicted periplasmic or secreted lipoprotein	COG2823
FEMY_21640	G	1,4-alpha-glucan branching enzyme	COG0296
FEMY_21650	T	FOG: EAL domain	COG2200
FEMY_21660	G	Glucan phosphorylase	COG0058
FEMY_21670	S	Uncharacterized conserved protein	COG3177
FEMY_21690	S	Uncharacterized conserved protein, contains double-stranded beta-helix domain	COG3837
FEMY_21700	T	Growth inhibitor	COG2337
FEMY_21710	T	Growth regulator	COG2336
FEMY_21720	E	Asparagine synthase (glutamine-hydrolyzing)	COG0367
FEMY_21750	M	Glycosyltransferase	COG0438
FEMY_21760	M	Glycosyltransferase	COG0438
FEMY_21770	S	Uncharacterized protein conserved in bacteria	COG3756
FEMY_21850	R	Pirin-related protein	COG1741
FEMY_21900	E	Lactoylglutathione lyase and related lyases	COG0346
FEMY_21910	R	Predicted nucleoside-diphosphate sugar epimerase	COG1090
FEMY_21930	G	Fructose-2,6-bisphosphatase	COG0406
FEMY_21940	L	DNA-damage-inducible protein J	COG3077
FEMY_21950	S	Uncharacterized protein conserved in bacteria	COG3041
FEMY_21960	K	Predicted transcriptional regulator	COG3636
FEMY_21970	S	Uncharacterized protein conserved in bacteria	COG3657
FEMY_21990	G	Phosphoenolpyruvate synthase/pyruvate phosphate dikinase	COG0574
FEMY_22000	C	Phosphotransacetylase	COG0280
FEMY_22010	C	NAD-dependent aldehyde dehydrogenases	COG1012
FEMY_22020	G	Trehalose and maltose hydrolases (possible phosphorylases)	COG1554
FEMY_22030	L	Transposase and inactivated derivatives	COG0675
FEMY_22040	R	Uncharacterized protein related to capsule biosynthesis enzymes	COG3550
FEMY_22050	S	Uncharacterized conserved protein	COG1598
FEMY_22070	R	Uncharacterized protein related to capsule biosynthesis enzymes	COG3550
FEMY_22090	R	Predicted metal-binding protein related to the C-terminal domain of SecA	COG3318
FEMY_22110	L	Transposase and inactivated derivatives	COG0675
FEMY_22110	L	Transposase and inactivated derivatives	COG1943
FEMY_22120	M	Outer membrane protein and related peptidoglycan-associated (lipo)proteins	COG2885
FEMY_22130	M	Capsule polysaccharide export protein	COG3562
FEMY_22140	MG	Nucleoside-diphosphate-sugar epimerases	COG0451
FEMY_22150	K	DNA-directed RNA polymerase specialized sigma subunit, sigma24 homolog	COG1595
FEMY_22170	E	Predicted Zn peptidase	COG2856
FEMY_22190	L	Retron-type reverse transcriptase	COG3344
FEMY_22220	O	ATP-dependent Lon protease, bacterial type	COG0466
FEMY_22240,FEMY_22280	O	ATP-dependent Lon protease, bacterial type	COG0466
FEMY_22270	S	Uncharacterized conserved protein	COG3287
FEMY_22310	T	Signal transduction histidine kinase	COG0642
FEMY_22320,FEMY_23110	P	Uncharacterized Zn-ribbon-containing protein involved in phosphonate metabolism	COG2824
FEMY_22340	O	ADP-ribosylglycohydrolase	COG1397
FEMY_22380	T	Serine/threonine protein phosphatase	COG0631
FEMY_22400	S	Predicted membrane protein	COG3671
FEMY_22420	O	ATPases of the AAA+ class	COG0464
FEMY_22440	H	Dinucleotide-utilizing enzymes involved in molybdopterin and thiamine biosynthesis family 2	COG0476
FEMY_22450	T	Signal transduction protein containing GAF and PtsI domains	COG3605
FEMY_22470	L	Transposase and inactivated derivatives	COG1943
FEMY_22490	P	Outer membrane receptor for Fe3+-dicitrate	COG4772
FEMY_22500	P	Kef-type K+ transport systems, predicted NAD-binding component	COG1226
FEMY_22510	L	DNA replication protein	COG1484
FEMY_22540	L	Transposase and inactivated derivatives	COG4584
FEMY_22550	V	Predicted restriction endonuclease	COG3440
FEMY_22570	S	Uncharacterized conserved protein	COG4938
FEMY_22600	L	Superfamily II DNA helicase	COG0514
FEMY_22620	KR	Histone acetyltransferase HPA2 and related acetyltransferases	COG0454
FEMY_22630	S	Uncharacterized protein conserved in bacteria	COG4453
FEMY_22640	T	Growth inhibitor	COG2337
FEMY_22670	T	Growth regulator	COG2336
FEMY_22680	P	Nitrogenase subunit NifH (ATPase)	COG1348
FEMY_22690	C	Nitrogenase molybdenum-iron protein, alpha and beta chains	COG2710
FEMY_22700	C	Nitrogenase molybdenum-iron protein, alpha and beta chains	COG2710
FEMY_22710	R	Multimeric flavodoxin WrbA	COG0655
FEMY_22730	R	Pirin-related protein	COG1741
FEMY_22740	K	Transcriptional regulator	COG1309
FEMY_22770	C	Ferredoxin	COG1145
FEMY_22810	C	Nitrogenase molybdenum-iron protein, alpha and beta chains	COG2710
FEMY_22840	L	Adenine-specific DNA methylase containing a Zn-ribbon	COG1743
FEMY_22870	D	ATPases involved in chromosome partitioning	COG1192
FEMY_22880	K	Predicted transcriptional regulator containing an HTH domain and an uncharacterized domain shared with the mammalian protein Schlafen	COG2865
FEMY_22890	KL	Superfamily II DNA/RNA helicases, SNF2 family	COG0553
FEMY_22900	K	Transcriptional regulator	COG0583
FEMY_22930	R	Zn-dependent hydrolases, including glyoxylases	COG0491
FEMY_22940	R	Predicted hydrolases or acyltransferases (alpha/beta hydrolase superfamily)	COG0596
FEMY_22950	S	Uncharacterized conserved protein	COG3268
FEMY_22960	M	Membrane-fusion protein	COG0845
FEMY_23000	S	Uncharacterized protein conserved in bacteria	COG4683
FEMY_23030	K	Predicted transcriptional regulators	COG1396
FEMY_23040	L	Transposase and inactivated derivatives	COG3328
FEMY_23050	R	Predicted Rossmann fold nucleotide-binding protein	COG1611
FEMY_23070	MG	Nucleoside-diphosphate-sugar epimerases	COG0451
FEMY_23080	S	Uncharacterized conserved protein	COG3868
FEMY_23090	T	FOG: CheY-like receiver	COG0784
FEMY_23100	T	Signal transduction histidine kinase	COG0642
FEMY_23110	L	Transposase and inactivated derivatives	COG2801
FEMY_23120	U	Type II secretory pathway, component ExeA (predicted ATPase)	COG3267
FEMY_23130	O	Glutathione S-transferase	COG0625
FEMY_23160	G	ABC-type sugar transport systems, permease components	COG1175
FEMY_23170,FEMY_24440	L	Predicted ATP-dependent endonuclease of the OLD family	COG3593
FEMY_23180	R	Predicted ATPases	COG1106
FEMY_23190	L	Antirestriction protein	COG4227
FEMY_23250	L	Antirestriction protein	COG4227
FEMY_23260	C	Dehydrogenases (flavoproteins)	COG0644
FEMY_23270	I	3-oxoacyl-	COG0332
FEMY_23290	L	Superfamily II helicase and inactivated derivatives	COG5519
FEMY_23300	E	Predicted Zn peptidase	COG2856
FEMY_23320	Q	Amidases related to nicotinamidase	COG1335
FEMY_23350	K	Transcriptional regulators	COG1846
FEMY_23360	U	Preprotein translocase subunit SecA (ATPase, RNA helicase)	COG0653
FEMY_23370	G	Predicted extracellular endo alpha-1,4 polygalactosaminidase or related polysaccharide hydrolase	COG2342
FEMY_23380	S	Predicted membrane protein	COG4267
FEMY_23390	M	Glycosyltransferase	COG0438
FEMY_23400	D	ATPases involved in chromosome partitioning	COG1192
FEMY_23430	R	Plasmid stabilization system protein	COG3668
FEMY_23450	L	Transposase and inactivated derivatives	COG4584
FEMY_23470	L	DNA replication protein	COG1484
FEMY_23480	L	Integrase	COG0582
FEMY_23580	O	ATPases of the AAA+ class	COG0464
FEMY_23610	R	Plasmid stabilization system protein	COG3668
FEMY_23630	L	Integrase	COG0582
FEMY_23640	R	Predicted HD-superfamily hydrolase	COG3481
FEMY_23670	R	Predicted nucleic acid-binding protein, contains PIN domain	COG1569
FEMY_23680	V	Predicted restriction endonuclease	COG3440
FEMY_23730	L	ATP-dependent exoDNAse (exonuclease V), alpha subunit - helicase superfamily I member	COG0507
FEMY_23740	K	Predicted transcriptional regulators	COG1396
FEMY_23750	L	DNA-damage-inducible protein J	COG3077
FEMY_23770	K	Predicted transcriptional regulator containing an HTH domain and an uncharacterized domain shared with the mammalian protein Schlafen	COG2865
FEMY_23790	T	Growth inhibitor	COG2337
FEMY_23800	D	ATPases involved in chromosome partitioning	COG1192
FEMY_23820	L	Plasmid replication initiator protein	COG5534
FEMY_23850	K	DNA-binding HTH domain-containing proteins	COG2771
FEMY_23860	L	Transposase and inactivated derivatives	COG3335
FEMY_23880	L	Transposase and inactivated derivatives	COG3464
FEMY_23910	L	Transposase and inactivated derivatives	COG1943
FEMY_23930	S	Uncharacterized conserved protein	COG2361
FEMY_23970	S	Uncharacterized conserved protein	COG3177
FEMY_23980	L	Transposase and inactivated derivatives	COG0675
FEMY_24000	GEPR	Permeases of the major facilitator superfamily	COG0477
FEMY_24020	L	DNA replication protein	COG1484
FEMY_24030	L	Transposase and inactivated derivatives	COG4584
FEMY_24050	D	Antitoxin of toxin-antitoxin stability system	COG4118
FEMY_24060	S	Uncharacterized protein conserved in bacteria	COG3744
FEMY_24070	ER	Na+/proline symporter	COG0591
FEMY_24120	R	Predicted nucleic acid-binding protein, contains PIN domain	COG1487
FEMY_24140	EG	Dihydroxyacid dehydratase/phosphogluconate dehydratase	COG0129
FEMY_24150	L	Integrase	COG0582
FEMY_24170	L	DNA-damage-inducible protein J	COG3077
FEMY_24180	S	Uncharacterized protein conserved in bacteria	COG3041
FEMY_24190	L	Transposase and inactivated derivatives	COG3436
FEMY_24210	S	Uncharacterized membrane protein	COG1814
FEMY_24220	L	Transposase and inactivated derivatives	COG2963
FEMY_24230	L	Transposase and inactivated derivatives	COG2801
FEMY_24240	L	Plasmid replication initiator protein	COG5534
FEMY_24250	S	Uncharacterized protein conserved in bacteria	COG3514
FEMY_24260	S	Uncharacterized conserved small protein	COG5606
FEMY_24270	S	Phage-related protein	COG4679
FEMY_24300	L	Transposase and inactivated derivatives	COG3335
FEMY_24320	R	Predicted metal-binding protein related to the C-terminal domain of SecA	COG3318
FEMY_24330	L	ATP-dependent exoDNAse (exonuclease V), alpha subunit - helicase superfamily I member	COG0507
FEMY_24340	L	Transposase and inactivated derivatives	COG3464
FEMY_24350	L	Transposase and inactivated derivatives	COG2801
FEMY_24360	L	Transposase and inactivated derivatives	COG3436
FEMY_24370	L	Transposase and inactivated derivatives	COG3436
FEMY_24380	T	FOG: EAL domain	COG2200
FEMY_24400	S	Uncharacterized protein conserved in bacteria	COG4196
FEMY_24440	G	ABC-type sugar transport systems, permease components	COG1175
FEMY_24450	L	Transposase and inactivated derivatives	COG3436
FEMY_24470	L	Transposase and inactivated derivatives	COG3436
FEMY_24480	L	Transposase and inactivated derivatives	COG0675
FEMY_24510	IQR	Dehydrogenases with different specificities (related to short-chain alcohol dehydrogenases)	COG1028
FEMY_24520	U	Type II secretory pathway, component ExeA (predicted ATPase)	COG3267
FEMY_24630	R	Predicted nucleotidyltransferases	COG1669
FEMY_24650	L	Transposase and inactivated derivatives	COG3436
FEMY_24670	S	Uncharacterized protein conserved in bacteria	COG4196
FEMY_24690	R	Predicted nucleic acid-binding protein, contains PIN domain	COG1487
FEMY_24730	S	Uncharacterized protein conserved in bacteria	COG4185
FEMY_24750	S	Uncharacterized protein conserved in bacteria	COG2929
FEMY_24760	S	Uncharacterized protein conserved in bacteria	COG3514
FEMY_24770	L	Transposase and inactivated derivatives	COG3436
FEMY_24800	V	Type I restriction-modification system methyltransferase subunit	COG0286
FEMY_24810	V	Restriction endonuclease S subunits	COG0732
FEMY_24930	L	Transposase and inactivated derivatives	COG0675
FEMY_24950	S	Uncharacterized conserved protein	COG4804
FEMY_24990	L	Plasmid rolling circle replication initiator protein and truncated derivatives	COG5655

## Sheet: P3G
D: "F. myxofaciens" P3G
Accession number	COG Class	Annotation	COG
WP_031595021.1	G	Fructose-2,6-bisphosphatase	COG0406
WP_031595022.1	G	Transaldolase	COG0176
WP_031595029.1	T	HD-GYP domain	COG2206
WP_031595030.1	C	Ferredoxin	COG3411
WP_031595031.1	H	Precorrin-3B methylase	COG1010
WP_031595032.1	H	Cobalamin biosynthesis protein CbiG	COG2073
WP_031595033.1	H	Cobalamin biosynthesis protein CbiG	COG2073
WP_031595035.1	H	Precorrin-2 methylase	COG2243
WP_031595036.1	H	Precorrin-6B methylase 2	COG2242
WP_031595037.1	H	Cobalamin biosynthesis protein CbiD	COG1903
WP_031595038.1	H	Precorrin isomerase	COG2082
WP_031595039.1	S	Uncharacterized conserved protein	COG2138
WP_031595040.1	H	Precorrin-4 methylase	COG2875
WP_031595046.1	C	Heme/copper-type cytochrome/quinol oxidases, subunit 2	COG1622
WP_031595048.1	C	Heme/copper-type cytochrome/quinol oxidase, subunit 3	COG1845
WP_031595050.1	C	Heme/copper-type cytochrome/quinol oxidase, subunit 4	COG3125
WP_031595051.1	O	Polyprenyltransferase (cytochrome oxidase assembly factor)	COG0109
WP_031595053.1	G	Glucan phosphorylase	COG0058
WP_031595054.1	M	UDP-N-acetylglucosamine 2-epimerase	COG0381
WP_031595055.1	M	Sialic acid synthase	COG2089
WP_031595059.1	C	Ni,Fe-hydrogenase III large subunit	COG3261
WP_031595061.1	CP	Formate hydrogenlyase subunit 3/Multisubunit Na+/H+ antiporter, MnhD subunit	COG0651
WP_031595063.1	C	Hydrogenase 4 membrane component (E)	COG4237
WP_031595066.1	C	Formate hydrogenlyase subunit 4	COG0650
WP_031595067.1	CP	Formate hydrogenlyase subunit 3/Multisubunit Na+/H+ antiporter, MnhD subunit	COG0651
WP_031595071.1	IQR	Dehydrogenases with different specificities (related to short-chain alcohol dehydrogenases)	COG1028
WP_031595072.1	O	Predicted ATP-dependent serine protease	COG1066
WP_031595073.1	L	Replicative DNA helicase	COG0305
WP_031595075.1	J	Ribosomal protein L9	COG0359
WP_031595076.1	J	Ribosomal protein S18	COG0238
WP_031595077.1	L	Primosomal replication protein N	COG2965
WP_031595079.1	J	rRNA methylases	COG0566
WP_031595080.1	K	Exoribonuclease R	COG0557
WP_031595082.1	T	Signal transduction histidine kinase	COG0642
WP_031595083.1	F	Adenylosuccinate synthase	COG0104
WP_031595086.1	S	Uncharacterized protein conserved in bacteria	COG3242
WP_031595089.1	J	Putative translation initiation inhibitor, yjgF family	COG0251
WP_031595091.1	R	GTPases	COG2262
WP_031595092.1	R	Uncharacterized host factor I protein	COG1923
WP_031595096.1	TK	Response regulators consisting of a CheY-like receiver domain and a winged-helix DNA-binding domain	COG0745
WP_031595113.1	G	Fructose-2,6-bisphosphatase	COG0406
WP_031595114.1	R	Predicted nucleoside-diphosphate sugar epimerase	COG1090
WP_031595117.1	E	Lactoylglutathione lyase and related lyases	COG0346
WP_031595118.1	R	Pirin-related protein	COG1741
WP_031595121.1	M	Membrane-fusion protein	COG0845
WP_031595122.1	P	Putative silver efflux pump	COG3696
WP_031595125.1	KT	SOS-response transcriptional repressors (RecA-mediated autopeptidases)	COG1974
WP_031595126.1	L	Nucleotidyltransferase/DNA polymerase involved in DNA repair	COG0389
WP_031595127.1	P	NhaP-type Na+/H+ and K+/H+ antiporters	COG0025
WP_031595131.1	S	Uncharacterized conserved protein	COG4575
WP_031595132.1	S	Uncharacterized paraquat-inducible protein A	COG2995
WP_031595137.1	IQR	Dehydrogenases with different specificities (related to short-chain alcohol dehydrogenases)	COG1028
WP_031595138.1	E	ABC-type dipeptide transport system, periplasmic component	COG0747
WP_031595141.1	EP	ABC-type dipeptide/oligopeptide/nickel transport systems, permease components	COG0601
WP_031595143.1	EP	ABC-type dipeptide/oligopeptide/nickel transport systems, permease components	COG1173
WP_031595144.1	R	ATPase components of various ABC-type transport systems, contain duplicated ATPase	COG1123
WP_031595146.1	M	Soluble lytic murein transglycosylase and related regulatory proteins (some contain LysM/invasin domains)	COG0741
WP_031595148.1	R	Zn-dependent hydrolases, including glyoxylases	COG0491
WP_031595152.1	L	Ribonuclease HI	COG0328
WP_031595154.1	L	DNA polymerase III, epsilon subunit and related 3'-5' exonucleases	COG0847
WP_031595158.1	L	Predicted EndoIII-related endonuclease	COG0177
WP_031595161.1	F	Dihydroorotate dehydrogenase	COG0167
WP_031595163.1	O	Putative arginyl-tRNA:protein arginylyltransferase	COG2935
WP_031595165.1	IQ	Acyl-CoA synthetases (AMP-forming)/AMP-acid ligases II	COG0318
WP_031595167.1	K	Cold shock proteins	COG1278
WP_031595169.1	S	Uncharacterized conserved protein	COG2127
WP_031595171.1	O	ATPases with chaperone activity, ATP-binding subunit	COG0542
WP_031595173.1	G	Phosphoketolase	COG3957
WP_031595176.1	C	F0F1-type ATP synthase, gamma subunit	COG0224
WP_031595177.1	C	F0F1-type ATP synthase, epsilon subunit (mitochondrial delta subunit)	COG0355
WP_031595179.1	J	Alanyl-tRNA synthetase	COG0013
WP_031595180.1	H	Panthothenate synthetase	COG0414
WP_031595181.1	H	7,8-dihydro-6-hydroxymethylpterin-pyrophosphokinase	COG0801
WP_031595182.1	J	tRNA nucleotidyltransferase/poly(A) polymerase	COG0617
WP_031595183.1	E	Phosphoserine phosphatase	COG0560
WP_031595184.1	L	ATPase involved in DNA replication initiation	COG0593
WP_031595185.1	R	Predicted permease	COG0628
WP_031595186.1	F	Phosphoribosylaminoimidazole (AIR) synthetase	COG0150
WP_031595187.1	F	Folate-dependent phosphoribosylglycinamide formyltransferase PurN	COG0299
WP_031595188.1	J	tRNA and rRNA cytosine-C5-methylases	COG0144
WP_031595189.1	M	Small-conductance mechanosensitive channel	COG0668
WP_031595190.1	I	Fatty-acid desaturase	COG1398
WP_031595192.1	P	Sulfite reductase, beta subunit (hemoprotein)	COG0155
WP_031595201.1	J	GTPases - translation elongation factors	COG0050
WP_031595205.1	S	Uncharacterized conserved protein	COG5607
WP_031595206.1	S	Uncharacterized protein conserved in bacteria	COG5319
WP_031595209.1	S	Uncharacterized conserved protein	COG5654
WP_031595212.1	S	Uncharacterized protein conserved in bacteria	COG2929
WP_031595214.1	T	Signal transduction histidine kinase	COG0642
WP_031595215.1	TK	Response regulator containing a CheY-like receiver domain and an HTH DNA-binding domain	COG2197
WP_031595217.1	R	Predicted ATPase	COG4637
WP_031595221.1	E	Arginine/lysine/ornithine decarboxylases	COG1982
WP_031595222.1	S	Uncharacterized protein conserved in bacteria	COG1671
WP_031595223.1	S	Uncharacterized protein conserved in bacteria	COG4681
WP_031595224.1	P	K+-transporting ATPase, A chain	COG2060
WP_031595226.1	P	High-affinity K+ transport system, ATPase chain B	COG2216
WP_031595229.1	T	Osmosensitive K+ channel histidine kinase	COG2205
WP_031595232.1	TK	Response regulators consisting of a CheY-like receiver domain and a winged-helix DNA-binding domain	COG0745
WP_031595234.1	S	Uncharacterized protein conserved in bacteria	COG2908
WP_031595237.1	O	Peptidyl-prolyl cis-trans isomerase (rotamase) - cyclophilin family	COG0652
WP_031595239.1	R	FOG: TPR repeat	COG0457
WP_031595241.1	J	Cysteinyl-tRNA synthetase	COG0215
WP_031595243.1	O	DnaJ-class molecular chaperone with C-terminal Zn finger domain	COG0484
WP_031595246.1	O	Molecular chaperone	COG0443
WP_031595250.1	H	Protoheme ferro-lyase (ferrochelatase)	COG0276
WP_031595252.1	K	Transcriptional regulator of heat shock gene	COG1420
WP_031595255.1	G	Predicted sugar kinase	COG0061
WP_031595257.1	L	ATPase involved in DNA repair	COG0497
WP_031595258.1	E	Glycine/D-amino acid oxidases (deaminating)	COG0665
WP_031595263.1	A	Oligoribonuclease (3'->5' exoribonuclease)	COG1949
WP_031595264.1	OC	Thiol:disulfide interchange protein	COG4232
WP_031595267.1	R	Predicted ATPase or kinase	COG0802
WP_031595269.1	L	DNA mismatch repair enzyme (predicted ATPase)	COG0323
WP_031595270.1	J	tRNA delta(2)-isopentenylpyrophosphate transferase	COG0324
WP_031595271.1	L	Exonuclease VII, large subunit	COG1570
WP_031595274.1	EH	3'-phosphoadenosine 5'-phosphosulfate sulfotransferase (PAPS reductase)/FAD synthetase and related enzymes	COG0175
WP_031595275.1	P	Adenylylsulfate kinase and related kinases	COG0529
WP_031595278.1	M	Glycosyltransferase	COG0438
WP_031595282.1	S	Uncharacterized protein encoded in hypervariable junctions of pilus gene clusters	COG4226
WP_031595296.1	V	Type I restriction-modification system methyltransferase subunit	COG0286
WP_031595306.1	U	Type IV secretory pathway, VirB10 components	COG2948
WP_031595310.1	U	Type IV secretory pathway, TrbF components	COG3701
WP_031595316.1	U	Conjugal transfer/entry exclusion protein	COG5314
WP_031595322.1	U	Type IV secretory pathway, VirB4 components	COG3451
WP_031595324.1	NU	Type IV secretory pathway, TrbD component	COG5268
WP_031595339.1	OU	Type IV secretory pathway, protease TraF	COG4959
WP_031595340.1	U	Type IV secretory pathway, VirD4 components	COG3505
WP_031595341.1	L	Antirestriction protein	COG4227
WP_031595344.1	NU	Type IV secretory pathway, VirB11 components, and related ATPases involved in archaeal flagella biosynthesis	COG0630
WP_031595357.1	S	Uncharacterized conserved protein	COG1700
WP_031595358.1	V	GTPase subunit of restriction endonuclease	COG1401
WP_031595363.1	KL	DNA or RNA helicases of superfamily II	COG1061
WP_031595381.1	E	Predicted Zn peptidase	COG2856
WP_031595392.1	T	FOG: GGDEF domain	COG2199
WP_031595393.1	S	Uncharacterized conserved protein	COG5514
WP_031595394.1	K	Predicted transcriptional regulator	COG2944
WP_031595397.1	K	Predicted transcriptional regulator	COG5340
WP_031595399.1	S	Uncharacterized conserved protein	COG2253
WP_031595400.1	F	GMP synthase, PP-ATPase domain/subunit	COG0519
WP_031595403.1	F	IMP dehydrogenase/GMP reductase	COG0516
WP_031595405.1	E	Glutamate 5-kinase	COG0263
WP_031595406.1	R	Predicted GTPase	COG0536
WP_031595408.1	J	Ribosomal protein L27	COG0211
WP_031595410.1	J	Ribosomal protein L21	COG0261
WP_031595414.1	C	Plastocyanin	COG3794
WP_031595429.1	IQR	Dehydrogenases with different specificities (related to short-chain alcohol dehydrogenases)	COG1028
WP_031595434.1	S	Uncharacterized protein conserved in bacteria	COG1729
WP_031595435.1	M	Outer membrane protein and related peptidoglycan-associated (lipo)proteins	COG2885
WP_031595438.1	U	Biopolymer transport protein	COG0848
WP_031595439.1	U	Biopolymer transport proteins	COG0811
WP_031595440.1	R	Predicted thioesterase	COG0824
WP_031595442.1	L	Holliday junction resolvasome, helicase subunit	COG2255
WP_031595443.1	L	Holliday junction resolvasome, DNA-binding subunit	COG0632
WP_031595445.1	S	Uncharacterized conserved protein	COG0217
WP_031595446.1	K	Transcriptional regulator	COG1309
WP_031595447.1	T	DnaK suppressor protein	COG1734
WP_031595449.1	J	Polyribonucleotide nucleotidyltransferase (polynucleotide phosphorylase)	COG1185
WP_031595451.1	J	Ribosomal protein S15P/S13E	COG0184
WP_031595454.1	P	Nitric oxide reductase activation protein	COG4548
WP_031595455.1	R	MoxR-like ATPases	COG0714
WP_031595457.1	C	Ribulose bisphosphate carboxylase small subunit	COG4451
WP_031595459.1	G	Ribulose 1,5-bisphosphate carboxylase, large subunit	COG1850
WP_031595461.1	T	FOG: GGDEF domain	COG2199
WP_031595465.1	O	FKBP-type peptidyl-prolyl cis-trans isomerases 2	COG1047
WP_031595468.1	O	Peroxiredoxin	COG1225
WP_031595470.1	L	Mismatch repair ATPase (MutS family)	COG0249
WP_031595471.1	L	ATPase related to the helicase subunit of the Holliday junction resolvase	COG2256
WP_031595472.1	R	DNA-binding protein H-NS	COG2916
WP_031595478.1	T	cAMP-binding proteins - catabolite gene activator and regulatory subunit of cAMP-dependent protein kinases	COG0664
WP_031595480.1	R	Predicted membrane protein, hemolysin III homolog	COG1272
WP_031595482.1	J	SAM-dependent methyltransferases related to tRNA (uracil-5-)-methyltransferase	COG2265
WP_031595483.1	F	ADP-ribose pyrophosphatase	COG1051
WP_031595484.1	S	Uncharacterized conserved protein	COG3391
WP_031595485.1	G	Predicted xylanase/chitin deacetylase	COG0726
WP_031595486.1	I	Sterol desaturase	COG3000
WP_031595487.1	O	Molecular chaperone, HSP90 family	COG0326
WP_031595488.1	LR	NTP pyrophosphohydrolases including oxidative damage repair enzymes	COG0494
WP_031595489.1	C	NADH:ubiquinone oxidoreductase subunit 2 (chain N)	COG1007
WP_031595490.1	C	NADH:ubiquinone oxidoreductase subunit 4 (chain M)	COG1008
WP_031595491.1	CP	NADH:ubiquinone oxidoreductase subunit 5 (chain L)/Multisubunit Na+/H+ antiporter, MnhA subunit	COG1009
WP_031595492.1	C	NADH:ubiquinone oxidoreductase subunit 11 or 4L (chain K)	COG0713
WP_031595493.1	C	NADH:ubiquinone oxidoreductase subunit 6 (chain J)	COG0839
WP_031595494.1	C	Formate hydrogenlyase subunit 6/NADH:ubiquinone oxidoreductase 23 kD subunit (chain I)	COG1143
WP_031595495.1	C	NADH:ubiquinone oxidoreductase subunit 1 (chain H)	COG1005
WP_031595497.1	C	NADH dehydrogenase/NADH:ubiquinone oxidoreductase 75 kD subunit (chain G)	COG1034
WP_031595499.1	C	NADH:ubiquinone oxidoreductase, NADH-binding (51 kD) subunit	COG1894
WP_031595500.1	C	NADH:ubiquinone oxidoreductase 24 kD subunit	COG1905
WP_031595501.1	C	NADH:ubiquinone oxidoreductase 49 kD subunit 7	COG0649
WP_031595503.1	C	NADH:ubiquinone oxidoreductase 27 kD subunit	COG0852
WP_031595505.1	C	NADH:ubiquinone oxidoreductase 20 kD subunit and related Fe-S oxidoreductases	COG0377
WP_031595506.1	C	NADH:ubiquinone oxidoreductase subunit 3 (chain A)	COG0838
WP_031595508.1	U	Preprotein translocase subunit SecG	COG1314
WP_031595509.1	G	Triosephosphate isomerase	COG0149
WP_031595511.1	P	ABC-type phosphate transport system, ATPase component	COG1117
WP_031595512.1	P	ABC-type phosphate transport system, permease component	COG0581
WP_031595516.1	P	ABC-type phosphate transport system, periplasmic component	COG0226
WP_031595517.1	FP	Exopolyphosphatase	COG0248
WP_031595521.1	P	Polyphosphate kinase	COG0855
WP_031595523.1	T	Phosphohistidine phosphatase SixA	COG2062
WP_031595524.1	G	Phosphomannomutase	COG1109
WP_031595528.1	H	Dihydropteroate synthase and related enzymes	COG0294
WP_031595529.1	O	ATP-dependent Zn proteases	COG0465
WP_031595530.1	J	23S rRNA methylase	COG0293
WP_031595531.1	J	Predicted RNA-binding protein containing KH domain, possibly ribosomal protein	COG1534
WP_031595532.1	K	Transcription elongation factor	COG0782
WP_031595533.1	EF	Carbamoylphosphate synthase large subunit (split gene in MJ)	COG0458
WP_031595534.1	EF	Carbamoylphosphate synthase small subunit	COG0505
WP_031595535.1	E	Dihydrodipicolinate reductase	COG0289
WP_031595536.1	J	Small protein A (tmRNA-binding)	COG2913
WP_031595537.1	P	Fe2+/Zn2+ uptake regulation proteins	COG0735
WP_031595538.1	C	Succinyl-CoA synthetase, alpha subunit	COG0074
WP_031595539.1	C	Succinyl-CoA synthetase, beta subunit	COG0045
WP_031595542.1	M	Soluble lytic murein transglycosylase and related regulatory proteins (some contain LysM/invasin domains)	COG0741
WP_031595545.1	J	tRNA nucleotidyltransferase/poly(A) polymerase	COG0617
WP_031595550.1	S	Uncharacterized conserved protein	COG1565
WP_031595551.1	E	5,10-methylenetetrahydrofolate reductase	COG0685
WP_031595552.1	H	S-adenosylhomocysteine hydrolase	COG0499
WP_031595553.1	H	S-adenosylmethionine synthetase	COG0192
WP_031595554.1	M	Lauroyl/myristoyl acyltransferase	COG1560
WP_031595555.1	E	Diaminopimelate epimerase	COG0253
WP_031595556.1	S	Uncharacterized protein conserved in bacteria	COG3159
WP_031595558.1	L	Site-specific recombinase XerD	COG4974
WP_031595560.1	O	Predicted molecular chaperone distantly related to HSP70-fold metalloproteases	COG2377
WP_031595565.1	J	Tyrosyl-tRNA synthetase	COG0162
WP_031595566.1	V	Na+-driven multidrug efflux pump	COG0534
WP_031595568.1	H	Ubiquinone biosynthesis protein COQ7	COG2941
WP_031595572.1	MU	Outer membrane protein	COG1538
WP_031595574.1	V	Cation/multidrug efflux pump	COG0841
WP_031595579.1	E	Indole-3-glycerol phosphate synthase	COG0134
WP_031595581.1	E	Anthranilate phosphoribosyltransferase	COG0547
WP_031595583.1	O	Predicted redox protein, regulator of disulfide bond formation	COG1765
WP_031595584.1	P	Cytochrome c peroxidase	COG1858
WP_031595585.1	S	Uncharacterized conserved protein	COG0316
WP_031595587.1	E	Acetylglutamate semialdehyde dehydrogenase	COG0002
WP_031595589.1	J	Ribosomal protein S9	COG0103
WP_031595591.1	J	Ribosomal protein L13	COG0102
WP_031595593.1	LR	NTP pyrophosphohydrolases including oxidative damage repair enzymes	COG0494
WP_031595596.1	S	Uncharacterized protein conserved in bacteria	COG2331
WP_031595597.1	S	Uncharacterized conserved protein	COG2928
WP_031595598.1	J	Aspartyl-tRNA synthetase	COG0173
WP_031595600.1	L	Single-stranded DNA-binding protein	COG0629
WP_031595602.1	L	Excinuclease ATPase subunit	COG0178
WP_031595603.1	D	Integral membrane protein possibly involved in chromosome condensation	COG0239
WP_031595604.1	S	Uncharacterized conserved protein	COG1993
WP_031595605.1	S	Predicted membrane protein	COG2510
WP_031595606.1	R	Predicted phosphatase/phosphohexomutase	COG0637
WP_031595614.1	U	Signal recognition particle GTPase	COG0541
WP_031595616.1	R	ABC-type uncharacterized transport system, permease component	COG4137
WP_031595621.1	H	Dephospho-CoA kinase	COG0237
WP_031595623.1	S	Uncharacterized protein conserved in bacteria	COG4582
WP_031595627.1	D	Cell division protein	COG2177
WP_031595629.1	V	ABC-type antimicrobial peptide transport system, ATPase component	COG1136
WP_031595634.1	H	Phosphopantetheine adenylyltransferase	COG0669
WP_031595636.1	C	Ferredoxin	COG1145
WP_031595641.1	M	Outer membrane lipoprotein involved in outer membrane biogenesis	COG3017
WP_031595643.1	I	4-diphosphocytidyl-2C-methyl-D-erythritol 2-phosphate synthase	COG1947
WP_031595644.1	FE	Phosphoribosylpyrophosphate synthetase	COG0462
WP_031595645.1	J	Ribosomal protein L25 (general stress protein Ctc)	COG1825
WP_031595646.1	J	Peptidyl-tRNA hydrolase	COG0193
WP_031595647.1	J	Predicted GTPase, probable translation factor	COG0012
WP_031595652.1	IQ	3-oxoacyl-(acyl-carrier-protein) synthase	COG0304
WP_031595656.1	M	D-alanyl-D-alanine carboxypeptidase	COG1686
WP_031595658.1	EH	Branched-chain amino acid aminotransferase/4-amino-4-deoxychorismate lyase	COG0115
WP_031595660.1	S	Uncharacterized conserved protein	COG2921
WP_031595663.1	H	Lipoate synthase	COG0320
WP_031595665.1	M	Lipoproteins	COG0797
WP_031595666.1	D	Bacterial cell division membrane protein	COG0772
WP_031595668.1	M	Cell division protein FtsI/penicillin-binding protein 2	COG0768
WP_031595669.1	M	Cell shape-determining protein	COG2891
WP_031595671.1	M	Cell shape-determining protein	COG1792
WP_031595672.1	D	Actin-like ATPase involved in cell morphogenesis	COG1077
WP_031595674.1	J	Asp-tRNAAsn/Glu-tRNAGln amidotransferase A subunit and related amidases	COG0154
WP_031595675.1	J	Asp-tRNAAsn/Glu-tRNAGln amidotransferase B subunit (PET112 homolog)	COG0064
WP_031595676.1	E	Homoserine acetyltransferase	COG2021
WP_031595677.1	QR	SAM-dependent methyltransferases	COG0500
WP_031595680.1	G	Phosphoenolpyruvate-protein kinase (PTS system EI component in bacteria)	COG1080
WP_031595681.1	G	Phosphotransferase system, HPr-related proteins	COG1925
WP_031595682.1	T	Signal transduction histidine kinase	COG0642
WP_031595683.1	TK	Response regulators consisting of a CheY-like receiver domain and a winged-helix DNA-binding domain	COG0745
WP_031595684.1	L	Predicted N6-adenine-specific DNA methylase	COG0116
WP_031595685.1	S	Predicted membrane protein	COG1981
WP_031595686.1	R	Predicted hydrolase of the alpha/beta superfamily	COG2945
WP_031595687.1	R	Carbonic anhydrases/acetyltransferases, isoleucine patch superfamily	COG0663
WP_031595693.1	H	Methylase involved in ubiquinone/menaquinone biosynthesis	COG2226
WP_031595695.1	S	Uncharacterized protein conserved in bacteria	COG3536
WP_031595696.1	R	Predicted enzyme with a TIM-barrel fold	COG0325
WP_031595698.1	E	Pyrroline-5-carboxylate reductase	COG0345
WP_031595701.1	J	Ribonucleases G and E	COG1530
WP_031595703.1	S	Uncharacterized conserved protein	COG1576
WP_031595705.1	S	Uncharacterized homolog of plant Iojap protein	COG0799
WP_031595707.1	H	Nicotinic acid mononucleotide adenylyltransferase	COG1057
WP_031595709.1	E	Gamma-glutamyl phosphate reductase	COG0014
WP_031595710.1	K	DNA-directed RNA polymerase, sigma subunit (sigma70/sigma32)	COG0568
WP_031595711.1	L	DNA primase (bacterial type)	COG0358
WP_031595712.1	J	Ribosomal protein S21	COG0828
WP_031595718.1	OU	Periplasmic serine proteases (ClpP class)	COG0616
WP_031595720.1	S	Predicted membrane protein	COG3431
WP_031595722.1	T	FOG: PAS/PAC domain	COG2202
WP_031595724.1	NT	Methyl-accepting chemotaxis protein	COG0840
WP_031595727.1	S	Uncharacterized conserved protein	COG2353
WP_031595729.1	T	cAMP-binding proteins - catabolite gene activator and regulatory subunit of cAMP-dependent protein kinases	COG0664
WP_031595730.1	M	Outer membrane protein W	COG3047
WP_031595732.1	P	Outer membrane receptor proteins, mostly Fe transport	COG1629
WP_031595733.1	E	Nitrogen regulatory protein PII	COG0347
WP_031595734.1	F	Phosphoribosylaminoimidazole carboxylase (NCAIR synthetase)	COG0026
WP_031595737.1	F	Phosphoribosylcarboxyaminoimidazole (NCAIR) mutase	COG0041
WP_031595739.1	MG	Nucleoside-diphosphate-sugar epimerases	COG0451
WP_031595744.1	M	Predicted pyridoxal phosphate-dependent enzyme apparently involved in regulation of cell wall biogenesis	COG0399
WP_031595745.1	GER	Permeases of the drug/metabolite transporter (DMT) superfamily	COG0697
WP_031595747.1	O	Thioredoxin reductase	COG0492
WP_031595748.1	D	DNA segregation ATPase FtsK/SpoIIIE and related proteins	COG1674
WP_031595750.1	M	Outer membrane lipoprotein-sorting protein	COG2834
WP_031595752.1	IQR	Dehydrogenases with different specificities (related to short-chain alcohol dehydrogenases)	COG1028
WP_031595753.1	R	Predicted flavoproteins	COG2081
WP_031595754.1	G	Galactose mutarotase and related enzymes	COG2017
WP_031595755.1	P	Na+/H+ antiporter	COG3004
WP_031595759.1	E	Isopropylmalate/homocitrate/citramalate synthases	COG0119
WP_031595762.1	C	Ferredoxin	COG1145
WP_031595765.1	E	Selenocysteine lyase	COG0520
WP_031595767.1	Q	Nitrogen fixation protein	COG5554
WP_031595770.1	M	Predicted pyridoxal phosphate-dependent enzyme apparently involved in regulation of cell wall biogenesis	COG0399
WP_031595771.1	C	Ferredoxin	COG0633
WP_031595775.1	P	Nitrogenase subunit NifH (ATPase)	COG1348
WP_031595776.1	C	Nitrogenase molybdenum-iron protein, alpha and beta chains	COG2710
WP_031595779.1	C	Nitrogenase molybdenum-iron protein, alpha and beta chains	COG2710
WP_031595781.1	NT	Methyl-accepting chemotaxis protein	COG0840
WP_031595783.1	C	Nitrogenase molybdenum-iron protein, alpha and beta chains	COG2710
WP_031595787.1	S	Uncharacterized conserved small protein containing a coiled-coil domain	COG5420
WP_031595789.1	H	Molybdopterin-binding protein	COG3585
WP_031595791.1	P	ABC-type molybdate transport system, permease component	COG4149
WP_031595792.1	G	ABC-type sugar transport systems, ATPase components	COG3839
WP_031595796.1	N	Flagellar hook protein FlgE	COG1749
WP_031595797.1	N	Flagellar basal body rod protein	COG4786
WP_031595798.1	N	Flagellar basal body rod protein	COG4786
WP_031595799.1	N	Flagellar basal body L-ring protein	COG2063
WP_031595800.1	N	Flagellar basal-body P-ring protein	COG1706
WP_031595802.1	N	Flagellar hook-associated protein	COG1256
WP_031595803.1	N	Flagellin and related hook-associated proteins	COG1344
WP_031595804.1	NU	Flagellar biosynthesis pathway, component FliR	COG1684
WP_031595806.1	NU	Flagellar biosynthesis pathway, component FliQ	COG1987
WP_031595809.1	NU	Flagellar motor switch/type III secretory pathway protein	COG1886
WP_031595810.1	N	Flagellar motor switch protein	COG1868
WP_031595812.1	N	Flagellar hook-length control protein	COG3144
WP_031595813.1	NUO	Flagellar biosynthesis chaperone	COG2882
WP_031595817.1	N	Flagellar motor switch protein	COG1536
WP_031595818.1	NU	Flagellar biosynthesis/type III secretory pathway lipoprotein	COG1766
WP_031595820.1	NU	Flagellar hook-basal body protein	COG1677
WP_031595822.1	R	Predicted permeases	COG0701
WP_031595823.1	S	Uncharacterized homolog of the cytoplasmic domain of flagellar protein FhlB	COG2257
WP_031595828.1	NUO	Flagellin-specific chaperone FliS	COG1516
WP_031595830.1	N	Flagellar capping protein	COG1345
WP_031595833.1	N	Flagellin and related hook-associated proteins	COG1344
WP_031595834.1	T	FOG: GGDEF domain	COG2199
WP_031595837.1	D	ATPases involved in chromosome partitioning	COG1192
WP_031595846.1	K	DNA-directed RNA polymerase specialized sigma subunit	COG1191
WP_031595850.1	N	Flagellar GTP-binding protein	COG1419
WP_031595852.1	NU	Flagellar biosynthesis pathway, component FlhA	COG1298
WP_031595855.1	NU	Flagellar biosynthesis pathway, component FlhB	COG1377
WP_031595860.1	N	Flagellar motor component	COG1291
WP_031595862.1	T	FOG: CheY-like receiver	COG0784
WP_031595863.1	NT	Chemotaxis signal transduction protein	COG0835
WP_031595864.1	T	FOG: CheY-like receiver	COG0784
WP_031595865.1	NT	Chemotaxis protein	COG3143
WP_031595866.1	NT	Chemotaxis protein histidine kinase and related kinases	COG0643
WP_031595868.1	E	Threonine dehydratase	COG1171
WP_031595869.1	G	Ribose 5-phosphate isomerase	COG0120
WP_031595870.1	P	Phosphate uptake regulator	COG0704
WP_031595871.1	CO	Fe-S cluster protector protein	COG2924
WP_031595873.1	E	Acetylglutamate kinase	COG0548
WP_031595875.1	S	Uncharacterized protein conserved in bacteria	COG1385
WP_031595877.1	K	Transcriptional regulator	COG0583
WP_031595882.1	G	Glyceraldehyde-3-phosphate dehydrogenase/erythrose-4-phosphate dehydrogenase	COG0057
WP_031595883.1	G	3-phosphoglycerate kinase	COG0126
WP_031595885.1	G	Pyruvate kinase	COG0469
WP_031595887.1	F	Phosphoribosylaminoimidazolesuccinocarboxamide (SAICAR) synthase	COG0152
WP_031595898.1	P	ABC-type molybdate transport system, periplasmic component	COG0725
WP_031595899.1	C	Cytochrome c553	COG2863
WP_031595900.1	C	Cytochrome c	COG3258
WP_031595901.1	TK	Response regulator containing a CheY-like receiver domain and an HTH DNA-binding domain	COG2197
WP_031595907.1	R	Predicted ATPase (AAA+ superfamily)	COG1373
WP_031595914.1	E	Predicted Zn peptidase	COG2856
WP_031595917.1	V	Type I restriction-modification system methyltransferase subunit	COG0286
WP_031595920.1	V	Restriction endonuclease S subunits	COG0732
WP_031595924.1	V	Type I site-specific restriction-modification system, R (restriction) subunit and related helicases	COG0610
WP_031595928.1	J	tRNA-dihydrouridine synthase	COG0042
WP_031595932.1	C	Uncharacterized flavoproteins	COG0426
WP_031595933.1	T	FOG: GGDEF domain	COG2199
WP_031595937.1	T	FOG: CheY-like receiver	COG0784
WP_031595944.1	T	FOG: PAS/PAC domain	COG2202
WP_031595946.1	S	Predicted membrane protein	COG0344
WP_031595947.1	L	Site-specific recombinase XerD	COG4974
WP_031595948.1	J	Ribosomal protein L19	COG0335
WP_031595950.1	J	tRNA-(guanine-N1)-methyltransferase	COG0336
WP_031595951.1	J	RimM protein, required for 16S rRNA processing	COG0806
WP_031595953.1	J	Ribosomal protein S16	COG0228
WP_031595954.1	PR	Phenylpropionate dioxygenase and related ring-hydroxylating dioxygenases, large terminal subunit	COG4638
WP_031595956.1	L	Exonuclease VII small subunit	COG1722
WP_031595958.1	H	Geranylgeranyl pyrophosphate synthase	COG0142
WP_031595960.1	HI	Deoxyxylulose-5-phosphate synthase	COG1154
WP_031595962.1	J	Glutamyl- and glutaminyl-tRNA synthetases	COG0008
WP_031595963.1	H	Biotin-(acetyl-CoA carboxylase) ligase	COG0340
WP_031595964.1	K	Putative transcriptional regulator, homolog of Bvg accessory factor	COG1521
WP_031595965.1	M	ADP-heptose synthase, bifunctional sugar kinase/adenylyltransferase	COG2870
WP_031595966.1	R	Predicted periplasmic or secreted lipoprotein	COG2823
WP_031595968.1	G	Phosphoheptose isomerase	COG0279
WP_031595969.1	R	Predicted methyltransferases	COG0313
WP_031595971.1	L	Predicted endonuclease distantly related to archaeal Holliday junction resolvase	COG0792
WP_031595977.1	S	Uncharacterized protein conserved in bacteria	COG1666
WP_031595978.1	E	Argininosuccinate synthase	COG0137
WP_031595979.1	E	Ornithine carbamoyltransferase	COG0078
WP_031595980.1	E	Ornithine/acetylornithine aminotransferase	COG4992
WP_031595981.1	J	Ribosomal protein S20	COG0268
WP_031595982.1	P	Fe2+/Zn2+ uptake regulation proteins	COG0735
WP_031595983.1	IM	Penicillin tolerance protein	COG0761
WP_031595985.1	J	Isoleucyl-tRNA synthetase	COG0060
WP_031595988.1	H	FAD synthase	COG0196
WP_031595989.1	K	Transcriptional regulator	COG0583
WP_031595993.1	R	Predicted permeases	COG0730
WP_031595994.1	R	Uncharacterized membrane protein, putative virulence factor	COG0728
WP_031595996.1	T	Signal transduction histidine kinase	COG4585
WP_031596002.1	GEPR	Permeases of the major facilitator superfamily	COG0477
WP_031596003.1	MU	Outer membrane protein	COG1538
WP_031596004.1	GEPR	Permeases of the major facilitator superfamily	COG0477
WP_031596005.1	V	Multidrug resistance efflux pump	COG1566
WP_031596006.1	O	Glutathione S-transferase	COG0625
WP_031596010.1	E	Diaminopimelate decarboxylase	COG0019
WP_031596012.1	MG	Nucleoside-diphosphate-sugar epimerases	COG0451
WP_031596013.1	M	UDP-N-acetyl-D-mannosaminuronate dehydrogenase	COG0677
WP_031596016.1	E	Amino acid transporters	COG0531
WP_031596018.1	C	Pyruvate dehydrogenase complex, dehydrogenase (E1) component	COG2609
WP_031596019.1	R	Predicted permeases	COG0795
WP_031596020.1	E	Leucyl aminopeptidase	COG0260
WP_031596023.1	L	DNA polymerase III, chi subunit	COG2927
WP_031596025.1	J	Valyl-tRNA synthetase	COG0525
WP_031596026.1	R	Putative Zn-dependent protease, contains TPR repeats	COG4783
WP_031596027.1	MG	Nucleoside-diphosphate-sugar epimerases	COG0451
WP_031596029.1	I	Phosphatidylserine/phosphatidylglycerophosphate/cardiolipin synthases and related enzymes	COG1502
WP_031596032.1	S	Uncharacterized protein conserved in bacteria	COG4453
WP_031596033.1	KR	Histone acetyltransferase HPA2 and related acetyltransferases	COG0454
WP_031596034.1	S	Uncharacterized protein conserved in bacteria	COG3744
WP_031596036.1	T	Signal transduction histidine kinase	COG0642
WP_031596037.1	T	FOG: EAL domain	COG2200
WP_031596040.1	T	Signal transduction histidine kinase	COG0642
WP_031596043.1	KE	Transcriptional regulator of aromatic amino acids metabolism	COG3283
WP_031596045.1	O	Glutaredoxin-related protein	COG0278
WP_031596048.1	J	Protein chain release factor A	COG0216
WP_031596049.1	H	Glutamyl-tRNA reductase	COG0373
WP_031596050.1	M	Membrane-bound lytic murein transglycosylase	COG2821
WP_031596051.1	G	Pentose-5-phosphate-3-epimerase	COG0036
WP_031596052.1	EH	Anthranilate/para-aminobenzoate synthases component I	COG0147
WP_031596053.1	R	Predicted Rossmann fold nucleotide-binding protein	COG1611
WP_031596054.1	MG	Nucleoside-diphosphate-sugar epimerases	COG0451
WP_031596055.1	R	FOG: TPR repeat	COG0457
WP_031596060.1	S	Predicted membrane protein	COG4267
WP_031596061.1	G	Predicted extracellular endo alpha-1,4 polygalactosaminidase or related polysaccharide hydrolase	COG2342
WP_031596063.1	P	Kef-type K+ transport systems, predicted NAD-binding component	COG1226
WP_031596064.1	P	Outer membrane receptor for Fe3+-dicitrate	COG4772
WP_031596070.1	L	Site-specific recombinases, DNA invertase Pin homologs	COG1961
WP_031596071.1	V	Type I restriction-modification system methyltransferase subunit	COG0286
WP_031596081.1	L	Retron-type reverse transcriptase	COG3344
WP_031596083.1	V	Type I site-specific restriction-modification system, R (restriction) subunit and related helicases	COG0610
WP_031596088.1	G	Alpha-amylase/alpha-mannosidase	COG1449
WP_031596089.1	G	Alpha-amylase/alpha-mannosidase	COG1449
WP_031596092.1	G	ADP-glucose pyrophosphorylase	COG0448
WP_031596094.1	G	1,4-alpha-glucan branching enzyme	COG0296
WP_031596096.1	G	Glucose-6-phosphate isomerase	COG0166
WP_031596100.1	G	Glucan phosphorylase	COG0058
WP_031596103.1	L	Type IIA topoisomerase (DNA gyrase/topo II, topoisomerase IV), B subunit	COG0187
WP_031596105.1	P	Predicted flavoprotein involved in K+ transport	COG2072
WP_031596107.1	R	Predicted Zn-dependent hydrolases of the beta-lactamase fold	COG2220
WP_031596115.1	NT	Methyl-accepting chemotaxis protein	COG0840
WP_031596117.1	I	Phosphatidylglycerophosphate synthase	COG0558
WP_031596119.1	L	Nuclease subunit of the excinuclease complex	COG0322
WP_031596121.1	G	Beta-glucosidase-related glycosidases	COG1472
WP_031596123.1	I	Phosphopantetheinyl transferase (holo-ACP synthase)	COG0736
WP_031596124.1	H	Pyridoxal phosphate biosynthesis protein	COG0854
WP_031596125.1	L	Recombinational DNA repair protein (RecF pathway)	COG1381
WP_031596126.1	R	GTPase	COG1159
WP_031596128.1	K	dsRNA-specific ribonuclease	COG0571
WP_031596132.1	U	Signal peptidase I	COG0681
WP_031596134.1	M	Membrane GTPase LepA	COG0481
WP_031596135.1	O	Trypsin-like serine proteases, typically periplasmic, contain C-terminal PDZ domain	COG0265
WP_031596137.1	T	Negative regulator of sigma E activity	COG3026
WP_031596142.1	K	DNA-directed RNA polymerase specialized sigma subunit, sigma24 homolog	COG1595
WP_031596144.1	C	Dehydrogenases (flavoproteins)	COG0644
WP_031596146.1	E	Methenyl tetrahydrofolate cyclohydrolase	COG3404
WP_031596151.1	J	16S rRNA uridine-516 pseudouridylate synthase and related pseudouridylate synthases	COG1187
WP_031596155.1	J	Putative translation initiation inhibitor, yjgF family	COG0251
WP_031596158.1	C	Pyruvate/2-oxoglutarate dehydrogenase complex, dihydrolipoamide dehydrogenase (E3) component, and related enzymes	COG1249
WP_031596160.1	C	Pyruvate/2-oxoglutarate dehydrogenase complex, dihydrolipoamide acyltransferase (E2) component, and related enzymes	COG0508
WP_031596161.1	C	2-oxoglutarate dehydrogenase complex, dehydrogenase (E1) component, and related enzymes	COG0567
WP_031596166.1	C	Succinate dehydrogenase/fumarate reductase, Fe-S protein subunit	COG0479
WP_031596169.1	C	Succinate dehydrogenase/fumarate reductase, flavoprotein subunit	COG1053
WP_031596171.1	C	Succinate dehydrogenase, hydrophobic anchor subunit	COG2142
WP_031596173.1	C	Succinate dehydrogenase/fumarate reductase, cytochrome b subunit	COG2009
WP_031596175.1	C	Aconitase A	COG1048
WP_031596176.1	C	Malate/lactate dehydrogenases	COG0039
WP_031596178.1	E	Cysteine synthase	COG0031
WP_031596182.1	MG	Nucleoside-diphosphate-sugar epimerases	COG0451
WP_031596187.1	M	Predicted UDP-glucose 6-dehydrogenase	COG1004
WP_031596189.1	F	Orotidine-5'-phosphate decarboxylase	COG0284
WP_031596191.1	G	Predicted N-acetylglucosaminyl transferase	COG2956
WP_031596196.1	L	Bacterial nucleoid DNA-binding protein	COG0776
WP_031596197.1	J	Ribosomal protein S1	COG0539
WP_031596198.1	F	Cytidylate kinase	COG0283
WP_031596200.1	E	Prephenate dehydrogenase	COG0287
WP_031596201.1	E	Histidinol-phosphate/aromatic aminotransferase and cobyric acid decarboxylase	COG0079
WP_031596203.1	E	Prephenate dehydratase	COG0077
WP_031596206.1	HE	Phosphoserine aminotransferase	COG1932
WP_031596208.1	L	Type IIA topoisomerase (DNA gyrase/topo II, topoisomerase IV), A subunit	COG0188
WP_031596210.1	H	2-polyprenyl-3-methyl-5-hydroxy-6-metoxy-1,4-benzoquinol methylase	COG2227
WP_031596218.1	V	Cation/multidrug efflux pump	COG0841
WP_031596224.1	H	Uroporphyrinogen-III methylase	COG0007
WP_031596226.1	O	Predicted redox protein, regulator of disulfide bond formation	COG0425
WP_031596228.1	K	Transcriptional regulator	COG0583
WP_031596229.1	R	DNA-binding protein, stimulates sugar fermentation	COG1489
WP_031596230.1	R	Pirin-related protein	COG1741
WP_031596231.1	C	Fe-S oxidoreductase	COG0247
WP_031596232.1	C	FAD/FMN-containing dehydrogenases	COG0277
WP_031596238.1	NT	Chemotaxis response regulator containing a CheY-like receiver domain and a methylesterase domain	COG2201
WP_031596239.1	NT	Chemotaxis protein; stimulates methylation of MCP proteins	COG1871
WP_031596241.1	T	FOG: PAS/PAC domain	COG2202
WP_031596242.1	NT	Chemotaxis signal transduction protein	COG0835
WP_031596245.1	T	FOG: CheY-like receiver	COG0784
WP_031596247.1	TK	Response regulator containing a CheY-like receiver domain and an HTH DNA-binding domain	COG2197
WP_031596248.1	O	Cytochrome c-type biogenesis protein CcmE	COG2332
WP_031596250.1	O	ABC-type transport system involved in cytochrome c biogenesis, permease component	COG0755
WP_031596251.1	O	ABC-type transport system involved in cytochrome c biogenesis, permease component	COG2386
WP_031596252.1	O	ABC-type transport system involved in cytochrome c biogenesis, ATPase component	COG4133
WP_031596254.1	O	Cytochrome c biogenesis factor	COG4235
WP_031596256.1	O	Uncharacterized protein involved in biosynthesis of c-type cytochromes	COG3088
WP_031596257.1	OC	Thiol-disulfide isomerase and thioredoxins	COG0526
WP_031596259.1	O	Cytochrome c biogenesis factor	COG1138
WP_031596261.1	T	Universal stress protein UspA and related nucleotide-binding proteins	COG0589
WP_031596268.1	H	Adenosylmethionine-8-amino-7-oxononanoate aminotransferase	COG0161
WP_031596270.1	H	7-keto-8-aminopelargonate synthetase and related enzymes	COG0156
WP_031596276.1	C	Flavodoxin reductases (ferredoxin-NADPH reductases) family 1	COG1018
WP_031596278.1	P	Putative silver efflux pump	COG3696
WP_031596280.1	M	Membrane-fusion protein	COG0845
WP_031596282.1	MU	Outer membrane protein	COG1538
WP_031596284.1	T	Predicted membrane GTPase involved in stress response	COG1217
WP_031596286.1	G	Predicted xylanase/chitin deacetylase	COG0726
WP_031596287.1	O	Peroxiredoxin	COG1225
WP_031596288.1	T	Predicted ATPase related to phosphate starvation-inducible protein PhoH	COG1875
WP_031596291.1	GEPR	Permeases of the major facilitator superfamily	COG0477
WP_031596293.1	O	Inactive homolog of metal-dependent proteases, putative molecular chaperone	COG1214
WP_031596294.1	R	Acetyltransferases	COG0456
WP_031596296.1	L	Uracil-DNA glycosylase	COG1573
WP_031596297.1	TK	Response regulators consisting of a CheY-like receiver domain and a winged-helix DNA-binding domain	COG0745
WP_031596298.1	ER	Na+/proline symporter	COG0591
WP_031596300.1	L	Transposase and inactivated derivatives	COG1943
WP_031596302.1	G	Predicted 6-phosphogluconate dehydrogenase	COG1023
WP_031596303.1	G	Glucose-6-phosphate 1-dehydrogenase	COG0364
WP_031596305.1	G	6-phosphogluconolactonase/Glucosamine-6-phosphate isomerase/deaminase	COG0363
WP_031596308.1	FJ	Cytosine/adenosine deaminases	COG0590
WP_031596310.1	J	Methionyl-tRNA synthetase	COG0143
WP_031596312.1	D	ATPases involved in chromosome partitioning	COG0489
WP_031596313.1	F	Deoxycytidine deaminase	COG0717
WP_031596319.1	T	FOG: GGDEF domain	COG2199
WP_031596330.1	S	Uncharacterized protein conserved in bacteria	COG3514
WP_031596332.1	S	Uncharacterized protein conserved in bacteria	COG2929
WP_031596340.1	S	Uncharacterized protein conserved in bacteria	COG3514
WP_031596342.1	S	Uncharacterized conserved small protein	COG5606
WP_031596343.1	S	Phage-related protein	COG4679
WP_031596345.1	L	Site-specific recombinases, DNA invertase Pin homologs	COG1961
WP_031596347.1	L	Transposase and inactivated derivatives	COG3335
WP_031596349.1	K	Transcription antiterminator	COG0250
WP_031596350.1	J	Ribosomal protein L11	COG0080
WP_031596351.1	J	Ribosomal protein L1	COG0081
WP_031596354.1	J	Ribosomal protein L10	COG0244
WP_031596356.1	J	Ribosomal protein L7/L12	COG0222
WP_031596358.1	K	DNA-directed RNA polymerase, beta subunit/140 kD subunit	COG0085
WP_031596360.1	K	DNA-directed RNA polymerase, beta' subunit/160 kD subunit	COG0086
WP_031596361.1	J	Ribosomal protein S12	COG0048
WP_031596362.1	J	Ribosomal protein S7	COG0049
WP_031596363.1	J	Translation elongation factors (GTPases)	COG0480
WP_031596371.1	R	Uncharacterized protein related to capsule biosynthesis enzymes	COG3550
WP_031596383.1	P	Mg/Co/Ni transporter MgtE (contains CBS domain)	COG2239
WP_031596384.1	S	Uncharacterized conserved protein	COG2326
WP_031596385.1	N	Flagellar motor protein	COG1360
WP_031596387.1	C	Cytochrome c553	COG2863
WP_031596389.1	G	1,4-alpha-glucan branching enzyme	COG0296
WP_031596390.1	G	Type II secretory pathway, pullulanase PulA and related glycosidases	COG1523
WP_031596392.1	G	Glycosidases	COG0366
WP_031596393.1	G	1,4-alpha-glucan branching enzyme	COG0296
WP_031596405.1	O	Glutathione S-transferase	COG0625
WP_031596406.1	S	Uncharacterized membrane-associated protein	COG0586
WP_031596407.1	U	Preprotein translocase subunit SecF	COG0341
WP_031596408.1	U	Preprotein translocase subunit SecD	COG0342
WP_031596409.1	U	Preprotein translocase subunit YajC	COG1862
WP_031596411.1	J	S-adenosylmethionine:tRNA-ribosyltransferase-isomerase (queuine synthetase)	COG0809
WP_031596415.1	R	Predicted esterase of the alpha-beta hydrolase superfamily	COG1752
WP_031596416.1	S	Uncharacterized conserved protein	COG2170
WP_031596419.1	L	Exonuclease V gamma subunit	COG1330
WP_031596420.1	L	ATP-dependent exoDNAse (exonuclease V) beta subunit (contains helicase and exonuclease domains)	COG1074
WP_031596421.1	L	ATP-dependent exoDNAse (exonuclease V), alpha subunit - helicase superfamily I member	COG0507
WP_031596423.1	H	Geranylgeranyl pyrophosphate synthase	COG0142
WP_031596424.1	TK	Response regulators consisting of a CheY-like receiver domain and a winged-helix DNA-binding domain	COG0745
WP_031596432.1	R	Stringent starvation protein B	COG2969
WP_031596434.1	O	Glutathione S-transferase	COG0625
WP_031596436.1	C	Cytochrome c1	COG2857
WP_031596438.1	C	Cytochrome b subunit of the bc complex	COG1290
WP_031596440.1	C	Rieske Fe-S protein	COG0723
WP_031596442.1	O	Trypsin-like serine proteases, typically periplasmic, contain C-terminal PDZ domain	COG0265
WP_031596446.1	U	Sec-independent protein secretion pathway components	COG1826
WP_031596448.1	U	Sec-independent protein secretion pathway components	COG1826
WP_031596450.1	FGR	Diadenosine tetraphosphate (Ap4A) hydrolase and other HIT family hydrolases	COG0537
WP_031596452.1	E	Phosphoribosyl-ATP pyrophosphohydrolase	COG0140
WP_031596454.1	E	Phosphoribosyl-AMP cyclohydrolase	COG0139
WP_031596456.1	E	Imidazoleglycerol-phosphate synthase	COG0107
WP_031596458.1	R	Uncharacterized protein related to proFAR isomerase (HisA)	COG1411
WP_031596459.1	E	Glutamine amidotransferase	COG0118
WP_031596460.1	E	Imidazoleglycerol-phosphate dehydratase	COG0131
WP_031596462.1	E	Histidinol-phosphate/aromatic aminotransferase and cobyric acid decarboxylase	COG0079
WP_031596464.1	E	Histidinol dehydrogenase	COG0141
WP_031596465.1	E	ATP phosphoribosyltransferase	COG0040
WP_031596466.1	M	UDP-N-acetylglucosamine enolpyruvyl transferase	COG0766
WP_031596470.1	V	ABC-type multidrug transport system, permease component	COG0842
WP_031596471.1	E	ABC-type polar amino acid transport system, ATPase component	COG1126
WP_031596475.1	Q	ABC-type transport system involved in resistance to organic solvents, auxiliary component	COG2854
WP_031596477.1	Q	ABC-type transport system involved in resistance to organic solvents, periplasmic component	COG1463
WP_031596478.1	Q	ABC-type transport system involved in resistance to organic solvents, permease component	COG0767
WP_031596479.1	E	ABC-type polar amino acid transport system, ATPase component	COG1126
WP_031596481.1	R	Predicted S-adenosylmethionine-dependent methyltransferase	COG0220
WP_031596483.1	H	Uncharacterized enzyme of thiazole biosynthesis	COG2022
WP_031596485.1	H	Sulfur transfer protein involved in thiamine biosynthesis	COG2104
WP_031596486.1	L	Methylated DNA-protein cysteine methyltransferase	COG0350
WP_031596489.1	F	Xanthosine triphosphate pyrophosphatase	COG0127
WP_031596492.1	J	RNase PH	COG0689
WP_031596494.1	S	Uncharacterized stress-induced protein	COG1561
WP_031596496.1	F	Guanylate kinase	COG0194
WP_031596498.1	K	DNA-directed RNA polymerase, subunit K/omega	COG1758
WP_031596499.1	TK	Guanosine polyphosphate pyrophosphohydrolases/synthetases	COG0317
WP_031596500.1	J	Putative translation initiation inhibitor, yjgF family	COG0251
WP_031596501.1	L	A/G-specific DNA glycosylase	COG1194
WP_031596503.1	S	Uncharacterized protein conserved in bacteria	COG3002
WP_031596505.1	K	Transcriptional regulator	COG0583
WP_031596507.1	J	Putative translation factor (SUA5)	COG0009
WP_031596508.1	P	Nitric oxide reductase activation protein	COG4548
WP_031596509.1	R	MoxR-like ATPases	COG0714
WP_031596512.1	P	Bacterioferritin (cytochrome b1)	COG2193
WP_031596514.1	QC	Carbon dioxide concentrating mechanism/carboxysome shell protein	COG4577
WP_031596516.1	QC	Carbon dioxide concentrating mechanism/carboxysome shell protein	COG4577
WP_031596519.1	QC	Carbon dioxide concentrating mechanism/carboxysome shell protein	COG4576
WP_031596524.1	C	Ribulose bisphosphate carboxylase small subunit	COG4451
WP_031596525.1	G	Ribulose 1,5-bisphosphate carboxylase, large subunit	COG1850
WP_031596527.1	T	FOG: GGDEF domain	COG2199
WP_031596530.1	R	Predicted P-loop-containing kinase	COG1660
WP_031596532.1	T	Serine kinase of the HPr protein, regulates carbohydrate metabolism	COG1493
WP_031596534.1	GT	Phosphotransferase system mannitol/fructose-specific IIA domain (Ntr-type)	COG1762
WP_031596536.1	J	Ribosome-associated protein Y (PSrp-1)	COG1544
WP_031596537.1	K	DNA-directed RNA polymerase specialized sigma subunit, sigma54 homolog	COG1508
WP_031596538.1	E	ABC-type branched-chain amino acid transport systems, ATPase component	COG0411
WP_031596544.1	R	Low specificity phosphatase (HAD superfamily)	COG1778
WP_031596547.1	M	Predicted sugar phosphate isomerase involved in capsule formation	COG0794
WP_031596549.1	P	Kef-type K+ transport systems, predicted NAD-binding component	COG1226
WP_031596552.1	H	4-hydroxybenzoate polyprenyltransferase and related prenyltransferases	COG0382
WP_031596555.1	M	D-alanyl-D-alanine carboxypeptidase (penicillin-binding protein 4)	COG2027
WP_031596557.1	O	Co-chaperonin GroES (HSP10)	COG0234
WP_031596559.1	O	Chaperonin GroEL (HSP60 family)	COG0459
WP_031596561.1	E	Argininosuccinate lyase	COG0165
WP_031596573.1	O	Parvulin-like peptidyl-prolyl isomerase	COG0760
WP_031596585.1	L	Bacterial nucleoid DNA-binding protein	COG0776
WP_031596587.1	O	ATP-dependent protease Clp, ATPase subunit	COG1219
WP_031596589.1	O	FKBP-type peptidyl-prolyl cis-trans isomerase (trigger factor)	COG0544
WP_031596591.1	I	Phosphatidylserine synthase	COG1183
WP_031596592.1	I	Phosphatidylserine decarboxylase	COG0688
WP_031596593.1	EH	Ketol-acid reductoisomerase	COG0059
WP_031596595.1	E	Acetolactate synthase, small (regulatory) subunit	COG0440
WP_031596596.1	EH	Thiamine pyrophosphate-requiring enzymes	COG0028
WP_031596597.1	NU	Type II secretory pathway, component PulF	COG1459
WP_031596599.1	U	Type II secretory pathway, component HofQ	COG4796
WP_031596610.1	MU	Outer membrane protein	COG1538
WP_031596611.1	GEPR	Permeases of the major facilitator superfamily	COG0477
WP_031596612.1	TK	Response regulator containing a CheY-like receiver domain and an HTH DNA-binding domain	COG2197
WP_031596614.1	R	Truncated hemoglobins	COG2346
WP_031596615.1	HC	2-polyprenylphenol hydroxylase and related flavodoxin oxidoreductases	COG0543
WP_031596616.1	D	Antitoxin of toxin-antitoxin stability system	COG4118
WP_031596617.1	J	Prolyl-tRNA synthetase	COG0442
WP_031596620.1	E	Isopropylmalate/homocitrate/citramalate synthases	COG0119
WP_031596621.1	S	Predicted membrane protein	COG1295
WP_031596622.1	G	Fructose-1,6-bisphosphatase	COG0158
WP_031596623.1	C	Phosphoribulokinase	COG3954
WP_031596624.1	R	Predicted phosphatase/phosphohexomutase	COG0637
WP_031596625.1	G	Fructose/tagatose bisphosphate aldolase	COG0191
WP_031596626.1	G	Transketolase	COG0021
WP_031596630.1	C	Cytochrome c553	COG2863
WP_031596632.1	S	Uncharacterized protein conserved in bacteria	COG4374
WP_031596635.1	G	Glucokinase	COG0837
WP_031596638.1	T	FOG: PAS/PAC domain	COG2202
WP_031596639.1	F	CTP synthase (UTP-ammonia lyase)	COG0504
WP_031596640.1	M	3-deoxy-D-manno-octulosonic acid (KDO) 8-phosphate synthase	COG2877
WP_031596641.1	G	Enolase	COG0148
WP_031596643.1	D	Septum formation initiator	COG2919
WP_031596645.1	R	DNA uptake lipoprotein	COG4105
WP_031596647.1	J	Pseudouridylate synthases, 23S RNA-specific	COG0564
WP_031596648.1	S	Uncharacterized conserved protein	COG1496
WP_031596650.1	P	Predicted divalent heavy-metal cations transporter	COG0428
WP_031596652.1	J	2-methylthioadenine synthetase	COG0621
WP_031596655.1	J	Lysyl-tRNA synthetase (class II)	COG1190
WP_031596686.1	L	Site-specific recombinases, DNA invertase Pin homologs	COG1961
WP_031596687.1	L	DNA modification methylase	COG0863
WP_031596690.1	E	Arginase/agmatinase/formimionoglutamate hydrolase, arginase family	COG0010
WP_031596692.1	D	ATPases involved in chromosome partitioning	COG1192
WP_031596695.1	L	Plasmid replication initiator protein	COG5534
WP_031596717.1	I	Biotin carboxylase	COG0439
WP_031596719.1	J	Ribosomal protein L11 methylase	COG2264
WP_031596720.1	E	Glycine cleavage system H protein (lipoate-binding)	COG0509
WP_031596721.1	O	Peroxiredoxin	COG2077
WP_031596722.1	G	Sugar kinases, ribokinase family	COG0524
WP_031596724.1	T	Diadenosine tetraphosphatase and related serine/threonine protein phosphatases	COG0639
WP_031596730.1	I	Predicted acyltransferases	COG1835
WP_031596731.1	M	Lipid A core - O-antigen ligase and related enzymes	COG3307
WP_031596734.1	T	Response regulator containing CheY-like receiver, AAA-type ATPase, and DNA-binding domains	COG2204
WP_031596735.1	T	Signal transduction histidine kinase	COG0642
WP_031596737.1	J	tRNA and rRNA cytosine-C5-methylases	COG0144
WP_031596738.1	J	Methionyl-tRNA formyltransferase	COG0223
WP_031596739.1	J	N-formylmethionyl-tRNA deformylase	COG0242
WP_031596741.1	S	Uncharacterized protein conserved in bacteria	COG2922
WP_031596742.1	L	Topoisomerase IA	COG0550
WP_031596743.1	R	Predicted glycosyltransferases	COG1216
WP_031596744.1	L	Type IIA topoisomerase (DNA gyrase/topo II, topoisomerase IV), B subunit	COG0187
WP_031596745.1	L	DNA polymerase sliding clamp subunit (PCNA homolog)	COG0592
WP_031596747.1	L	ATPase involved in DNA replication initiation	COG0593
WP_031596751.1	U	Preprotein translocase subunit YidC	COG0706
WP_031596752.1	R	Predicted GTPase	COG0486
WP_031596753.1	D	NAD/FAD-utilizing enzyme apparently involved in cell division	COG0445
WP_031596755.1	M	Predicted S-adenosylmethionine-dependent methyltransferase involved in bacterial cell division	COG0357
WP_031596757.1	K	Predicted transcriptional regulators	COG1475
WP_031596760.1	C	F0F1-type ATP synthase, subunit a	COG0356
WP_031596762.1	C	F0F1-type ATP synthase, subunit c/Archaeal/vacuolar-type H+-ATPase, subunit K	COG0636
WP_031596764.1	C	F0F1-type ATP synthase, subunit b	COG0711
WP_031596766.1	C	F0F1-type ATP synthase, delta subunit (mitochondrial oligomycin sensitivity protein)	COG0712
WP_031596767.1	C	F0F1-type ATP synthase, alpha subunit	COG0056
WP_031596769.1	C	F0F1-type ATP synthase, gamma subunit	COG0224
WP_031596771.1	C	F0F1-type ATP synthase, beta subunit	COG0055
WP_031596772.1	C	F0F1-type ATP synthase, epsilon subunit (mitochondrial delta subunit)	COG0355
WP_031596773.1	MJ	Nucleoside-diphosphate-sugar pyrophosphorylase involved in lipopolysaccharide biosynthesis/translation initiation factor 2B, gamma/epsilon subunits (eIF-2Bgamma/eIF-2Bepsilon)	COG1208
WP_031596777.1	D	Cell division protein	COG3087
WP_031596778.1	J	Arginyl-tRNA synthetase	COG0018
WP_031596780.1	C	Rubredoxin	COG1773
WP_031596781.1	H	Hydroxymethylpyrimidine/phosphomethylpyrimidine kinase	COG0351
WP_031596782.1	H	Thiamine monophosphate synthase	COG0352
WP_031596783.1	H	Glutamate-1-semialdehyde aminotransferase	COG0001
WP_031596784.1	R	Predicted GTPase	COG0218
WP_031596786.1	H	Delta-aminolevulinic acid dehydratase	COG0113
WP_031596788.1	E	3-dehydroquinate synthetase	COG0337
WP_031596789.1	E	Shikimate kinase	COG0703
WP_031596790.1	E	Glutamate synthase domain 2	COG0069
WP_031596791.1	ER	NADPH-dependent glutamate synthase beta chain and related oxidoreductases	COG0493
WP_031596792.1	H	Uroporphyrinogen-III decarboxylase	COG0407
WP_031596793.1	L	Primosomal protein N' (replication factor Y) - superfamily II helicase	COG1198
WP_031596794.1	V	Uncharacterized bacitracin resistance protein	COG1968
WP_031596795.1	H	Thiamine biosynthesis protein ThiC	COG0422
WP_031596796.1	K	Transcription elongation factor	COG0782
WP_031596797.1	O	Protein-L-isoaspartate carboxylmethyltransferase	COG2518
WP_031596798.1	O	Peroxiredoxin	COG1225
WP_031596799.1	M	3-deoxy-D-manno-octulosonic-acid transferase	COG1519
WP_031596801.1	M	ADP-heptose:LPS heptosyltransferase	COG0859
WP_031596803.1	M	Glycosyltransferases involved in cell wall biogenesis	COG0463
WP_031596805.1	V	ABC-type multidrug transport system, ATPase and permease components	COG1132
WP_031596806.1	H	Cobalamin-5-phosphate synthase	COG0368
WP_031596811.1	H	NaMN:DMB phosphoribosyltransferase	COG2038
WP_031596813.1	H	Adenosyl cobinamide kinase/adenosyl cobinamide phosphate guanylyltransferase	COG2087
WP_031596815.1	L	DNA recombination-dependent growth factor C	COG2974
WP_031596820.1	P	Copper chaperone	COG2608
WP_031596821.1	T	FOG: GGDEF domain	COG2199
WP_031596823.1	G	Phosphoglucomutase	COG0033
WP_031596825.1	R	Zn-dependent hydrolases, including glyoxylases	COG0491
WP_031596826.1	S	Uncharacterized conserved protein	COG4717
WP_031596827.1	L	DNA repair exonuclease	COG0420
WP_031596828.1	K	Predicted transcriptional regulators	COG1396
WP_031596829.1	R	Uncharacterized protein related to capsule biosynthesis enzymes	COG3550
WP_031596841.1	C	Cytochrome c	COG3258
WP_031596844.1	TK	Response regulator containing a CheY-like receiver domain and an HTH DNA-binding domain	COG2197
WP_031596847.1	CR	NADPH:quinone reductase and related Zn-dependent oxidoreductases	COG0604
WP_031596848.1	P	Membrane protein TerC, possibly involved in tellurium resistance	COG0861
WP_031596850.1	I	2C-methyl-D-erythritol 2,4-cyclodiphosphate synthase	COG0245
WP_031596852.1	I	4-diphosphocytidyl-2-methyl-D-erithritol synthase	COG1211
WP_031596856.1	J	Seryl-tRNA synthetase	COG0172
WP_031596859.1	L	Recombinational DNA repair protein (RecF pathway)	COG0353
WP_031596861.1	S	Uncharacterized protein conserved in bacteria	COG0718
WP_031596863.1	L	DNA polymerase III, gamma/tau subunits	COG2812
WP_031596867.1	G	Phosphomannomutase	COG1109
WP_031596868.1	R	Predicted hydrolase of the alpha/beta-hydrolase fold	COG0429
WP_031596869.1	M	Alanine racemase	COG0787
WP_031596873.1	U	Type IV secretory pathway, VirB4 components	COG3451
WP_031596877.1	M	ADP-heptose:LPS heptosyltransferase	COG0859
WP_031596878.1	S	Uncharacterized protein conserved in bacteria	COG4391
WP_031596880.1	EH	Branched-chain amino acid aminotransferase/4-amino-4-deoxychorismate lyase	COG0115
WP_031596881.1	S	Predicted membrane protein	COG3164
WP_031596882.1	R	Predicted amidohydrolase	COG0388
WP_031596883.1	R	Predicted Zn-dependent proteases and their inactivated homologs	COG0312
WP_031596885.1	E	3-deoxy-D-arabino-heptulosonate 7-phosphate (DAHP) synthase	COG0722
WP_031596887.1	I	Acetyl-CoA carboxylase alpha subunit	COG0825
WP_031596889.1	F	Nucleoside diphosphate kinase	COG0105
WP_031596891.1	R	Predicted Fe-S-cluster redox enzyme	COG0820
WP_031596892.1	S	Uncharacterized protein conserved in bacteria	COG1426
WP_031596894.1	J	Histidyl-tRNA synthetase	COG0124
WP_031596895.1	S	Uncharacterized protein conserved in bacteria	COG2976
WP_031596897.1	R	Predicted GTPases	COG1160
WP_031596898.1	J	Threonyl-tRNA synthetase	COG0441
WP_031596899.1	J	Translation initiation factor 3 (IF-3)	COG0290
WP_031596900.1	J	Ribosomal protein L35	COG0291
WP_031596901.1	J	Ribosomal protein L20	COG0292
WP_031596903.1	J	Phenylalanyl-tRNA synthetase alpha subunit	COG0016
WP_031596905.1	J	Phenylalanyl-tRNA synthetase beta subunit	COG0072
WP_031596908.1	L	Bacterial nucleoid DNA-binding protein	COG0776
WP_031596914.1	L	Integrase	COG0582
WP_031596937.1	M	Membrane carboxypeptidase (penicillin-binding protein)	COG0744
WP_031596940.1	S	Uncharacterized conserved protein	COG1306
WP_031596943.1	C	Dehydrogenases (flavoproteins)	COG0644
WP_031596946.1	Q	Predicted naringenin-chalcone synthase	COG3424
WP_031596957.1	T	FOG: GGDEF domain	COG2199
WP_031596964.1	P	Superoxide dismutase	COG0605
WP_031596965.1	E	Aspartate/tyrosine/aromatic aminotransferase	COG1448
WP_031596966.1	L	Helicase subunit of the DNA excision repair complex	COG0556
WP_031596971.1	H	NAD synthase	COG0171
WP_031596972.1	MU	Outer membrane protein	COG1538
WP_031596974.1	V	Cation/multidrug efflux pump	COG0841
WP_031596978.1	E	ABC-type polar amino acid transport system, ATPase component	COG1126
WP_031596980.1	KL	Superfamily II DNA/RNA helicases, SNF2 family	COG0553
WP_031596982.1	R	ATPase components of ABC transporters with duplicated ATPase domains	COG0488
WP_031596983.1	M	Outer membrane lipoprotein	COG3133
WP_031596984.1	M	dTDP-D-glucose 4,6-dehydratase	COG1088
WP_031596986.1	M	dTDP-glucose pyrophosphorylase	COG1209
WP_031596988.1	TK	Response regulators consisting of a CheY-like receiver domain and a winged-helix DNA-binding domain	COG0745
WP_031596989.1	H	Aspartate oxidase	COG0029
WP_031596990.1	H	Quinolinate synthase	COG0379
WP_031596992.1	H	Nicotinate-nucleotide pyrophosphorylase	COG0157
WP_031596994.1	H	Aspartate 1-decarboxylase	COG0853
WP_031596995.1	C	Electron transfer flavoprotein, alpha subunit	COG2025
WP_031596996.1	C	Electron transfer flavoprotein, beta subunit	COG2086
WP_031596999.1	I	Acetyl-CoA acetyltransferase	COG0183
WP_031597002.1	EH	Branched-chain amino acid aminotransferase/4-amino-4-deoxychorismate lyase	COG0115
WP_031597011.1	V	Multidrug resistance efflux pump	COG1566
WP_031597013.1	MU	Outer membrane protein	COG1538
WP_031597016.1	H	Ketopantoate hydroxymethyltransferase	COG0413
WP_031597017.1	S	Uncharacterized conserved protein	COG2353
WP_031597019.1	C	Cytochrome B561	COG3038
WP_031597020.1	L	Mg-dependent DNase	COG0084
WP_031597024.1	F	Thymidylate kinase	COG0125
WP_031597029.1	IQ	3-oxoacyl-(acyl-carrier-protein) synthase	COG0304
WP_031597031.1	IQ	Acyl carrier protein	COG0236
WP_031597033.1	IQR	Dehydrogenases with different specificities (related to short-chain alcohol dehydrogenases)	COG1028
WP_031597035.1	I	(acyl-carrier-protein) S-malonyltransferase	COG0331
WP_031597038.1	I	3-oxoacyl-	COG0332
WP_031597040.1	I	Fatty acid/phospholipid biosynthesis enzyme	COG0416
WP_031597042.1	J	Ribosomal protein L32	COG0333
WP_031597044.1	D	Nucleotide-binding protein implicated in inhibition of septum formation	COG0424
WP_031597045.1	R	Predicted methyltransferases	COG0313
WP_031597046.1	J	Pseudouridylate synthases, 23S RNA-specific	COG0564
WP_031597047.1	J	Ribonucleases G and E	COG1530
WP_031597048.1	U	Biopolymer transport proteins	COG0811
WP_031597050.1	U	Biopolymer transport protein	COG0848
WP_031597056.1	O	Molecular chaperone	COG0443
WP_031597057.1	O	ATPases of the AAA+ class	COG0464
WP_031597064.1	L	Transposase and inactivated derivatives	COG3436
WP_031597070.1	L	Integrase	COG0582
WP_031597075.1	E	Shikimate 5-dehydrogenase	COG0169
WP_031597078.1	P	Rhodanese-related sulfurtransferase	COG0607
WP_031597079.1	E	Glutamine synthetase	COG0174
WP_031597080.1	T	Signal transduction histidine kinase	COG0642
WP_031597082.1	T	Response regulator containing CheY-like receiver, AAA-type ATPase, and DNA-binding domains	COG2204
WP_031597088.1	M	Starvation-inducible outer membrane lipoprotein	COG3065
WP_031597090.1	K	Putative transcriptional regulator	COG1678
WP_031597091.1	L	Predicted endonuclease involved in recombination (possible Holliday junction resolvase in Mycoplasmas and B. subtilis)	COG0816
WP_031597093.1	E	Ornithine carbamoyltransferase	COG0078
WP_031597095.1	F	Dihydroorotase and related cyclic amidohydrolases	COG0044
WP_031597097.1	E	Zn-dependent oligopeptidases	COG0339
WP_031597101.1	K	Exoribonuclease R	COG0557
WP_031597103.1	M	UDP-N-acetylmuramate-alanine ligase	COG0773
WP_031597105.1	E	Methionine synthase I (cobalamin-dependent), methyltransferase domain	COG0646
WP_031597113.1	J	Ribosomal protein L33	COG0267
WP_031597116.1	J	Ribosomal protein L28	COG0227
WP_031597120.1	P	K+ transporter	COG3158
WP_031597123.1	L	Integrase	COG0582
WP_031597126.1	R	Predicted ATPases	COG1106
WP_031597128.1	R	Predicted helicase	COG4889
WP_031597129.1	T	Phosphohistidine swiveling domain	COG3848
WP_031597132.1	C	NAD-dependent aldehyde dehydrogenases	COG1012
WP_031597137.1	J	Ribosomal protein S10	COG0051
WP_031597138.1	J	Ribosomal protein L3	COG0087
WP_031597139.1	J	Ribosomal protein L4	COG0088
WP_031597140.1	J	Ribosomal protein L23	COG0089
WP_031597141.1	J	Ribosomal protein L2	COG0090
WP_031597142.1	J	Ribosomal protein S19	COG0185
WP_031597144.1	J	Ribosomal protein L22	COG0091
WP_031597145.1	J	Ribosomal protein S3	COG0092
WP_031597147.1	J	Ribosomal protein L16/L10E	COG0197
WP_031597148.1	J	Ribosomal protein L29	COG0255
WP_031597150.1	J	Ribosomal protein S17	COG0186
WP_031597152.1	J	Ribosomal protein L14	COG0093
WP_031597153.1	J	Ribosomal protein L24	COG0198
WP_031597154.1	J	Ribosomal protein L5	COG0094
WP_031597155.1	J	Ribosomal protein S14	COG0199
WP_031597156.1	J	Ribosomal protein S8	COG0096
WP_031597157.1	J	Ribosomal protein L6P/L9E	COG0097
WP_031597158.1	J	Ribosomal protein L18	COG0256
WP_031597160.1	J	Ribosomal protein S5	COG0098
WP_031597163.1	J	Ribosomal protein L30/L7E	COG1841
WP_031597164.1	J	Ribosomal protein L15	COG0200
WP_031597169.1	J	Translation initiation factor 1 (IF-1)	COG0361
WP_031597170.1	J	Ribosomal protein S13	COG0099
WP_031597171.1	J	Ribosomal protein S11	COG0100
WP_031597172.1	J	Ribosomal protein S4 and related proteins	COG0522
WP_031597174.1	K	DNA-directed RNA polymerase, alpha subunit/40 kD subunit	COG0202
WP_031597176.1	J	Ribosomal protein L17	COG0203
WP_031597178.1	T	FOG: GGDEF domain	COG2199
WP_031597179.1	T	Signal transduction histidine kinase	COG0642
WP_031597184.1	MU	Outer membrane protein	COG1538
WP_031597188.1	V	Cation/multidrug efflux pump	COG0841
WP_031597190.1	E	3-isopropylmalate dehydratase small subunit	COG0066
WP_031597192.1	E	3-isopropylmalate dehydratase large subunit	COG0065
WP_031597196.1	E	Chorismate synthase	COG0082
WP_031597198.1	U	Type IV secretory pathway, VirB9 components	COG3504
WP_031597199.1	U	Type IV secretory pathway, TrbF components	COG3701
WP_031597200.1	S	Predicted membrane protein	COG3748
WP_031597202.1	E	Spermidine synthase	COG0421
WP_031597203.1	L	Integrase	COG0582
WP_031597207.1	K	Predicted transcriptional regulator	COG2932
WP_031597210.1	K	Predicted transcriptional regulators	COG1475
WP_031597213.1	K	Transcriptional regulator	COG1309
WP_031597215.1	R	Predicted hydrolases or acyltransferases (alpha/beta hydrolase superfamily)	COG0596
WP_031597216.1	L	Excinuclease ATPase subunit	COG0178
WP_031597224.1	S	Uncharacterized conserved protein	COG4278
WP_031597229.1	S	Uncharacterized conserved protein	COG4804
WP_031597231.1	V	Type II restriction enzyme, methylase subunits	COG1002
WP_031597233.1	U	Type IV secretory pathway, VirB10 components	COG2948
WP_031597237.1	U	Type IV secretory pathway, TrbF components	COG3701
WP_031597239.1	K	Transcriptional regulator	COG1309
WP_031597241.1	S	Uncharacterized protein conserved in bacteria	COG3558
WP_031597248.1	C	Cytochrome B561	COG3038
WP_031597253.1	T	cAMP-binding proteins - catabolite gene activator and regulatory subunit of cAMP-dependent protein kinases	COG0664
WP_031597257.1	T	FOG: EAL domain	COG2200
WP_031597259.1	R	Putative ammonia monooxygenase	COG3180
WP_031597260.1	O	Membrane protease subunits, stomatin/prohibitin homologs	COG0330
WP_031597269.1	R	Uncharacterized protein related to capsule biosynthesis enzymes	COG3550
WP_031597271.1	R	Predicted ATPase (AAA+ superfamily)	COG1373
WP_031597272.1	R	Predicted ATPase (AAA+ superfamily)	COG1373
WP_031597277.1	R	Predicted ATPase (AAA+ superfamily)	COG1373
WP_031597279.1	R	ABC-type protease/lipase transport system, ATPase and permease components	COG4618
WP_031597281.1	M	Membrane-fusion protein	COG0845
WP_031597290.1	MG	Nucleoside-diphosphate-sugar epimerases	COG0451
WP_031597291.1	M	GDP-D-mannose dehydratase	COG1089
WP_031597297.1	GM	ABC-type polysaccharide/polyol phosphate transport system, ATPase component	COG1134
WP_031597300.1	P	3'-Phosphoadenosine 5'-phosphosulfate (PAPS) 3'-phosphatase	COG1218
WP_031597306.1	T	RecA-superfamily ATPases implicated in signal transduction	COG0467
WP_031597317.1	D	Antitoxin of toxin-antitoxin stability system	COG4118
WP_031597319.1	R	Predicted nucleic acid-binding protein, contains PIN domain	COG1848
WP_031597320.1	T	FOG: EAL domain	COG2200
WP_031597322.1	H	Molybdopterin-binding protein	COG3585
WP_031597327.1	M	Predicted pyridoxal phosphate-dependent enzyme apparently involved in regulation of cell wall biogenesis	COG0399
WP_031597328.1	M	Predicted pyridoxal phosphate-dependent enzyme apparently involved in regulation of cell wall biogenesis	COG0399
WP_031597333.1	M	Predicted pyridoxal phosphate-dependent enzyme apparently involved in regulation of cell wall biogenesis	COG0399
WP_031597343.1	L	Site-specific recombinases, DNA invertase Pin homologs	COG1961
WP_031597354.1	KL	Superfamily II DNA/RNA helicases, SNF2 family	COG0553
WP_031597356.1	L	Adenine-specific DNA methylase containing a Zn-ribbon	COG1743
WP_031597358.1	D	ATPases involved in chromosome partitioning	COG0455
WP_031597360.1	R	Predicted ATPase (AAA+ superfamily)	COG1483
WP_031597369.1	H	Dinucleotide-utilizing enzymes involved in molybdopterin and thiamine biosynthesis family 2	COG0476
WP_031597377.1	S	Uncharacterized protein conserved in bacteria	COG4185
WP_031597379.1	K	Predicted transcriptional regulator	COG3636
WP_031597380.1	S	Uncharacterized protein conserved in bacteria	COG3657
WP_031597384.1	R	Predicted metal-binding protein related to the C-terminal domain of SecA	COG3318
WP_031597385.1	K	Predicted transcriptional regulator	COG2378
WP_031597386.1	KL	Superfamily II DNA/RNA helicases, SNF2 family	COG0553
WP_031597389.1	L	Adenine-specific DNA methylase containing a Zn-ribbon	COG1743
WP_031597390.1	R	Predicted ATPase (AAA+ superfamily)	COG1483
WP_031597397.1	M	Cell wall-associated hydrolases (invasion-associated proteins)	COG0791
WP_031597398.1	S	Uncharacterized conserved protein	COG5449
WP_031597403.1	S	Uncharacterized conserved protein	COG5448
WP_031597410.1	NU	Muramidase (flagellum-specific)	COG1705
WP_031597433.1	S	Uncharacterized protein conserved in bacteria	COG2307
WP_031597435.1	S	Uncharacterized conserved protein	COG2308
WP_031597436.1	O	Predicted proteasome-type protease	COG3484
WP_031597437.1	P	Cation transport ATPase	COG0474
WP_031597438.1	S	Uncharacterized membrane protein	COG1814
WP_031597439.1	T	cAMP-binding proteins - catabolite gene activator and regulatory subunit of cAMP-dependent protein kinases	COG0664
WP_031597443.1	R	Uncharacterized protein conserved in bacteria	COG2137
WP_031597444.1	L	RecA/RadA recombinase	COG0468
WP_031597446.1	R	Uncharacterized protein (competence- and mitomycin-induced)	COG1546
WP_031597447.1	I	Phosphatidylglycerophosphatase A and related proteins	COG1267
WP_031597449.1	K	Transcription termination factor	COG0781
WP_031597450.1	H	Riboflavin synthase beta-chain	COG0054
WP_031597451.1	H	GTP cyclohydrolase II	COG0807
WP_031597452.1	H	Riboflavin synthase alpha chain	COG0307
WP_031597453.1	H	Pyrimidine deaminase	COG0117
WP_031597454.1	K	Predicted transcriptional regulator, consists of a Zn-ribbon and ATP-cone domains	COG1327
WP_031597456.1	S	Uncharacterized protein conserved in bacteria	COG3028
WP_031597457.1	R	Predicted esterase	COG0400
WP_031597462.1	V	ABC-type antimicrobial peptide transport system, ATPase component	COG1136
WP_031597463.1	M	ABC-type transport system, involved in lipoprotein release, permease component	COG4591
WP_031597474.1	R	Short-chain dehydrogenases of various substrate specificities	COG0300
WP_031597476.1	S	Uncharacterized protein conserved in bacteria	COG3045
WP_031597479.1	MG	Nucleoside-diphosphate-sugar epimerases	COG0451
WP_031597481.1	S	Uncharacterized protein conserved in bacteria	COG2908
WP_031597483.1	M	Glycosyltransferase	COG0438
WP_031597485.1	M	Diacylglycerol kinase	COG0818
WP_031597487.1	V	Negative regulator of beta-lactamase expression	COG3023
WP_031597490.1	C	NAD/NADP transhydrogenase beta subunit	COG1282
WP_031597494.1	R	Uncharacterized protein, possibly involved in utilization of glycolate and propanediol	COG3193
WP_031597496.1	S	Uncharacterized protein conserved in bacteria	COG4394
WP_031597498.1	J	Translation elongation factor P (EF-P)/translation initiation factor 5A (eIF-5A)	COG0231
WP_031597500.1	R	Predicted esterase	COG0627
WP_031597502.1	E	Glycine/D-amino acid oxidases (deaminating)	COG0665
WP_031597504.1	C	Inorganic pyrophosphatase	COG0221
WP_031597506.1	QR	SAM-dependent methyltransferases	COG0500
WP_031597509.1	H	Biotin synthase and related enzymes	COG0502
WP_031597510.1	R	Predicted amidophosphoribosyltransferases	COG1040
WP_031597513.1	J	Predicted rRNA methylase (SpoU class)	COG0219
WP_031597515.1	C	Glycerol-3-phosphate dehydrogenase	COG0240
WP_031597517.1	U	Preprotein translocase subunit SecB	COG1952
WP_031597518.1	O	Glutaredoxin and related proteins	COG0695
WP_031597519.1	P	Rhodanese-related sulfurtransferase	COG0607
WP_031597520.1	L	3-methyladenine DNA glycosylase/8-oxoguanine DNA glycosylase	COG0122
WP_031597521.1	G	Phosphoglycerate mutase 1	COG0588
WP_031597522.1	M	Membrane proteins related to metalloendopeptidases	COG0739
WP_031597524.1	H	Dinucleotide-utilizing enzymes involved in molybdopterin and thiamine biosynthesis family 2	COG0476
WP_031597525.1	O	Metal-dependent proteases with possible chaperone activity	COG0533
WP_031597528.1	R	Short-chain alcohol dehydrogenase of unknown specificity	COG4221
WP_031597529.1	CE	Isocitrate/isopropylmalate dehydrogenase	COG0473
WP_031597532.1	E	Aspartate-semialdehyde dehydrogenase	COG0136
WP_031597533.1	J	Pseudouridylate synthase	COG0101
WP_031597535.1	E	Phosphoribosylanthranilate isomerase	COG0135
WP_031597537.1	E	Tryptophan synthase beta chain	COG0133
WP_031597539.1	E	Tryptophan synthase alpha chain	COG0159
WP_031597540.1	I	Acetyl-CoA carboxylase beta subunit	COG0777
WP_031597541.1	D	Cell division protein	COG3087
WP_031597545.1	F	Glutamine phosphoribosylpyrophosphate amidotransferase	COG0034
WP_031597546.1	E	O-acetylhomoserine sulfhydrylase	COG2873
WP_031597548.1	M	Membrane-fusion protein	COG0845
WP_031597549.1	V	Cation/multidrug efflux pump	COG0841
WP_031597557.1	L	Transposase and inactivated derivatives	COG1943
WP_031597558.1	C	Ni,Fe-hydrogenase maturation factor	COG0680
WP_031597559.1	R	Predicted archaeal methyltransferase	COG2521
WP_031597561.1	R	Multimeric flavodoxin WrbA	COG0655
WP_031597563.1	R	GTPase SAR1 and related small G proteins	COG1100
WP_031597565.1	J	Methylase of polypeptide chain release factors	COG2890
WP_031597566.1	T	FOG: GGDEF domain	COG2199
WP_031597568.1	P	Uncharacterized Zn-ribbon-containing protein involved in phosphonate metabolism	COG2824
WP_031597570.1	S	Uncharacterized conserved protein	COG3791
WP_031597571.1	T	Signal transduction histidine kinase	COG0642
WP_031597580.1	GER	Permeases of the drug/metabolite transporter (DMT) superfamily	COG0697
WP_031597584.1	P	Co/Zn/Cd efflux system component	COG1230
WP_031597585.1	T	HD-GYP domain	COG2206
WP_031597587.1	L	DNA modification methylase	COG0863
WP_031597588.1	T	FOG: GGDEF domain	COG2199
WP_031597589.1	C	Predicted oxidoreductases (related to aryl-alcohol dehydrogenases)	COG0667
WP_031597590.1	O	Glutathione S-transferase	COG0625
WP_031597592.1	L	Integrase	COG0582
WP_031597598.1	C	NADH:flavin oxidoreductases, Old Yellow Enzyme family	COG1902
WP_031597600.1	R	Predicted transporter component	COG2391
WP_031597605.1	R	Predicted helicase	COG4889
WP_031597612.1	OU	Periplasmic serine proteases (ClpP class)	COG0616
WP_031597614.1	R	Phage terminase-like protein, large subunit	COG4626
WP_031597618.1	V	Restriction endonuclease	COG1403
WP_031597624.1	L	DNA modification methylase	COG0863
WP_031597626.1	K	Predicted transcriptional regulators	COG1475
WP_031597633.1	L	DNA primase (bacterial type)	COG0358
WP_031597636.1	L	DNA G:T-mismatch repair endonuclease	COG3727
WP_031597646.1	R	DNA-binding protein H-NS	COG2916
WP_031597647.1	V	Type I site-specific restriction-modification system, R (restriction) subunit and related helicases	COG0610
WP_031597650.1	V	Restriction endonuclease S subunits	COG0732
WP_031597652.1	V	Abortive infection bacteriophage resistance protein	COG4823
WP_031597654.1	V	Type I restriction-modification system methyltransferase subunit	COG0286
WP_031597660.1	L	Ribonuclease HI	COG0328
WP_031597664.1	S	Uncharacterized protein conserved in bacteria	COG4735
WP_031597669.1	S	Predicted membrane protein	COG2733
WP_031597679.1	H	Cobyric acid synthase	COG1492
WP_031597680.1	E	Histidinol-phosphate/aromatic aminotransferase and cobyric acid decarboxylase	COG0079
WP_031597681.1	H	Cobalamin biosynthesis protein CobD/CbiB	COG1270
WP_031597682.1	C	Nitroreductase	COG0778
WP_031597683.1	H	Cobyrinic acid a,c-diamide synthase	COG1797
WP_031597684.1	H	ATP:corrinoid adenosyltransferase	COG2109
WP_031597687.1	S	Uncharacterized protein conserved in bacteria	COG3027
WP_031597688.1	T	FOG: GGDEF domain	COG2199
WP_031597689.1	M	Glycosyltransferases involved in cell wall biogenesis	COG0463
WP_031597691.1	J	GTPases - translation elongation factors	COG0050
WP_031597700.1	NU	Type II secretory pathway, component PulD	COG1450
WP_031597704.1	U	Type II secretory pathway, component PulK	COG3156
WP_031597705.1	U	Type II secretory pathway, component PulJ	COG4795
WP_031597706.1	NU	Type II secretory pathway, pseudopilin PulG	COG2165
WP_031597707.1	NU	Type II secretory pathway, pseudopilin PulG	COG2165
WP_031597712.1	R	Uncharacterized NAD(FAD)-dependent dehydrogenases	COG0446
WP_031597713.1	O	Predicted redox protein, regulator of disulfide bond formation	COG0425
WP_031597714.1	S	Uncharacterized conserved protein	COG2210
WP_031597716.1	H	Folylpolyglutamate synthase	COG0285
WP_031597717.1	G	Putative glycerate kinase	COG2379
WP_031597720.1	E	Glycine/serine hydroxymethyltransferase	COG0112
WP_031597721.1	E	Serine-pyruvate aminotransferase/archaeal aspartate aminotransferase	COG0075
WP_031597723.1	CHR	Lactate dehydrogenase and related dehydrogenases	COG1052
WP_031597724.1	C	Succinyl-CoA synthetase, beta subunit	COG0045
WP_031597727.1	C	Succinyl-CoA synthetase, alpha subunit	COG0074
WP_031597728.1	G	Citrate lyase beta subunit	COG2301
WP_031597729.1	H	Phosphopantothenoylcysteine synthetase/decarboxylase	COG0452
WP_031597730.1	F	dUTPase	COG0756
WP_031597731.1	S	Uncharacterized conserved protein	COG2138
WP_031597732.1	T	FOG: CheY-like receiver	COG0784
WP_031597733.1	T	Signal transduction histidine kinase	COG0642
WP_031597734.1	T	FOG: CheY-like receiver	COG0784
WP_031597736.1	NT	Methyl-accepting chemotaxis protein	COG0840
WP_031597757.1	P	Fe2+ transport system protein B	COG0370
WP_031597758.1	S	Uncharacterized protein conserved in bacteria	COG2001
WP_031597761.1	M	Cell division protein FtsI/penicillin-binding protein 2	COG0768
WP_031597763.1	M	UDP-N-acetylmuramyl pentapeptide synthase	COG0770
WP_031597764.1	M	UDP-N-acetylmuramyl pentapeptide phosphotransferase/UDP-N-acetylglucosamine-1-phosphate transferase	COG0472
WP_031597765.1	M	UDP-N-acetylmuramoylalanine-D-glutamate ligase	COG0771
WP_031597768.1	M	UDP-N-acetylmuramate-alanine ligase	COG0773
WP_031597769.1	M	UDP-N-acetylmuramate dehydrogenase	COG0812
WP_031597770.1	M	Cell division septal protein	COG1589
WP_031597771.1	D	Actin-like ATPase involved in cell division	COG0849
WP_031597773.1	M	UDP-3-O-acyl-N-acetylglucosamine deacetylase	COG0774
WP_031597775.1	U	Preprotein translocase subunit SecA (ATPase, RNA helicase)	COG0653
WP_031597776.1	E	N-acetylglutamate synthase (N-acetylornithine aminotransferase)	COG1364
WP_031597778.1	M	Lauroyl/myristoyl acyltransferase	COG1560
WP_031597779.1	R	Predicted aminomethyltransferase related to GcvT	COG0354
WP_031597781.1	F	Phosphoribosylformylglycinamidine (FGAM) synthase, synthetase domain	COG0046
WP_031597785.1	T	Stress-induced morphogen (activity unknown)	COG0271
WP_031597787.1	S	Uncharacterized protein conserved in bacteria	COG1376
WP_031597787.1	D	Intracellular septation protein A	COG2917
WP_031597788.1	R	Predicted metal-dependent phosphoesterases (PHP family)	COG0613
WP_031597790.1	J	Tryptophanyl-tRNA synthetase	COG0180
WP_031597795.1	E	Acetylornithine deacetylase/Succinyl-diaminopimelate desuccinylase and related deacylases	COG0624
WP_031597797.1	E	Tetrahydrodipicolinate N-succinyltransferase	COG2171
WP_031597799.1	E	Aspartate/tyrosine/aromatic aminotransferase	COG0436
WP_031597800.1	R	Enzyme related to GTP cyclohydrolase I	COG0780
WP_031597801.1	D	Chromosome segregation ATPases	COG1196
WP_031597804.1	M	UDP-glucose pyrophosphorylase	COG1210
WP_031597805.1	J	N-formylmethionyl-tRNA deformylase	COG0242
WP_031597807.1	J	Methionine aminopeptidase	COG0024
WP_031597808.1	J	Ribosomal protein S2	COG0052
WP_031597809.1	J	Translation elongation factor Ts	COG0264
WP_031597810.1	F	Uridylate kinase	COG0528
WP_031597811.1	J	Ribosome recycling factor	COG0233
WP_031597812.1	I	Undecaprenyl pyrophosphate synthase	COG0020
WP_031597813.1	I	CDP-diglyceride synthetase	COG0575
WP_031597814.1	I	1-deoxy-D-xylulose 5-phosphate reductoisomerase	COG0743
WP_031597815.1	M	Predicted membrane-associated Zn-dependent proteases 1	COG0750
WP_031597817.1	M	Outer membrane protein/protective antigen OMA87	COG4775
WP_031597818.1	M	Outer membrane protein	COG2825
WP_031597819.1	M	UDP-3-O-	COG1044
WP_031597822.1	M	Acyl-	COG1043
WP_031597823.1	M	Lipid A disaccharide synthetase	COG0763
WP_031597825.1	J	rRNA methylases	COG0566
WP_031597826.1	EH	Thiamine pyrophosphate-requiring enzymes	COG0028
WP_031597827.1	C	Predicted acyl-CoA transferases/carnitine dehydratase	COG1804
WP_031597828.1	J	Methionyl-tRNA formyltransferase	COG0223
WP_031597829.1	L	DNA polymerase III, delta subunit	COG1466
[truncated: 777 more rows]
