# Supplementary material for: Gene Loss and Horizontal Gene Transfer Contributed to the Genome Evolution of the Extreme Acidophile “Ferrovum”
Source: Front Microbiol. 2016 May 31;7:797. doi: 10.3389/fmicb.2016.00797 (PMC4886054; doi:10.3389/fmicb.2016.00797)
Supplement: Supplementary file 3 [file Table3.xlsx]

## Sheet: A Central carbon metabolism
Supplementary Material
Gene Loss and Horizontal Gene Transfer Contributed to the Genome Evolution of the Extreme Acidophile “Ferrovum”
Sophie R. Ullrich*, Carolina González, Anja Poehlein, Judith S. Tischler, Rolf Daniel, Michael Schlömann, David S. Holmes, Martin Mühling*
Supplementary Table 3: Genes predicted to be involved in the central metabolism, energy metabolism and cell mobility in the four "Ferrovum" strains
A: Carbon fixation, central carbon metabolism, synthesis of cell envelope polysaccharides, uptake and storage of organic carbon compounds
				Locus_Tag
pathway	name	gene name	EC number	JA12	PN-J185	Z-31	P3G
Carbon fixation
Calvin-Benson-Bassham cycle	the ribulose-1,5-bisphosphate carboxylase/oxygenase (RuBisCO), small subunit	cbbL	4.1.1.39	FERRO_14020	FV185_05670	FEMY_12370	WP_031595459.1
	the ribulose-1,5-bisphosphate carboxylase/oxygenase (RuBisCO), large subunit	cbbS	4.1.1.39	FERRO_14010	FV185_05660	FEMY_12360	WP_031595457.1
	the ribulose-1,5-bisphosphate carboxylase/oxygenase (RuBisCO), large subunit	cbbL	4.1.1.39	FERRO_08230		FEMY_02260	WP_031596525.1
	the ribulose-1,5-bisphosphate carboxylase/oxygenase (RuBisCO), small subunit	cbbS	4.1.1.39	FERRO_08240		FEMY_02270	WP_031596524.1
	phosphoglycerate kinase	pgk	2.7.2.3	FERRO_04110	FV185_10280	FEMY_11140	WP_031595883.1
	glyceraldehyde-3-phosphate dehydrogenase	gapA	1.2.1.12	FERRO_04120	FV185_10290	FEMY_11130	WP_031595882.1
	fructose-bisphosphate aldolase	fbaA	4.1.2.13	FERRO_13950	FV185_05600	FEMY_08820	WP_031596625.1
	fructose-1,6-bisphosphatase	fbp	3.1.3.11	FERRO_13980	FV185_05630	FEMY_08850	WP_031596622.1
	transketolase	tktA	2.2.1.1	FERRO_13940	FV185_05590	FEMY_08810	WP_031596626.1
	ribose-5-phosphate isomerase	rpiA	5.3.1.6	FERRO_04020	FV185_10190	FEMY_11070	WP_031595869.1
	ribulose-phosphate 3-epimerase	rpe	5.1.3.1	FERRO_02080	FV185_12770	FEMY_14920	WP_031596051.1
	Phosphoribulokinase	prkB	2.7.1.19	FERRO_13970	FV185_05620	FEMY_08840	WP_031596623.1
	triosephosphate isomerase	tpiA	5.3.1.1	FERRO_07600	FV185_01230	FEMY_01130	WP_031595509.1
carboxysome	carboxysome shell peptide mid-region			FERRO_08250		FEMY_02280	WP_031596523.1
	carboxysome shell carbonic anhydrase			FERRO_08260		FEMY_02290
	carboxysome peptide A			FERRO_08270		FEMY_02300	WP_035417175.1
	carboxysome peptide B			FERRO_08280		FEMY_02310	WP_031596519.1
	carboxysome shell protein			FERRO_08290		FEMY_02320	WP_031596518.1
	carboxysome shell protein			FERRO_08300		FEMY_02330	WP_031596516.1
							WP_031596514.1
central carbon metabolism
glycolyis/gluconeogenesis	glucokinase	glk	2.7.1.2			FEMY_08760	WP_031596635.1
	phosphoglucomutase	pgm	5.4.2.2	FERRO_18690	FV185_14860	FEMY_08080	WP_031596867.1
	glucose-6-phosphate isomerase	pgi	5.3.1.9	FERRO_06950	FV185_00600	FEMY_04470	WP_031596096.1
	glucose-6-phosphate isomerase	pgi	5.3.1.9	FERRO_01080
	phosphofructokinase	pfkA	2.7.1.11	FERRO_18860	FV185_15030	FEMY_12860	WP_031598195.1
	fructose 1,6-bisphosphatase	fbp	3.1.3.11	FERRO_13980	FV185_05630	FEMY_08850	WP_031596622.1
	fructose-bisphosphate aldolase	fbaA	4.1.2.13	FERRO_13950	FV185_05600	FEMY_08820	WP_031596625.1
	glyceraldehyde-3-phosphate dehydrogenase	gapA	1.2.1.12	FERRO_04120	FV185_10290	FEMY_11130	WP_031595882.1
	triosephosphate isomerase	tpiA	5.3.1.1	FERRO_07600	FV185_01230	FEMY_11090	WP_031595509.1
	phosphoglycerate kinase	pgk	2.7.2.3	FERRO_04110	FV185_10280	FEMY_11140	WP_031595883.1
	phosphoglycerate mutase	gpmA	5.4.2.1	FERRO_09570	FV185_16630	FEMY_04080	WP_031597521.1
	pyruvate kinase	pyk	2.7.1.4	FERRO_04100	FV185_10270	FEMY_11150	WP_031595885.1
	pyruvate dehydrogenase E1 component	aceE	1.2.4.1	FERRO_09800	FV185_16090	FEMY_11980	WP_031596018.1
	dihydrolipoamide dehydrogenase	lpd/pdhD	1.8.1.4	FERRO_17480	FV185_08110	FEMY_04830	WP_031596158.1
	acetyl-coenzyme A synthetase	acs	6.2.1.1	FERRO_19710	FV185_18000	FEMY_16330	WP_031598099.1
citrate cycle	citrate synthase	gltA	2.3.3.1	FERRO_17510	FV185_08140	FEMY_04860
	aconitate hydratase 1	acnA	4.2.1.3	FERRO_17610	FV185_17590	FEMY_04920	WP_035417097.1
	isocitrate dehydrogenase (NADP)	icd	1.1.1.41	FERRO_10690	FV185_17160	FEMY_14970	WP_031596175.1
	Isocitrate/isopropylmalate dehydrogenase		1.1.1.43	FERRO_19290	FV185_04550		WP_031597978.1
	2-oxoglutarate dehydrogenase E1 component	sucA	1.2.4.2	FERRO_17500	FV185_08130	FEMY_04850
	2-oxoglutarate dehydrogenase E2 component	sucB	2.3.1.61	FERRO_17490	FV185_08120	FEMY_04860	WP_031596161.1
	dihydrolipoamide dehydrogenase	lpd/pdhD	1.8.1.4	FERRO_15240	FV185_08110	FEMY_04830	WP_031596160.1
	succinyl-CoA synthetase (ADP-forming), alpha subunit	sucD	6.2.1.5	FERRO_07380	FV185_01030	FEMY_00930	WP_031596158.1
	succinyl-CoA synthetase (ADP-forming), beta subunit	sucC	6.2.1.5	FERRO_07390	FV185_01020	FEMY_00920	WP_031595538.1
	succinate dehydrogenase, subunit B	sdhB	1.3.5.1	FERRO_17530	FV185_08160	FEMY_04880	WP_031595539.1
	succinate dehydrogenase, subunit A	sdhA	1.3.5.1	FERRO_17540	FV185_08170	FEMY_04890	WP_031596166.1
	succinate dehydrogenase, hydrophobic membrane anchor protein	sdhD	1.3.5.1	FERRO_17550	FV185_08180	FEMY_04900	WP_031596169.1
	succinate dehydrogenase, subunit C	sdhC	1.3.5.1	FERRO_17560	FV185_08190	FEMY_04910	WP_031596171.1
	fumarase, class I	fumA/fumB	4.2.1.2	FERRO_19720	FV185_18010	FEMY_16340	WP_031596173.1
	malate dehydrogenase	mdh	1.1.1.37	FERRO_17620	FV185_08250	FEMY_04930	WP_031598100.1
pentose phosphate pathway	pyrophosphate-dependent phosphofructokinase	prsA	2.7.1.90	FERRO_18860			WP_031596176.1
	phosphomannomutase	pmm	5.4.2.8	FERRO_18690
	glucose-6-phosphate 1-dehydrogenase	zwf	1.1.1.49			FEMY_16740	WP_031596303.1
	6-phosphogluconolactonase	devB	3.1.1.31			FEMY_16750	WP_031596305.1
	6-phosphogluconate dehydrogenase	gnd	1.1.1.44			FEMY_16730	WP_031596302.1
amino sugar and nucleotide sugar metabolism	glutamine--fructose-6-phosphate transaminase	glmS	2.6.1.16	FERRO_08510	FV185_01980	FEMY_18110	WP_031598769.1
	phosphoglucosamine mutase	glmM	5.4.2.10	FERRO_07500	FV185_01140	FEMY_01040	WP_031595524.1
UDP-N-acetyl-glucosamine	UDP-N-acetylglucosamine diphosphorylase/glucosamine-1-phosphate N-acetyltransferase	glmU	2.7.7.23/ 2.3.1.157	FERRO_04430	FV185_10630	FEMY_07460	WP_031596773.1
UDP-N-acetyl-mannosamine	UDP-N-acetylglucosamine 2-epimerase	wecB	5.1.3.14	FERRO_01200		FEMY_14370	WP_035417713.1
UDP-N-acetyl-galactosamine	UDP-N-acetylglucosamine 4-epimerase	wbpP	5.1.3.7			FEMY_12030	WP_031596012.1
UDP-N-acetyl-galactosaminuronic acid	UDP-N-acetyl-D-galactosamine dehydrogenase	wpoQ	1.1.1.-	FERRO_11830	FV185_03630	FEMY_12020	WP_031596013.1
	UDP-N-acetylglucosamine 1-carboxyvinyltransferase	murA	2.5.1.7	FERRO_05840	FV185_11980	FEMY_02680	WP_031596466.1
UDP-N-acetyl-muramate	UDP-N-acetylmuramate dehydrogenase	murB	1.1.1.158	FERRO_08710	FV185_02150	FEMY_17690	WP_031597769.1
UDP-glucose	UDP-glucose pyrophosphorylase	galU	2.7.7.9	FERRO_09020	FV185_02460	FEMY_09850	WP_031597804.1
	UDP-glucose pyrophosphorylase	galU	2.7.7.9	FERRO_01030
UDP-glucuronate	UDP-glucose 6-dehydrogenase	ugd	1.1.1.22	FERRO_16290	FV185_08290	FEMY_04980	WP_031596187.1
4-Deoxy-4-formamido-alpha-L-arabinopyranosyl ditrans,octacis-undecaprenyl phosphate	undecaprenyl-phosphate 4-deoxy-4-formamido-L-arabinose transferase	arnC	2.4.2.53	FERRO_13670	FV185_05300	FEMY_06650	WP_035417009.1
UDP-galacturonate	UDP-glucuronate 4-epimerase		5.1.3.6	FERRO_04190	FV185_10360	FEMY_11920	WP_031596027.1
	UDP-glucuronate 4-epimerase		5.1.3.6		FV185_09970
UDP-mannose	mannose-1-phosphate guanylyltransferase (GDP) /mannose-6-phosphate isomerase, type 2	manC, cpsB	2.7.7.22/ 5.3.1.8	FERRO_02190	FV185_12870	FEMY_18300	WP_031598002.1
	mannose-1-phosphate guanylyltransferase (GDP) /mannose-6-phosphate isomerase, type 1	manC, cpsB	2.7.7.22/ 5.3.1.7	FERRO_01260
GDP-4-dehydro-6-desoxy-mannose	GDP-mannose 4,6-dehydratase	gmd	4.2.1.47		FV185_10030		WP_031597291.1
GDP-fucose	GDP-L-fucose synthase	fcl	1.1.1.271		FV185_10040
CDP-glucose	glucose-1-phosphate cytidylyltransferase	rfbF	2.7.7.33			FEMY_19900
CDP-4-dehydro-6-desoxy-glucose	CDP-glucose 4,6-dehydratase	rfbG	4.2.1.45			FEMY_19910
CDP-4-dehydro-3,6-didesoxy-glucose	CDP-4-dehydro-6-deoxyglucose reductase	rfbI	1.17.1.1	FERRO_04920	FV185_10090	FEMY_06380	WP_031598359.1
ADP-glucose	glucose-1-phosphate adenylyltransferase	glgC	2.7.7.27			FEMY_12120	WP_031599324.1
TDP-glucose	glucose-1-phosphate thymidylyltransferase	rfbA	2.7.7.24	FERRO_16580	FV185_07200	FEMY_01690	WP_031596986.1
TDP-4-dehydro-6-desoxy-glucose	dTDP-glucose 4,6-dehydratase	rffB	4.2.1.46	FERRO_16570	FV185_07190	FEMY_01680	WP_031596984.1
	dTDP-glucose 4,6-dehydratase	rffB	4.2.1.46	FERRO_01090
TDP-4-dehydro-rhamnose	dTDP-4-dehydrorhamnose 3,5-epimerase	rfbC	5.1.3.13	FERRO_19900	FV185_18190	FEMY_16480	WP_035417764.1
	dTDP-4-dehydrorhamnose 3,5-epimerase	rfbC/rmlC	5.1.3.13	FERRO_01050		FEMY_19930
TDP-rhamnose	dTDP-4-dehydrorhamnose reductase	rfbD	1.1.1.133	FERRO_19890	FV185_18180	FEMY_16470	WP_031598116.1
	dTDP-4-dehydrorhamnose reductase	rfbD/rmlD	1.1.1.133	FERRO_01070
UDP-galactose	UDP-glucose-4-epimerase	galE	5.1.3.2	FERRO_01020		FEMY_03820	WP_031597479.1
	UDP-glucose-4-epimerase	galE	5.1.3.2			FEMY_23080	WP_031596054.1
	sialic acid synthase	neuB	2.5.1.56	FERRO_11840	FV185_03640	FEMY_13430	WP_031595055.1
	beta-N-acetylhexosaminidase	nagZ	3.2.1.52	FERRO_17230	FV185_07860	FEMY_04630	WP_031596121.1
	nucleoside-diphosphate-sugar epimerases			FERRO_13650	FV185_05280	FEMY_06670	WP_031595739.1
	nucleoside-diphosphate-sugar epimerases					FEMY_22150
	nucleoside-diphosphate-sugar epimerases			FERRO_01000		FEMY_08330	WP_031599203.1
	nucleoside-diphosphate-sugar epimerases			FERRO_13650	FV185_05280
	nucleotide sugar dehydrogenase			FERRO_01270	FV185_09980
synthesis of cell envelope polysaccharides
peptidoglycan	UDP-N-acetylmuramate dehydrogenase	murB	1.1.1.158	FERRO_08710	FV185_02150	FEMY_17690	WP_031597769.1
	UDP-N-acetylmuramate--L-alanine ligase	murC	6.3.2.8	FERRO_08700	FV185_02140	FEMY_17700	WP_031597768.1
	UDP-N-acetylmuramoylalanine--D-glutamate ligase	murD	6.3.2.9	FERRO_08670	FV185_02110	FEMY_17730	WP_031597765.1
	UDP-N-acetylmuramoylalanyl-D-glutamate--2,6-diaminopimelate ligase	murE	6.3.2.13	FERRO_08640	FV185_02080	FEMY_17760	WP_035417621.1
	UDP-N-acetylmuramoyl-tripeptide--D-alanyl-D-alanine ligase	murF	6.3.2.10	FERRO_08650	FV185_02090	FEMY_17750	WP_031597763.1
	Phospho-N-acetylmuramoyl-pentapeptide-transferase	mraY	2.7.8.13	FERRO_08660	FV185_02100	FEMY_17740	WP_031597764.1
	UDP-N-acetylglucosamine-N-acetylmuramylpentapeptide N-acetylglucosamine transferase	murG	2.4.1.227	FERRO_08690	FV185_02130	FEMY_17710	WP_035417624.1
	monofunctional biosynthetic peptidoglycan transglycosylase	mtgA	2.4.1.-	FERRO_05330	FV185_11500
	penicillin-binding protein	mcrA	2.4.1.-	FERRO_04330	FV185_10530	FEMY_07360	WP_035417281.1
	peptidoglycan glycosyltransferase	mdrA	2.4.1.129	FERRO_03150	FV185_13830	FEMY_00470	WP_031595668.1
	peptidoglycan synthetase	ftsI	2.4.1.129	FERRO_08630	FV185_02070	FEMY_17770	WP_031597761.1
	D-alanyl-D-alanine carboxypeptidase/D-alanyl-D-alanine-endopeptidase	dacB	3.4.16.4/ 3.4.21.-	FERRO_05470	FV185_11610	FEMY_02100	WP_031596555.1
	D-alanyl-D-alanine carboxypeptidase	dacA/dacC/dacD	3.4.16.4	FERRO_03180	FV185_13860	FEMY_00540	WP_031595656.1
	Undecaprenyl-diphosphatase	bacA	3.6.1.24	FERRO_04250	FV185_10430	FEMY_07290	WP_031596794.1
	D-alanine--D-alanine ligase	ddl	6.3.2.4	FERRO_04980	FV185_11150	FEMY_06320	WP_035417868.1
	integral membrane protein MviN	mviN		FERRO_03820	FV185_09540	FEMY_05460	WP_031595994.1
lipopolysaccharide	acyl-[acyl-carrier-protein]--UDP-N-acetylglucosamine O-acyltransferase	lpxA	2.3.1.129	FERRO_09190	FV185_02630	FEMY_09690	WP_031597822.1
	UDP-3-O-[3-hydroxymyristoyl] N-acetylglucosamine deacetylase	lpxC	3.5.1.108	FERRO_08750	FV185_02190	FEMY_10100	WP_031597773.1
	UDP-3-O-[3-hydroxymyristoyl] glucosamine N-acyltransferase	lpxD	2.3.1.191	FERRO_09170	FV185_02610	FEMY_09710	WP_031597819.1
	UDP-2,3-diacylglucosamine hydrolase	lpxH	3.6.1.54	FERRO_19150	FV185_15320	FEMY_15580	WP_031595234.1
	lipid-A-disaccharide synthase	lpxB	2.4.1.182	FERRO_09200	FV185_02640	FEMY_09680	WP_031597823.1
	lipid-A-disaccharide kinase	lpxK	2.7.1.130	FERRO_18900	FV185_15070	FEMY_12900	WP_031598202.1
	3-deoxy-8-phosphooctulonate synthase	kdsA	2.5.1.55	FERRO_09320	FV185_02760	FEMY_08720	WP_031596640.1
	3-deoxy-D-manno-octulosonate 8-phosphate phosphatase	kdsC	3.1.3.45	FERRO_05730	FV185_11870	FEMY_02160	WP_031596544.1
	3-deoxy-D-manno-octulosonate cytidylyltransferase	kdsB	2.7.7.38	FERRO_18880	FV185_15050	FEMY_12880	WP_031598198.1
	3-deoxy-D-manno-octulosonic-acid transferase	kdtA/waaA	2.4.99.12, 2.4.99.13, 2.4.99.14, 2.4.99.15	FERRO_04210	FV185_10380	FEMY_07240	WP_031596799.1
	Lauroyl/myristoyl acyltransferase	lpxL	2.3.1.-	FERRO_08810	FV185_02250	FEMY_10050	WP_031597778.1
	Lauroyl/myristoyl acyltransferase	lpxL	2.3.1.-	FERRO_07280	FV185_00920	FEMY_17910	WP_031595554.1
	phosphoheptose isomerase	lpcA	5.3.1.-	FERRO_03750	FV185_14440	FEMY_05610	WP_031595968.1
	D-alpha,beta-D-heptose 7-phosphate 1-kinase	rfaE	2.7.1.167	FERRO_16300	FV185_08280	FEMY_04970	WP_035417100.1
	D-glycero-D-manno-heptose 1,7-bisphosphate phosphatase	gmhB	3.1.3.82, 3.1.3.83	FERRO_01930	FV185_12620	FEMY_15130	WP_031597953.1
	rfaE bifunctional protein, domain II		2.7.7.70	FERRO_03720	FV185_14420	FEMY_05630	WP_031595965.1
	ADP-glyceromanno-heptose 6-epimerase precursor	gmhD/rfaD	5.1.3.20	FERRO_16310	FV185_08270	FEMY_04960	WP_031596182.1
	ADP-heptose:LPS heptosyltransferase	waaQ/rfaQ	2.4.-.-	FERRO_04790	FV185_10970	FEMY_07800	WP_035417246.1
	lipopolysaccharide heptosyltransferase I	waaF/rfaF	2.4.-.-	FERRO_04200	FV185_10370	FEMY_07230	WP_031596801.1
	lipopolysaccharide heptosyltransferase II	waaC/rfaC	2.4.-.-	FERRO_18640	FV185_14810	FEMY_07980	WP_031596877.1
	capsule polysaccharide biosynthesis protein					FEMY_15730	WP_051862614.1
	lipopolysaccharide biosynthesis protein					FEMY_14170
glycosyltransferases	glycosyltransferase		2.4.1.-	FERRO_01040
	glycosyltransferase			FERRO_01100
	glycosyltransferase			FERRO_01110
	glycosyltransferase			FERRO_01150
	glycosyltransferase			FERRO_01170
	glycosyltransferase			FERRO_01180
	glycosyltransferase			FERRO_01190
	peptidoglycan glycosyltransferase		2.4.1.129	FERRO_03150	FV185_13830	FEMY_00470	WP_031595668.1
	glycosyltransferase			FERRO_04180	FV185_10350	FEMY_07220	WP_031596803.1
	glycosyltransferase			FERRO_04640	FV185_10840	FEMY_07670	WP_031596743.1
	glycosyltransferase			FERRO_04770	FV185_10960
	glycosyltransferase			FERRO_04780
	glycosyltransferase			FERRO_06370	FV185_00020	FEMY_02970	WP_031597689.1
	4-amino-4-deoxy-L-arabinose transferase and related glycosyltransferases of PMT family			FERRO_09720	FV185_16170	FEMY_11720	WP_031598160.1
	glycosyltransferase			FERRO_11000	FV185_16830	FEMY_03850	WP_031597483.1
	membrane glycosyltransferase		2.4.1.-	FERRO_11870	FV185_03670	FEMY_14830	WP_035417065.1
	4-amino-4-deoxy-L-arabinose transferase and related glycosyltransferases of PMT family			FERRO_12700	FV185_04540
	4-amino-4-deoxy-L-arabinose transferase and related glycosyltransferases of PMT family			FERRO_12730	FV185_04570	FEMY_15080	WP_031597962.1
	glycosyltransferase		2.4.2.53	FERRO_13670	FV185_05300	FEMY_06650	WP_035417009.1
	4-amino-4-deoxy-L-arabinose transferase and related glycosyltransferases of PMT family			FERRO_13700	FV185_05330	FEMY_06620	WP_035417010.1
	glycosyltransferase			FERRO_13870	FV185_05320
	L-rhamnosyltransferase	rfbF	2.4.1.-		FV185_09890
	glycosyltransferase				FV185_06910
	glycosyltransferase				FV185_09880
	glycosyltransferase				FV185_09900
	glycosyltransferase				FV185_09910
	glycosyltransferase				FV185_10010
	glycosyltransferase					FEMY_08370	WP_031599207.1
	glycosyltransferase					FEMY_10760	WP_031595822.1
	glycosyltransferase WbsX					FEMY_14160
	glycosyltransferase					FEMY_15740
	glycosyltransferase					FEMY_17550	WP_031595278.1
	glycosyltransferase					FEMY_17620	WP_031597930.1
	glycosyltransferase					FEMY_17640	WP_031597926.1
	glycosyltransferase					FEMY_17630	WP_031597928.1
	glycosyltransferase					FEMY_17660	WP_031597924.1
	glycosyltransferase					FEMY_21770	WP_031598821.1
polysaccharide-associated transport systems
lipopolysacchraride export	ABC-type polysaccharide/polyol phosphate export systems, permease component			FERRO_01240	FV185_09960	FEMY_14130	WP_031599228.1
	ABC-type polysaccharide/polyol phosphate transport system, ATPase component			FERRO_01250	FV185_09950	FEMY_14140
	lipopolysaccharide export LptBFGC system, permease protein LptF			FERRO_09860	FV185_16030	FEMY_11970	WP_031596019.1
	lipopolysaccharide export LptBFGC system, permease protein LptG			FERRO_19700	FV185_11860	FEMY_16320	WP_031598097.1
	ABC-type lipopolysaccharide export system, ATPase component LptB		3.6.3.-	FERRO_05700	FV185_11840	FEMY_02190	WP_031596538.1
	lipopolysaccharide export system, periplasmic protein LptA			FERRO_05710	FV185_11850	FEMY_02180	WP_035417182.1
	LPS assembly outer membrane protein LptD (organic solvent tolerance protein OstA			FERRO_02010	FV185_12060	FEMY_19170	WP_031598037.1
	capsule polysaccharide export protein					FEMY_22140
exopolysaccharide-associated protein export	PEP-CTERM protein-sorting domain					FEMY_14240
	putative PEP-CTERM system histidine kinase					FEMY_14270	WP_031598027.1
	PEP-CTERM-box response regulator transcription factor					FEMY_14280	WP_031598026.1
	acyl-CoA ligase (AMP-forming), exosortase A-associated					FEMY_14300	WP_031598024.1
	sugar transferase, PEP-CTERM system associated/exopolysaccharide biosynthesis polyprenyl glycosylphosphotransferase					FEMY_14310	WP_031598023.1
	putative polysaccharide export protein, PEP-CTERM sytem-associated					FEMY_14320	WP_035417727.1
	polysaccharide chain length determinant protein, PEP-CTERM locus subfamily					FEMY_14330	WP_031598017.1
	exopolysaccharide/PEP-CTERM locus tyrosine autokinase					FEMY_14340	WP_031598015.1
	uncharacterized protein, PEP-CTERM system associated					FEMY_14350	WP_031598013.1
	putative secretion ATPase, PEP-CTERM locus subfamily					FEMY_14360
	polysaccharide deacetylase family protein, PEP-CTERM locus subfamily					FEMY_14380	WP_031598010.1
	FemAB-related protein, PEP-CTERM system-associated					FEMY_14390	WP_031598850.1
	sugar transferase, PEP-CTERM/EpsH1 system associated					FEMY_14400	WP_031598849.1
	exosortase A					FEMY_14410	WP_035418050.1
	sugar transferase, PEP-CTERM/EpsH1 system associated					FEMY_14420	WP_031598846.1
uptake systems for organic carbon compouds
urea	amino acid/amide ABC transporter substrate-binding protein	urtA		FERRO_11970	FV185_09090
	amino acid/amide ABC transporter membrane protein 1	urtB		FERRO_11980	FV185_09080
	urea ABC transporter permease protein UrtC	urtC		FERRO_11990	FV185_09070
	urea ABC transporter ATP-binding protein UrtE	urtD		FERRO_12000	FV185_09060
	urea ABC transporter ATP-binding protein UrtD	urtE		FERRO_12010	FV185_09050
ATP transporter for branch-chain or hydrophobic amino acids	amino acid/amide ABC transporter substrate-binding protein	livK		FERRO_02230	FV185_12910	FEMY_19350	WP_035418077.1
	Branched-chain amino acid ABC-type transport system, permease components	livH		FERRO_02270	FV185_12950
	amino acid/amide ABC transporter membrane protein 2	livM		FERRO_02260	FV185_12940	FEMY_09100	WP_031597888.1
	amino acid/amide ABC transporter ATP-binding protein 1	livG		FERRO_02250	FV185_12930	FEMY_09090	WP_031597890.1
	amino acid/amide ABC transporter ATP-binding protein 2	livF		FERRO_02240	FV185_12920	FEMY_09080	WP_031597892.1
	amino acid/amide ABC transporter substrate-binding protein	livK		FERRO_02930	FV185_13610
	amino acid/amide ABC transporter membrane protein 1	livH		FERRO_02940	FV185_13620
	amino acid/amide ABC transporter membrane protein 2/amino acid/amide ABC transporter ATP-binding protein 1	livM/livG		FERRO_02950	FV185_13630
	amino acid/amide ABC transporter ATP-binding protein 2	livF		FERRO_02960	FV185_13640
	amino acid/amide ABC transporter substrate-binding protein	livK		FERRO_13370	FV185_05020
	amino acid/amide ABC-type transporter membrane protein 1	livH		FERRO_13380	FV185_05030
	amino acid/amide ABC transporter membrane protein 2	livM		FERRO_13390	FV185_05040
	amino acid/amide ABC transporter ATP-binding protein 1	livG		FERRO_13400	FV185_05050
	amino acid/amide ABC transporter ATP-binding protein 2	livF		FERRO_13410	FV185_05060
	amino acid/amide ABC transporter ATP-binding protein 1	livG		FERRO_17680	FV185_08720
	amino acid/amide ABC transporter ATP-binding protein 2	livF		FERRO_17690	FV185_08730
	amino acid/amide ABC transporter substrate-binding protein	livK		FERRO_17700	FV185_08740
	amino acid/amide ABC-type transporter membrane protein 1	livH		FERRO_17710	FV185_08750
	amino acid/amide ABC transporter membrane protein 2	livM		FERRO_17920	FV185_08760
	ABC-type dipeptide transport system, periplasmic component			FERRO_14850	FV185_06160	FEMY_11340	WP_031595138.1
	ABC-type dipeptide/oligopeptide/nickel transport systems, permease components			FERRO_14860	FV185_06170	FEMY_11330	WP_031595141.1
	ABC-type dipeptide/oligopeptide/nickel transport systems, permease components			FERRO_14870	FV185_06180	FEMY_11320	WP_031595143.1
	ATPase components of various ABC-type transport systems, contain duplicated ATPase			FERRO_14880	FV185_06190	FEMY_11310	WP_031595144.1
storage of organic carbon compounds
PHB	acetyl-CoA acetyltransferases	atoB	2.3.1.9	FERRO_09470	FV185_02910
	3-oxoacyl-[acyl-carrier-protein] reductase	phbB	1.1.1.100	FERRO_09420	FV185_02860
	poly(R)-hydroxyalkanoic acid synthase	phbC/phaC	2.3.1.-	FERRO_09460	FV185_02870
	phasin family protein (associated with PHA granules)			FERRO_09440	FV185_02880
	polyhydroxyalkanoate depolymerase	phaZ	3.1.1.75	FERRO_18830	FV185_15000
	polyhydroxyalkanoate depolymerase	phaZ	3.1.1.75	FERRO_13200	FV185_04880
	polyhydroxyalkanoate synthesis repressor PhaR	phaR		FERRO_09450	FV185_02890	FEMY_08650
gylcogen/starch	glucose-1-phosphate adenylyltransferase	glgC	2.7.7.27			FEMY_04450	WP_031596092.1
	starch synthase	glgA	2.4.1.21			FEMY_04480	WP_035417075.1
	alpha-1,4-glucan:alpha-1,4-glucan 6-glycosyltransferase	glgB	2.4.1.18			FEMY_04460	WP_031596094.1
	starch synthase (maltosyl-transferring)	glgE	2.4.99.16			FEMY_17470	WP_031596392.1
	starch phosphorylase	glgP	2.4.1.1			FEMY_04490	WP_031596100.1
	glycogen/starch/alpha-glucan phosphorylases	glgP	2.4.1.1			FEMY_13450	WP_031595053.1
	glycogen/starch/alpha-glucan phosphorylases	glgP	2.4.1.1			FEMY_21670	WP_035418076.1
	maltose alpha-D-glucosyltransferase/ alpha-amylase	treS	5.4.99.16/ 3.2.1.1			FEMY_17460	WP_035417144.1
	maltooligosyl trehalose synthase	glgY/treY	5.4.99.15			FEMY_17430	WP_035417142.1
	maltooligosyl trehalose hydrolase	glgZ/treZ	3.2.1.141			FEMY_17440	WP_031596389.1
	glycogen operon protein	glgX/treX	3.2.1.-			FEMY_17450	WP_031596390.1
synthesis of amino acids
alanine	alanine-glyoxylate aminotransferase apoenzyme		2.6.1.44	FERRO_07320	FV185_00960	FEMY_00880	WP_035416972.1
valine, isoleucine	acetolactate synthase, small subunit	ilvH	2.2.1.6	FERRO_19640	FV185_17930	FEMY_01570	WP_031596595.1
	acetolactate synthase, large subunit	ilvB	2.2.1.6	FERRO_19650	FV185_17940	FEMY_01580	WP_031596596.1
	ketol-acid reductoisomerase	ilvC	1.1.1.86	FERRO_19630	FV185_17920	FEMY_01560	WP_031596593.1
	dihydroxy-acid dehydratase	ilvD	4.2.1.9	FERRO_14600	FV185_05860	FEMY_24140	WP_031598576.1
	branched-chain amino acid aminotransferase, group I	ilvE	2.6.1.42	FERRO_18620	FV185_14790	FEMY_07960	WP_031596880.1
leucine	2-isopropylmalate synthase	leuA	2.3.3.13	FERRO_10910	FV185_16920	FEMY_08870	WP_031596620.1
	3-isopropylmalate dehydratase, small subunit	leuD	4.2.1.33	FERRO_19300	FV185_15490	FEMY_13860	WP_031597190.1
	3-isopropylmalate dehydratase, large subunit	leuC	4.2.1.33	FERRO_19310	FV185_15500	FEMY_13850	WP_031597192.1
	3-isopropylmalate dehydrogenase	leuB	1.1.1.85	FERRO_12710	FV185_15480	FEMY_04150	WP_031597529.1
	branched-chain amino acid aminotransferase, group I	ilvE	2.6.1.42	FERRO_18620	FV185_14790	FEMY_07960	WP_031596880.1
serine	D-3-phosphoglycerate dehydrogenase	serA	1.1.1.95	FERRO_12510	FV185_04350
	phosphoserine aminotransferase apoenzyme	serC	2.6.1.52	FERRO_12500	FV185_04340
	phosphoserine aminotransferase apoenzyme	serC	2.6.1.52	FERRO_16180	FV185_08400	FEMY_05090	WP_031596206.1
	phosphoserine phosphatase	serB	3.1.3.3	FERRO_12520	FV185_04360
glycine	glycine/serine hydroxymethyltransferase	glyA	2.1.2.1	FERRO_11750	FV185_03550	FEMY_10360	WP_031597720.1
cysteine	serine O-acetyltransferase	cysE	2.3.1.30	FERRO_19750	FV185_18040	FEMY_16370	WP_031598103.1
	cysteine synthase	cysM	2.5.1.47	FERRO_16320	FV185_08260	FEMY_04940	WP_031596178.1
glutamate	glutamate synthase (NADH) large subunit	gltB	1.4.1.14	FERRO_04360	FV185_10560	FEMY_07330	WP_031596790.1
	glutamate synthase (NADH) small subunit	gltD	1.4.1.14	FERRO_04370	FV185_10570	FEMY_07320	WP_031596791.1
glutamine	L-glutamine synthetase	glnA	6.3.1.2	FERRO_05300	FV185_11470	FEMY_06020	WP_031597079.1
proline	glutamate 5-kinase	proB	2.7.2.11	FERRO_10940	FV185_16890	FEMY_18680	WP_031595405.1
	glutamate-5-semialdehyde dehydrogenase	proA	1.2.1.41	FERRO_02800	FV185_13480	FEMY_00170	WP_031595709.1
	pyrroline-5-carboxylate reductase	proC	1.5.1.2	FERRO_02870	FV185_13550	FEMY_00230	WP_031595698.1
aspartate	L-aspartate oxidase	nadB	1.4.3.16	FERRO_16600	FV185_07220	FEMY_01710	WP_031596989.1
arginine	argininosuccinate synthase	argG	6.3.4.5	FERRO_03780	FV185_14470	FEMY_05570	WP_031595978.1
	argininosuccinate lyase	argH	4.3.2.1	FERRO_05380	FV185_11540	FEMY_05970	WP_031596561.1
threonine	aspartate kinase	lysC	2.7.2.4	FERRO_08190	FV185_01870	FEMY_20590	WP_031599179.1
	aspartate-semialdehyde dehydrogenase	asd	2.1.1.11	FERRO_19280	FV185_15470	FEMY_04160	WP_031597532.1
	homoserine dehydrogenase		1.1.1.3	FERRO_15320	FV185_06600	FEMY_12690	WP_031598305.1
	threonine synthase	thrC	4.2.1.3	FERRO_15330	FV185_06610	FEMY_12680	WP_031598306.1
methionine	methionine synthase (B12-independent)	metE	2.1.1.14	FERRO_17790	FV185_15350
	methionine synthase (B12-independent)	metH	2.1.1.13	FERRO_05170	FV185_11340	FEMY_06160	WP_031597105.1
	O-succinylhomoserine sulfhydrylase	metZ	2.5.1.-	FERRO_19180	FV185_15370	FEMY_04250	WP_031597546.1
tryptophane	3-deoxy-D-arabinoheptulosonate-7-phosphate synthase	aroF/ aroG/ aroH	2.5.1.54	FERRO_18580	FV185_14750	FEMY_15490	WP_031596885.1
	3-dehydroquinate synthase	aroB	4.2.3.4	FERRO_04350	FV185_10550	FEMY_07350	WP_031596788.1
	3-dehydroquinate dehydratase	aroQ/qutE	4.2.1.10	FERRO_04900	FV185_11070	FEMY_06400	WP_031598361.1
	shikimate 5-dehydrogenase	aroE	1.1.1.25	FERRO_05320	FV185_11490	FEMY_06000	WP_031597075.1
	shikimate kinase	aroK/ aroL	2.7.1.71	FERRO_04340	FV185_10540	FEMY_07340	WP_031596789.1
	3-phosphoshikimate 1-carboxyvinyltransferase	aroA	2.5.1.19	FERRO_16220	FV185_08360	FEMY_05050	WP_035417101.1
	chorismate synthase	aroC	4.2.3.5	FERRO_19320	FV185_15510	FEMY_13830	WP_031597196.1
	anthranilate synthase, component I	trpE	4.1.3.27	FERRO_02070	FV185_12760	FEMY_14930	WP_031596052.1
	anthranilate phosphoribosyltransferase	trpD	2.4.2.18	FERRO_07070	FV185_00720	FEMY_03660	WP_031595581.1
	phosphoribosylanthranilate isomerase	trpF	5.3.1.24	FERRO_19250	FV185_15440	FEMY_04180	WP_031597535.1
	indole-3-glycerol phosphate synthase	trpC	4.1.1.48	FERRO_07080	FV185_00730	FEMY_03670	WP_031595579.1
	tryptophan synthase, alpha chain	trpA	4.2.1.20	FERRO_19230	FV185_15420	FEMY_04200	WP_031597539.1
	tryptophan synthase, beta chain	trpB	4.2.1.20	FERRO_19240	FV185_15430	FEMY_04190	WP_031597537.1
phenylalanine	chorismate mutase/ prephenate dehydratase	pheA	5.4.99.5/ 4.2.1.51	FERRO_16190	FV185_08390	FEMY_05080	WP_031596203.1
	histidinol-phosphate aminotransferase	hisC	2.6.1.9	FERRO_16200	FV185_08380	FEMY_05070	WP_031596201.1
	histidinol-phosphate aminotransferase	hisC	2.6.1.9	FERRO_05870	FV185_12010	FEMY_02710	WP_031596462.1
	aromatic-amino-acid transaminase	tyrB	2.6.1.5	FERRO_16430	FV185_07050	FEMY_01560	WP_031596965.1
tyrosin	Prephenate dehydrogenase	tyrA	1.3.1.12	FERRO_16210	FV185_08370	FEMY_05060	WP_031596200.1
histidine	ATP phosphoribosyltransferase (homohexameric)	hisG	2.4.2.17	FERRO_05850	FV185_11990	FEMY_02690	WP_031596465.1
	phosphoribosyl-ATP pyrophosphatase	hisE	3.6.2.31	FERRO_05930	FV185_12070	FEMY_02770	WP_031596452.1
	phosphoribosyl-AMP cyclohydrolase	hisI	3.5.4.19	FERRO_05920	FV185_12060	FEMY_02760	WP_031596454.1
	1-(5-phosphoribosyl)-5-[(5-phosphoribosylamino)methylideneamino] imidazole-4-carboxamide isomerase	hisA	5.3.1.16	FERRO_05900	FV185_12040	FEMY_02740	WP_031596458.1
	imidazole glycerol phosphate synthase subunit	hisF	4.1.3.-	FERRO_05910	FV185_12050	FEMY_02750	WP_031596456.1
	midazole glycerol phosphate synthase subunit	hisH	2.4.2.-	FERRO_05890	FV185_12030	FEMY_02730	WP_031596459.1
	imidazoleglycerol-phosphate dehydratase	hisB	4.2.1.19	FERRO_05880	FV185_12020	FEMY_02720	WP_031596460.1
	histidinol phosphate aminotransferase apoenzyme	hisC	2.6.2.9	FERRO_05870	FV185_12010	FEMY_02710	WP_031596462.1
	histidinol dehydrogenase	hisD	1.1.1.23	FERRO_05860	FV185_12000	FEMY_02700	WP_031596464.1
lysine	dihydrodipicolinate synthase	dapA	4.3.3.7	FERRO_19880	FV185_18170	FEMY_16460	WP_031598115.1
	dihydrodipicolinate reductase	dapB	1.3.1.26	FERRO_07420	FV185_01060	FEMY_00960	WP_031595535.1
	2,3,4,5-tetrahydropyridine-2,6-dicarboxylate N-succinyltransferase	dapD	2.3.1.117	FERRO_08960	FV185_02400	FEMY_09910	WP_031597797.1
	succinyldiaminopimelate aminotransferase apoenzyme	dapC	2.6.1.17	FERRO_08970	FV185_02410	FEMY_09900	WP_031597799.1
	succinyldiaminopimelate desuccinylase	dapE	3.5.1.18	FERRO_08940	FV185_02380	FEMY_09920	WP_031597795.1
	diaminopimelate epimerase	dapF	5.1.1.7	FERRO_07270	FV185_00910	FEMY_17920	WP_031595555.1
	diaminopimelate decarboxylase	lysA	4.1.1.20	FERRO_05350	FV185_11520	FEMY_05980	WP_031598616.1
purine and pyrimidine metabolism
purine metabolism	ribonucleoside-diphosphate reductase class II	nrdA/ nrdE	1.17.4.-	FERRO_00100	FV185_18430	FEMY_18350	WP_031597996.1
	phosphoribosylamine--glycine ligase	purD	6.3.4.13	FERRO_02300	FV185_12980	FEMY_09170	WP_031597878.1
	phosphoribosylaminoimidazolecarboxamide formyltransferase/IMP cyclohydrolase	purH	2.1.2.3	FERRO_02310	FV185_12990	FEMY_09160	WP_031597879.1
	DNA polymerase I	polA	2.7.7.7	FERRO_02340	FV185_13020	FEMY_09130	WP_031597882.1
	DNA polymerase III, delta subunit	holA/ holB	2.7.7.7	FERRO_02790	FV185_13470	FEMY_09520	WP_031597829.1
	ribose-phosphate pyrophosphokinase	prsA	2.7.6.1	FERRO_03300	FV185_13980	FEMY_00630	WP_031595644.1
	phosphoribosylaminoimidazole-succinocarboxamide synthase	purC	6.3.2.6	FERRO_04090	FV185_10260	FEMY_11160	WP_031595887.1
	pyruvate kinase	pyk	2.7.1.40	FERRO_04100	FV185_10270	FEMY_11150	WP_031595885.1
	DNA polymerase III, beta subunit	dnaN	2.7.7.7	FERRO_04620	FV185_10820	FEMY_07650	WP_031596745.1
	bis(5'nucleosyl)-tetraphosphatase	apaH	3.6.1.41	FERRO_04820	FV185_11000	FEMY_07850	WP_031596724.1
	adenosine kinase	adk	2.7.1.20	FERRO_04840	FV185_11020	FEMY_07870	WP_031596722.1
	DNA polymerase III, epsilon subunit and related 3'-5' exonucleases			FERRO_05400	FV185_11560
	(p)ppGpp synthetase, RelA/SpoT family	relA	2.7.6.5	FERRO_05520	FV185_11660	FEMY_02490	WP_031596499.1
	DNA-directed RNA polymerase subunit omega		2.7.7.6	FERRO_05530	FV185_11670	FEMY_02500	WP_031596498.1
	guanylate kinase	gmk	2.7.4.8	FERRO_05540	FV185_11680	FEMY_02510	WP_031596496.1
	non-canonical purine NTP pyrophosphatase, RdgB/HAM1 family	rdgB	3.6.1.66	FERRO_05570	FV185_11710	FEMY_02540	WP_031596489.1
	DNA-directed RNA polymerase subunit beta	rpoB	2.7.7.6	FERRO_06500	FV185_00150	FEMY_03100	WP_031596358.1
	DNA-directed RNA polymerase subunit beta'	rpoC	2.7.7.6	FERRO_06510	FV185_00160	FEMY_03110	WP_031596360.1
	DNA-directed RNA polymerase subunit alpha	rpoA	2.7.7.6	FERRO_06830	FV185_00490	FEMY_03420	WP_031597174.1
	Ppx/GppA phosphatase			FERRO_07550	FV185_01180	FEMY_01080	WP_031595517.1
	ADP-ribose pyrophosphatase (NTP pyrophosphohydrolases including oxidative damage repair enzymes)	nudF	3.6.1.13	FERRO_07770	FV185_01400	FEMY_01300	WP_031595488.1
	phosphoribosylformylglycinamidine synthase, single chain form	purL	6.3.5.3	FERRO_08830	FV185_02270	FEMY_10020	WP_031597781.1
	DNA polymerase III, chi subunit		2.7.7.7	FERRO_09840	FV185_16050	FEMY_11950	WP_031596023.1
	DNA polymerase III, epsilon subunit and related 3'-5' exonucleases			FERRO_09900	FV185_15910	FEMY_07110	WP_035417257.1
	exonuclease, DNA polymerase III, epsilon subunit family			FERRO_09940	FV185_06260	FEMY_16050	WP_031595154.1
	adenylosuccinate lyase	purB	4.3.2.2	FERRO_10620	FV185_17230	FEMY_14940	WP_031597982.1
	(p)ppGpp synthetase, RelA/SpoT family	relA	2.7.6.5	FERRO_11200	FV185_02980	FEMY_08580	WP_035417477.1
	deoxynucleoside kinases	dak	2.7.1.76	FERRO_11410	FV185_03230
	phosphoribosylformylglycinamidine cyclo-ligase		6.3.3.1	FERRO_11480	FV185_03290	FEMY_16260	WP_031595186.1
	formyltetrahydrofolate-dependent phosphoribosylglycinamide formyltransferase	purN	2.1.2.2	FERRO_11490	FV185_03300	FEMY_16270	WP_031595187.1
	5-(carboxyamino)imidazole ribonucleotide synthase	purK	6.3.4.18	FERRO_13630	FV185_05260	FEMY_06690	WP_031595734.1
	5-(carboxyamino)imidazole ribonucleotide mutase	purE	5.4.99.18	FERRO_13640	FV185_05270	FEMY_06680	WP_031595737.1
	inosine-5'-monophosphate dehydrogenase	guaB	1.1.1.205	FERRO_14060	FV185_05710	FEMY_18690	WP_031595403.1
	GMP synthase (glutamine-hydrolyzing)	guaA	6.3.5.2	FERRO_14070	FV185_05720	FEMY_18700	WP_031595400.1
	DNA-directed DNA polymerase III			FERRO_14640	FV185_05950	FEMY_16760	WP_035417128.1
	5'-nucleotidase/ 3'-nucleotidase/ exopolyphosphatase	surE	3.1.3.5/ 3.1.3.6/ 3.6.1.11	FERRO_15250	FV185_06530	FEMY_12740	WP_031598297.1
	DNA polymerase III, gamma/tau subunits			FERRO_16810	FV185_07450	FEMY_08100	WP_031596863.1
	adenylosuccinate synthetase	purA	6.3.4.4	FERRO_18390	FV185_14560	FEMY_18490	WP_031595083.1
	nucleoside diphosphate kinase	ndk	2.7.4.6	FERRO_18530	FV185_14700	FEMY_15450	WP_031596889.1
	adenylate kinase	adk	2.7.4.3	FERRO_18870	FV185_15040	FEMY_12870	WP_031598196.1
	ribonucleotide reductase, beta subunit	nrdB/ nrdF	1.17.4	FERRO_19160	FV185_15330
	ribonucleoside-diphosphate reductase class II		1.17.4.-	FERRO_19170	FV185_15340
	amidophosphoribosyltransferase	purF	2.4.2.14	FERRO_19190	FV185_15380	FEMY_04240	WP_031597545.1
	polyribonucleotide nucleotidyltransferase	pnp	2.7.7.8	FERRO_19580	FV185_17850	FEMY_12310	WP_031595449.1
pyrimidine metabolism	orotate phosphoribosyltransferase	pyrE	2.4.2.10	FERRO_03050	FV185_13730	FEMY_00370	WP_035416991.1
	aspartate carbamoyltransferase	pyrB	2.1.3.2	FERRO_05240	FV185_11410	FEMY_06100	WP_031597093.1
	dihydroorotase	pyrC	3.5.2.3	FERRO_05250	FV185_11420	FEMY_06110	WP_031597095.1
	carbamoyl-phosphate synthase, small subunit	carA	6.3.5.5	FERRO_07430	FV185_01070	FEMY_00970	WP_031595534.1
	carbamoyl-phosphate synthase large subunit	carB	6.3.5.5	FERRO_07440	FV185_01080	FEMY_00980	WP_031595533.1
	nitroreductase	rutE	1.1.1.-	FERRO_07980	FV185_01670
	uridylate kinase	pyrH	2.7.4.22	FERRO_09090	FV185_02530	FEMY_09790	WP_031597810.1
	CTP synthase	pyrG	6.3.4.2	FERRO_09310	FV185_02750	FEMY_08730	WP_031596639.1
	thymidylate synthase	thyA	2.1.1.45	FERRO_16820	FV185_07460	FEMY_01910	WP_031597024.1
	thymidylate kinase	tmk	2.7.4.9	FERRO_10730	FV185_17120	FEMY_11620	WP_031598180.1
	deoxyuridine 5'-triphosphate nucleotidohydrolase	dut	3.6.1.23	FERRO_10710	FV185_03510	FEMY_10290	WP_031597730.1
	dCTP deaminase	dcd	3.5.4.13	FERRO_14670	FV185_05980	FEMY_16710	WP_031596313.1
	dihydroorotate oxidase A	pyrD	1.3.3.1	FERRO_14980	FV185_06300	FEMY_16090	WP_031595161.1
	cytidylate kinase	cmk	2.7.4.14	FERRO_16230	FV185_08350	FEMY_05040	WP_031596198.1
	orotidine-5'-phosphate decarboxylase	pyrF	4.1.1.23	FERRO_16280	FV185_08300	FEMY_04990	WP_031596189.1

## Sheet: B Nitrogen, phosphate, sulphate
	B: Uptake and assimilation of nitrogen, phosphate, sulfate
				Locus_Tag
pathway	name	gene name	EC number	JA12	PN-J185	Z-31	P3G
nitrogen assimilation	nitrogen assimilation
ammonium assimilation	L-glutamine synthetase	glnA	6.3.1.2	FERRO_05300	FV185_11470	FEMY_06020	WP_031597079.1
nitrate assimilation	assimilators nitrate reductase, catalytic subunit	nasA	1.7.99.4	FERRO_18020
	assimilatory nitrite reductase (NAD(P)H) large subunit	nirB	1.7.1.4/1.7.1.15	FERRO_17990
	assimilatory nitrite reductase (NAD(P)H) small subunit	nirD	1.7.1.4/1.7.1.15	FERRO_18000
urea hydrolysis	urease alpha subunit	ureC	3.5.1.5	FERRO_12090	FV185_08970
	urease gamma subunit	ureA	3.5.1.5	FERRO_12060	FV185_09000
	urease beta subunit	ureB	3.5.1.5	FERRO_12070	FV185_08990
	urease accessory protein UreH	ureH/ureD		FERRO_12050	FV185_09010
	urease accessory protein UreJ	ureJ		FERRO_12080
	urease accessory protein UreE	ureE		FERRO_12100	FV185_08960
	urease accessory protein UreF	ureF		FERRO_12110	FV185_08950
	urease accessory protein UreG	ureG		FERRO_12120	FV185_08940
nitrogen fixation	nitrogenase iron protein (dinitrogenase reductase)	nifH	1.18.6.1			FEMY_22690	WP_031595775.1
	nitrogenase molybdenum-iron protein alpha chain	nifD				FEMY_22700	WP_031595776.1
	nitrogenase molybdenum-iron protein beta chain	nifK				FEMY_22710	WP_031595779.1
	nitrogenase molybdenum-iron cofactor biosynthesis protein NifE	nifE				FEMY_13650	WP_031595783.1
	nitrogenase molybdenum-iron cofactor biosynthesis protein NifN	nifN				FEMY_22840
	probable nitrogen fixation protein	nifX				FEMY_13660	WP_031595785.1
	nitrogenase cofactor biosynthesis protein NifB	nifB				FEMY_16970
	nitrogen fixation protein NifZ	nifZ				FEMY_16920
uptake systems for nitrogen compounds	nitrogen uptake systems compounds
ammonium	ammonium transporter	amt		FERRO_05160	FV185_11330	FEMY_06180	WP_035418122.1
nitrate/nitrite	Nitrate/nitrite transporter	narK/nrtP/nasA		FERRO_17980
	nitrite transporter	nirC		FERRO_18010
urea	amino acid/amide ABC transporter substrate-binding protein	urtA		FERRO_11970	FV185_09090
	amino acid/amide ABC transporter membrane protein 1	urtB		FERRO_11980	FV185_09080
	urea ABC transporter permease protein UrtC	urtC		FERRO_11990	FV185_09070
	urea ABC transporter ATP-binding protein UrtE	urtD		FERRO_12000	FV185_09060
	urea ABC transporter ATP-binding protein UrtD	urtE		FERRO_12010	FV185_09050
phosphate uptake	phosphate uptake
	phosphate ABC transporter substrate-binding protein	pstS		FERRO_07560	FV185_01190	FEMY_01090	WP_031595516.1
	phosphate ABC transporter membrane protein 1	pstA		FERRO_07570	FV185_01200	FEMY_01100	WP_035416968.1
	phosphate ABC transporter membrane protein 2	pstB		FERRO_07580	FV185_01210	FEMY_01110	WP_031595512.1
	phosphate ABC transporter ATP-binding protein	pstC		FERRO_07590	FV185_01220	FEMY_01120	WP_031595511.1
	exopolyphosphatase	ppx	3.6.1.11	FERRO_07550	FV185_01180	FEMY_01080	WP_031595517.1
	polyphosphate kinase	ppk	2.7.4.1	FERRO_07520	FV185_01160	FEMY_01060	WP_031595521.1
	phosphonoacetate hydrolase	phnA	3.11.1.2	FERRO_00490	FV185_18840	FEMY_22340	WP_031597568.1
sulphate assimilation	sulfur assimilation and uptake
	sulfate adenylyltransferase large subunit	cysN	2.7.7.4	FERRO_11570	FV185_03380	FEMY_15960	WP_031595201.1
	sulfate adenylyltransferase small subunit	cysD	2.7.7.4	FERRO_11560	FV185_03370	FEMY_15970	WP_035416915.1
	bifunctional enzyme CysN/CysC (Sulfate adenylyltransferase/Adenylyl-sulfate kinase )	cysNC	2.7.7.4/ 2.7.1.25			FEMY_17570	WP_031595275.1
	sulfate adenylyltransferase, small subunit	cysD	2.7.7.4			FEMY_17580	WP_031595274.1
	adenylylsulfate reductase	cysH	1.8.4.9	FERRO_11550	FV185_03360	FEMY_15980	WP_035416913.1
	sulfite reductase	sir	1.8.1.2	FERRO_11530	FV185_03340	FEMY_16000	WP_031595192.1
	cysteine synthase	cysM	2.5.1.47	FERRO_16320	FV185_08260	FEMY_04940	WP_031596178.1
	serine O-acetyltransferase	cysE	2.3.1.30	FERRO_19750	FV185_18040	FEMY_16370	WP_031598103.1
sulphate transporter	Sulfate permease			FERRO_00170	FV185_18510
	Sulfur transport					FEMY_12820	WP_031598190.1

## Sheet: C Energy metabolism
C: Energy metabolism
					Locus-Tag
pathway	name		gene name	EC number	JA12	PN-J185	Z-31	P3G
Ferrous iron oxidation
outer membrane	high molecular mass cytochrome c, Cyc2-like				FERRO_13930	FV185_05580	FEMY_08800	WP_031596628.1
periplasm	high potential iron sulfur protein, Iro-like				FERRO_02670	FV185_13350	FEMY_09500	WP_031597841.1
	cytochromes c553				FERRO_02680	FV185_13360	FEMY_09510	WP_031597840.1
	cytochromes c553				FERRO_02750	FV185_13430	FEMY_09580	WP_031597833.1
inner membrane
uphill	bc1 complex	iron-sulfur subunit	petA	1.10.2.2	FERRO_05990	FV185_12130	FEMY_02830	WP_031596440.1
		cytochrome b subunit	petB	1.10.2.2	FERRO_06000	FV185_12140	FEMY_02840	WP_031596438.1
		cytochrome c1	petC	1.10.2.2	FERRO_06010	FV185_12150	FEMY_02850	WP_031596436.1
	NADH dehydrogenase	subunit A	nuoA	1.6.5.3	FERRO_07630	FV185_12260	FEMY_01160	WP_031595506.1
		subunit C	nuoB	1.6.5.3	FERRO_07640	FV185_12270	FEMY_01170	WP_031595505.1
		subunit B	nuoC	1.6.5.3	FERRO_07650	FV185_12280	FEMY_01180	WP_031595503.1
		subunit D	nuoD	1.6.5.3	FERRO_07660	FV185_12290	FEMY_01190	WP_031595501.1
		subunit E	nuoE	1.6.5.3	FERRO_07670	FV185_01300	FEMY_01200	WP_031595500.1
		subunit F	nuoF	1.6.5.3	FERRO_07680	FV185_01310	FEMY_01210	WP_031595499.1
		subunit G	nuoG	1.6.5.3	FERRO_07690	FV185_01320	FEMY_01220	WP_031595497.1
		subunit H	nuoH	1.6.5.3	FERRO_07700	FV185_01330	FEMY_01230	WP_031595495.1
		subunit I	nuoI	1.6.5.3	FERRO_07710	FV185_01340	FEMY_01240	WP_031595494.1
		subunit J	nuoJ	1.6.5.3	FERRO_07720	FV185_01350	FEMY_01250	WP_031595493.1
		subunit K	nuoK	1.6.5.3	FERRO_07730	FV185_01360	FEMY_01260	WP_031595492.1
		subunit L	nuoL	1.6.5.3	FERRO_07740	FV185_01370	FEMY_01270	WP_031595491.1
		subunit M	nuoM	1.6.5.3	FERRO_07750	FV185_01380	FEMY_01280	WP_031595490.1
		subunit N	nuoN	1.6.5.3	FERRO_07760	FV185_01390	FEMY_01290	WP_031595489.1
downhill	cbb3-type cytochrome c oxidase	subunit I	ccoN	1.9.3.1	FERRO_02570	FV185_13250	FEMY_09400	WP_031597852.1
		subunit II, cytochrome c subunit	ccoO	1.9.3.1	FERRO_02560	FV185_13240	FEMY_09390	WP_031597853.1
					FERRO_02610	FV185_13290	FEMY_09440	WP_031597847.1
					FERRO_02660	FV185_13340	FEMY_09490	WP_031597842.1
		subunit III ?			FERRO_02680	FV185_13360	FEMY_09510	WP_031597840.1
	cytochrome bo3 ubiquinol oxidase	subunit II	cyoA	1.10.3.-	FERRO_14750	FV185_06060	FEMY_13500	WP_031595046.1
		subunit I	cyoB	1.10.3.-	FERRO_14760	FV185_06070	FEMY_13490	WP_035416868.1
		subunit III	cyoC	1.10.3.-	FERRO_14770	FV185_06080	FEMY_13480	WP_031595048.1
		subunit IV	cyoD	1.10.3.-	FERRO_14780	FV185_06090	FEMY_13470	WP_031595050.1
	Cytochrome bd-type quinol oxidase	subunit I	cydA	1.10.3.-	FERRO_10080	FV185_15740
		subunit II	cydB	1.10.3.-	FERRO_10090	FV185_15730
	ATP synthase, F0F1	F1 epsilon subunit	atpC	3.6.3.14	FERRO_04440	FV185_10640	FEMY_07470	WP_031596772.1
		F1 subcomplex beta subunit	atpD	3.6.3.14	FERRO_04450	FV185_10650	FEMY_07470	WP_031596771.1
		F1 subcomplex gamma subunit	atpG	3.6.3.14	FERRO_04460	FV185_10660	FEMY_07490	WP_031596769.1
		F1 alpha subunit	atpA	3.6.3.14	FERRO_04470	FV185_10670	FEMY_07500	WP_031596767.1
		F1 delta subunit	atpH	3.6.3.14	FERRO_04480	FV185_10680	FEMY_07510	WP_031596766.1
		F0 subunit b	atpF	3.6.3.14	FERRO_04490	FV185_10690	FEMY_07520	WP_031596764.1
		F0 subunit c	atpE	3.6.3.14	FERRO_04500	FV185_10700	FEMY_07530	WP_031596762.1
		F0 subunit a	atpB	3.6.3.14	FERRO_04510	FV185_10710	FEMY_07540	WP_031596760.1
Other redox reactions connected to the quinol pool
	succinate dehydrogenase	subunit B	sdhB	1.3.5.1	FERRO_17530	FV185_08160	FEMY_04880	WP_031596166.1
		subunit A	sdhA	1.3.5.1	FERRO_17540	FV185_08170	FEMY_04890	WP_031596169.1
		subunit D	sdhD	1.3.5.1	FERRO_17550	FV185_08180	FEMY_04900	WP_031596171.1
		subunit C	sdhC	1.3.5.1	FERRO_17560	FV185_08190	FEMY_04910	WP_031596173.1
	sulphide:quinone oxidoreductase			1.8.5.-	FERRO_10050	FV185_15770	FEMY_10410	WP_031597712.1
	electron transfer flavoprotein	alpha subunit	etfA		FERRO_16640	FV185_07260	FEMY_01750	WP_031596995.1
		beta subunit	etfB		FERRO_16650	FV185_07270	FEMY_01760	WP_031596996.1
	electron transfer flavoprotein ubiquinone oxidoreductase				FERRO_17370	FV185_07990	FEMY_04750	WP_031596144.1
Putative formate dehydrogenase
	formate dehydrogenase	beta subunit	fdoH	1.2.1.2	FERRO_08030	FV185_01720
		alpha subunit	fdoG	1.2.1.2	FERRO_08040	FV185_01730
		delta subunit			FERRO_08060	FV185_01760
	formate dehydrogenase family accessory protein		fdhD		FERRO_08050	FV185_01740
Hydrogenase
group 4	hydrogenase-4	B subunit	hyfB	1.-.-.-			FEMY_13360	WP_031595067.1
	hydrogenase-4	C subunit	hyfC	1.-.-.-			FEMY_13370	WP_031595066.1
	hydrogenase-4	E subunit	hyfE	1.-.-.-			FEMY_13380	WP_031595063.1
	hydrogenase-4	F subunit	hyfF	1.-.-.-			FEMY_13390	WP_031595061.1
	hydrogenase-4	G subunit	hyfG	1.-.-.-			FEMY_13400	WP_031595059.1
	hydrogenase-4	I subunit	hyfI	1.-.-.-			FEMY_13410

## Sheet:  D Cell mobility & chemotaxis
D: Cell mobility and chemotaxis
				Locus_Tag
pathway	name	gene name	EC number	JA12	PN-J185	Z-31	P3G
flagella assembly
	flagella basal body P-ring formation protein FlgA	flgA				FEMY_18150	WP_035418038.1
	flagellar basal-body rod protein FlgB	flgB				FEMY_18160	WP_031598779.1
	flagellar basal-body rod protein FlgC	flgC				FEMY_18170	WP_031598782.1
	Flagellar hook capping protein	flgD				FEMY_18180	WP_031598784.1
	flagellar hook-basal body protein	flgE				FEMY_18190	WP_031598786.1
	flagellar hook-basal body protein	flgE				FEMY_10540	WP_031595796.1
	flagellar hook-basal body protein	flgF				FEMY_10550	WP_031595797.1
	flagellar basal-body rod protein FlgG, Gram-negative bacteria	flgG				FEMY_10560	WP_031595798.1
	Flagellar basal body L-ring protein	flgH				FEMY_10570	WP_031595799.1
	Flagellar basal-body P-ring protein	flgI				FEMY_10580	WP_031595800.1
	flagellar rod assembly protein/muramidase FlgJ	flgJ				FEMY_10590	WP_035417038.1
	flagellar hook-associated protein FlgK	flgK				FEMY_10600	WP_031595802.1
	flagellar hook-associated protein 3	flgL				FEMY_10610	WP_031595803.1
	flagellar biosynthetic protein FliR	fliR				FEMY_10620	WP_031595804.1
	flagellar biosynthetic protein FliQ	fliQ				FEMY_10630	WP_031595806.1
	flagellar biosynthetic protein FliP	fliP				FEMY_10640	WP_035417024.1
	flagellar biosynthetic protein FliO	fliO				FEMY_10650	WP_035417040.1
	flagellar motor switch protein FliN	fliN				FEMY_10660	WP_031595809.1
	flagellar motor switch protein FliM	fliM				FEMY_10670	WP_031595810.1
	Flagellar basal body-associated protein	fliL				FEMY_10680	WP_031595811.1
	Flagellar hook-length control protein	fliK				FEMY_10690	WP_031595812.1
	flagellar export protein FliJ	fliJ				FEMY_10700	WP_031595813.1
	flagellar protein export ATPase FliI	fliI				FEMY_10710	WP_035417027.1
	Flagellar biosynthesis/type III secretory pathway protein	fliH				FEMY_10720	WP_035417041.1
	flagellar motor switch protein FliG	fliG				FEMY_10730	WP_031595817.1
	flagellar basal-body M-ring protein/flagellar hook-basal body protein (fliF)	fliF				FEMY_10740	WP_031595818.1
	flagellar hook-basal body complex protein FliE	fliE				FEMY_10750	WP_031595820.1
	Flagellar hook-length control protein	fliK				FEMY_10780	WP_031595825.1
	Flagellar protein FliT	fliT				FEMY_10790	WP_031595826.1
	flagellar biosynthetic protein FliS	fliS				FEMY_10800	WP_031595828.1
	Flagellar capping protein	fliD				FEMY_10810	WP_031595830.1
	flagellar protein FlaG	flaG				FEMY_10820	WP_031595832.1
	Flagellin and related hook-associated proteins	fliC				FEMY_10830	WP_031595833.1
	anti-sigma-28 factor, FlgM family	flgM				FEMY_10870	WP_035417028.1
	Flagellar biosynthesis/type III secretory pathway chaperone	flgN				FEMY_10880	WP_035417042.1
	Flagellar motor protein	motB				FEMY_10890	WP_035417030.1
	Flagellar motor component	motA				FEMY_10900	WP_035417031.1
	RNA polymerase sigma factor for flagellar operon FliA	fliA				FEMY_10910	WP_031595846.1
	flagellar biosynthetic protein FlhF	flhF				FEMY_10930	WP_031595850.1
	flagellar biosynthesis protein FlhA	flhA				FEMY_10940	WP_031595852.1
	flagellar biosynthetic protein FlhB	flhB				FEMY_10950	WP_031595855.1
	Flagellar transcriptional activator (FlhD)	flhD				FEMY_10960	WP_031595858.1
	Flagellar transcriptional activator (FlhC)	flhC				FEMY_10970	WP_031595859.1
	flagellar motor stator protein MotA	motA				FEMY_10980	WP_031595860.1
	Flagellar motor protein	motB				FEMY_10990	WP_035417043.1
	Flagellar transcriptional activator (FlhC)	flhC				FEMY_16820	WP_031596315.1
	Flagellar transcriptional activator (FlhD)	flhD				FEMY_16810	WP_031596314.1
chemotaxis
	two-component system, chemotaxis family, response regulator CheV	cheV				fero_01106	WP_031595862.1
	two-component system, chemotaxis family, response regulator CheV	cheV				fero_01107	WP_031595863.1
	two-component system, chemotaxis family, response regulator CheY	cheY				fero_01108	WP_031595864.1
	chemotaxis protein CheZ	cheZ				fero_01109	WP_031595865.1
	two-component system, chemotaxis family, sensor histine kinase	cheA	2.7.13.3			fero_01110	WP_031595866.1
	Chemotaxis response regulator containing a CheY-like receiver domain and a methylesterase domain	cheB	3.1.1.61			fero_01738	WP_031596238.1
	Chemotaxis protein; stimulates methylation of MCP proteins	cheD	3.5.1.44			fero_01739	WP_031596239.1
	chemotaxis protein methyltransferase	cheR	2.1.1.80			fero_01740	WP_035417117.1
	methyl-accepting chemotaxis sensory transducer with Pas/Pac sensor	mcp				fero_01741	WP_031596241.1
	Chemotaxis signal transduction protein	cheW				fero_01742	WP_031596242.1
	two-component system, chemotaxis family, sensor kinase CheA	cheA	2.7.13.3			fero_01743	WP_035417113.1
	two-component system, chemotaxis family, response regulator CheY	cheY				fero_01744	WP_031596245.1
	methyl-accepting chemotaxis sensory transducer with Pas/Pac sensor (aerotaxis receptor )	aer				fero_00584	WP_031595944.1
	PAS domain S-box (aerotaxis receptor )	aer				fero_00882	WP_031596638.1
	methyl-accepting chemotaxis sensory transducer with Pas/Pac sensor (aerotaxis receptor )	aer				fero_01375	WP_031595781.1
	Methyl-accepting chemotaxis protein	mcp				fero_01029	WP_031597736.1

## Sheet: E Stress management strategies
E: Strategies to cope with acid stress, high metal concentrations and oxidative stress
					Locus_Tag
pathway		name	gene name	EC number	JA12	PN-J185	Z-31	P3G
acid stress
		cyclopropane-fatty-acyl-phospholipid synthase	cfa	2.1.1.79	FERRO_01580	FV185_12290
membrane structure		cyclopropane-fatty-acyl-phospholipid synthase	cfa	2.1.1.79	FERRO_03410	FV185_14090
		Kef-type K+ transport systems			FERRO_05750	FV185_11890	FEMY_02140	WP_031596549.1
reversed membrane potential		Kef-type K+ transport systems			FERRO_18030		FEMY_13160	WP_035417162.1
		K+ transporter			FERRO_00380	FV185_18720	FEMY_10190	WP_031597120.1
		Fanciful K+ Uptake-B familiy protein, FkuB			FERRO_02860	FV185_13540	FEMY_00220	WP_031595700.1
		K+-transporting ATPase, KdpA	kdpA	3.6.3.12			FEMY_15630	WP_031595224.1
		K+-transporting ATPase, B subunit	kdpB	3.6.3.12			FEMY_15620	WP_031595226.1
		K+-transporting ATPase, C subunit	kdpC	3.6.3.12			FEMY_15610	WP_035416924.1
		Osmosensitive K+ channel histidine kinase	kdpD				FEMY_15600	WP_031595229.1
		KDP operon response regulator KdpE	kdpE				FEMY_15590	WP_031595232.1
Na+/H+ antiporters		sodium/proton antiporter, CPA1 family
		sodium/proton antiporter, NhaA family	nhaA				FEMY_06520	WP_031595755.1
		Na+/H+ antiporter, CPA2 family
		NhaP-type Na+/H+ and K+/H+ antiporters					FEMY_11860	WP_031595127.1
		Na+/H+ antiporter NhaD and related arsenite permeases					FEMY_21270	WP_031598589.1/WP_035418366.1
buffering		arginine decarboxylase	adi	4.1.1.19	FERRO_15040	FV185_06360	FEMY_15680	WP_031595221.1
		aspartate 1-decarboxylase	panD	4.1.1.11	FERRO_16630	FV185_07250	FEMY_01740	WP_031596994.1
		phosphatidylserine decarboxylase	psd	4.1.1.65	FERRO_19620	FV185_17910	FEMY_11510	WP_031596592.1
		spermidine synthase			FERRO_13340	FV185_04990	FEMY_13780	WP_031597202.1
		urease alpha subunit	ureC	3.5.1.5	FERRO_12090	FV185_08970
		urease gamma subunit	ureA	3.5.1.5	FERRO_12060	FV185_09000
		urease beta subunit	ureB	3.5.1.5	FERRO_12070	FV185_08990
		urease accessory protein UreH	ureH/ureD		FERRO_12050	FV185_09010
		urease accessory protein UreJ	ureJ		FERRO_12080
		urease accessory protein UreE	ureE		FERRO_12100	FV185_08960
		urease accessory protein UreF	ureF		FERRO_12110	FV185_08950
		urease accessory protein UreG	ureG		FERRO_12120	FV185_08940
DNA repair		DNA polymerase I	polA	2.7.7.7	FERRO_02340	FV185_13020	FEMY_09130	WP_031597882.1
		DNA ligase	ligA/ligB	6.5.1.2	FERRO_09010	FV185_02480	FEMY_09860	WP_035417600.1
	base excision repair	exodeoxyribonuclease III	xthA	3.1.11.2	FERRO_05270	FV185_11440	FEMY_06050	WP_035417367.1
		A/G-specific DNA-adenine glycosylase	mutY	3.2.2.-	FERRO_05640	FV185_11780	FEMY_02460	WP_031596501.1
		DNA-3-methyladenine glycosylase II	alkA	3.2.2.21	FERRO_07870	FV185_01560	FEMY_04070	WP_031597520.1
		DNA-(apurinic or apyrimidinic site) lyase	mutM/fpg	3.2.2.23/ 4.2.99.18	FERRO_07900	FV185_01590	FEMY_15050	WP_031597966.1
		single-stranded-DNA-specific exonuclease	recJ	3.1.-.-	FERRO_11130	FV185_02940	FEMY_21570	WP_031598635.1
		DNA-(apurinic or apyrimidinic site) lyase		4.2.99.18	FERRO_14970	FV185_06280	FEMY_16070	WP_031595158.1
	nucleotide excision repair	DNA helicase II / ATP-dependent DNA helicase	uvrD/pcrA	3.6.4.12	FERRO_02760	FV185_13440	FEMY_09590	WP_031597832.1
		excinuclease ABC subunit A	uvrA		FERRO_06880	FV185_00530	FEMY_03510	WP_031595602.1
		excinuclease ABC subunit B	uvrB		FERRO_16440	FV185_07060	FEMY_01570	WP_031596966.1
		excinuclease ABC subunit C	uvrC		FERRO_17200	FV185_07830	FEMY_04610	WP_031596119.1
		transcription-repair coupling factor	mfd	3.6.4.-	FERRO_19730	FV185_18020	FEMY_16350	WP_035417765.1
	mismatch repair	DNA mismatch repair protein MutL	mutL		FERRO_18950	FV185_15120	FEMY_12950	WP_031595269.1
		DNA mismatch repair protein MutS	mutS		FERRO_19810	FV185_18100	FEMY_12420	WP_031595470.1
		T/G mismatch-specific endonuclease		3.1.-.-	FERRO_13010
chaperones		HSP70-fold metalloprotease			FERRO_07180	FV185_00820	FEMY_17950	WP_031595560.1
		FKBP-type peptidyl-prolyl cis-trans isomerase SlyD	slyD	5.2.1.8	FERRO_19820	FV185_18110	FEMY_12400	WP_031595465.1
		ATP-dependent chaperone	clpD		FERRO_15360	FV185_06640	FEMY_12660	WP_031598308.1
		periplasmic chaperone for outer membrane proteins	surA	5.2.1.8	FERRO_02020	FV185_12720	FEMY_19180	WP_031598036.1
		periplasmic chaperone for outer membrane proteins			FERRO_09160	FV185_02600	FEMY_09720	WP_031597818.1
		periplasmic chaperone			FERRO_13730	FV185_05360	FEMY_06490	WP_031595750.1
		molecular chaperone, HSP90 family			FERRO_07780	FV185_01410	FEMY_01310	WP_031595487.1
		Zn-dependent protease with chaperone function			FERRO_19010	FV185_15180
		molecular chaperone			FERRO_19090	FV185_15260	FEMY_15520	WP_035416927.1
		chaperone protein DnaK	danK		FERRO_19100	FV185_15270	FEMY_15530	WP_031595246.1
		chaperone protein DnaJ	danJ		FERRO_19110	FV185_15280	FEMY_15540	WP_031595243.1
heavy metal, metalloids
copper efllux		Cu+-exporting ATPase	copA	3.6.3.54	FERRO_10410	FV185_17460
		Outer membrane protein, RND family	"cusC"				FEMY_22990	WP_035416889.1
		Cu(I)/Ag(I) efflux system membrane protein CusB/SilB	cusB/sibB				FEMY_23000	WP_031595121.1
		Cu(I)/Ag(I) efflux system membrane protein CusB/SilB	cusB/sibB				FEMY_11900	WP_031595121.1
		heavy metal efflux pump, CzcA family (Cu(I)/Ag(I) efflux system membrane protein CusA/SilA)	cusA				FEMY_11890	WP_031595122.1
		Copper binding periplasmic protein CusF (Cu(I)/Ag(I) efflux system periplasmic protein CusF)	cusF				FEMY_11880	WP_035416898.1
general efflux pumps		cation/multidrug efflux pump			FERRO_07020	FV185_00670	FEMY_03700	WP_031595574.1
		heavy metal efflux pump, CzcA family			FERRO_05080	FV185_11250	FEMY_11230	WP_035417034.1
		RND family efflux transporter, MFP subunit			FERRO_05090	FV185_11260
		efflux transporter, outer membrane factor (OMF) lipoprotein			FERRO_05100	FV185_11270
		Cation/multidrug efflux pump			FERRO_10020	FV185_15800	FEMY_05160	WP_031596218.1
		multidrug resistance efflux pump			FERRO_12330	FV185_04120
		multidrug resistance efflux pump			FERRO_16730	FV185_07370	FEMY_01840	WP_031597011.1
		cation/multidrug efflux pump			FERRO_07090	FV185_00740	FEMY_13870	WP_031597188.1
		cation/multidrug efflux pump			FERRO_09410	FV185_02850	FEMY_04280	WP_031597549.1
		cation/multidrug efflux pump			FERRO_15540	FV185_06820	FEMY_20980	WP_031596278.1
		cation/multidrug efflux pump			FERRO_16490	FV185_07110	FEMY_01610	WP_031596974.1
		cation/multidrug efflux pump			FERRO_16500	FV185_07120	FEMY_01620
		cation/multidrug efflux pump			FERRO_16950	FV185_07590
		cation/multidrug efflux pump					FEMY_08980
oxidative stress
detoxification of reactive oxygen species		superoxide dismutase		1.15.1.1	FERRO_09790	FV185_16100	FEMY_01550	WP_031596964.1
		DNA-binding ferritin-like protein			FERRO_10260	FV185_17610
		atypical 2-Cys peroxiredoxin	tpx	1.11.1.5	FERRO_04850		FEMY_07880	WP_031596721.1
		1-Cys peroxiredoxin		1.11.1.15	FERRO_00200	FV185_18540
		rubrerythrin					FEMY_18070	WP_031598757.1
DNA repair		protein RecA	recA		FERRO_11350	FV185_03170	FEMY_08440	WP_031597444.1
		SOS-response transcriptional repressor	lexA	3.4.21.88	FERRO_17020	FV185_07650	FEMY_21250	WP_031598593.1
	base exicision repair	see acid acid stress
		NTP pyrophosphohydrolases including oxidative damage repair enzymes			FERRO_18850	FV185_15020
	nucleotide exicision repair	see acid acid stress
	mismatch repair	see acid acid stress
		thioredoxin	trxA		FERRO_09750	FV185_16140	FEMY_11750	WP_031598154.1
		thioredoxin	trxA		FERRO_00450	FV185_18790
protein repair		thioredoxin	trxA		FERRO_15220	FV185_06500
		thioredoxin reductase	trxB	1.8.1.9	FERRO_13710	FV185_05340	FEMY_06610	WP_031595747.1
		thiol:disulfide interchange protein DsbA	dsbA		FERRO_04420	FV185_10620	FEMY_07450	WP_035417250.1
		thiol:disulfide interchange protein DsbD	dsbD		FERRO_18990	FV185_15160	FEMY_12990	WP_031595264.1
		methionine-R-sulfoxide reductase/methionine-S-sulfoxide reductase	mrsAB	1.8.4.11/ 1.8.4.12			FEMY_21230	WP_035417970.1
detoxification of organic peroxides		peroxiredoxin	ahpC		FERRO_03460	FV185_14140
		peroxiredoxin	ahpC		FERRO_08490	FV185_01960
		peroxiredoxin	ahpC		FERRO_09950	FV185_15870	FEMY_07250	WP_031596798.1
		peroxiredoxin	ahpC		FERRO_10120	FV185_15700
		peroxiredoxin	ahpC		FERRO_15460	FV185_06740	FEMY_12550	WP_031596287.1
		peroxiredoxin	ahpC		FERRO_19830	FV185_18120	FEMY_12410	WP_031595468.1
		alkyl hydroperoxide reductase	ahpF	1.6.4.-	FERRO_08500	FV185_01970
		glutamate--cysteine ligase	gshA	6.3.2.2	FERRO_05000	FV185_11170	FEMY_06300	WP_031598349.1
		glutathione synthase	gshB	6.3.2.3	FERRO_04990	FV185_11160	FEMY_06310	WP_031598351.1
		gamma-glutamyltranspeptidase	gtt	2.3.2.2	FERRO_10430	FV185_17440	FEMY_11490	WP_035417200.1
		gamma-glutamyltranspeptidase	gtt	2.3.2.2	FERRO_19600	FV185_17890
		glutathione peroxidase		1.11.1.9	FERRO_01830	FV185_12530
