# Supplementary material for: Gene Loss and Horizontal Gene Transfer Contributed to the Genome Evolution of the Extreme Acidophile “Ferrovum”
Source: Front Microbiol. 2016 May 31;7:797. doi: 10.3389/fmicb.2016.00797 (PMC4886054; doi:10.3389/fmicb.2016.00797)
Supplement: Supplementary file 4 [file Table4.xlsx]

## Sheet: JA12
Supplementary Material
Gene Loss and Horizontal Gene Transfer Contributed to the Genome Evolution of the Extreme Acidophile “Ferrovum”
Sophie R. Ullrich*, Carolina González, Anja Poehlein, Judith S. Tischler, Rolf Daniel, Michael Schlömann, David S. Holmes, Martin Mühling*
Supplementary Table 4: Predicted transposases, integrases, phage-associated genes and type IV secretion system genes in the four “Ferrovum” genomes. Transposases and integrases were predicted and classified using TnpPred (Riadi et al., 2012) and ISsaga (Siguier et al., 2006). Prediction of phage-associated genes was achieved using the Prophinder algorithm (Lima-Mendez et al., 2008) and blastp sea…
A: "Ferrovum" sp. JA12
A: "Ferrovum" sp. JA12
		Locus_Tag
predicted insertion elements (TnpPred & Issaga, manually checked)	name	JA12
IS3	transposase	FERRO_00630
	transposase	FERRO_01720
	transposase	FERRO_18080
	transposase	FERRO_18240
	transposase	FERRO_18260
ISL3	transposase	FERRO_01800
	transposase	FERRO_01810
	transposase	FERRO_06320
	transposase	FERRO_11520
	transposase	FERRO_15210
	transposase	FERRO_19420
	transposase	FERRO_15170
IS6	transposase	FERRO_08080
	transposase	FERRO_15740
IS21	integrase	FERRO_00830
	integrase	FERRO_01450
	integrase	FERRO_08470
	integrase	FERRO_19440
IS91	transposase	FERRO_07240
	transposase	FERRO_03560
IS110	transposase	FERRO_06120
IS200	transposase	FERRO_08210
IS256	transposase	FERRO_01730
	transposase	FERRO_12980
	transposase	FERRO_17000
IS481	integrase	FERRO_01840
	integrase	FERRO_03930
	transposase	FERRO_19400
IS607	transposase	FERRO_13150
	transposase	FERRO_13160
IS630	integrase	FERRO_08480
IS1182	transposase	FERRO_05420
	transposase	FERRO_06090
	transposase	FERRO_13250
	transposase	FERRO_18270
uncharacterised	transposase	FERRO_17220
uncharacterised	integrase	FERRO_18190
putative phage-associated proteins (Prophinder & ACLAME database, manually checked)
replication/recombination/integration/excision	prophage DNA integration (serine-based recombinase)	FERRO_00700
	prophage DNA integration (serine-based recombinase)	FERRO_00710
	prophage DNA integration (serine-based recombinase)	FERRO_00730
	prophage DNA integration (serine-based recombinase)	FERRO_00840
	prophage DNA integration (serine-based recombinase)	FERRO_00850
	prophage DNA integration (serine-based recombinase)	FERRO_01460
	prophage DNA integration (serine-based recombinase)	FERRO_01470
	prophage DNA integration (tyrosine-based recombinase)	FERRO_03560
	prophage DNA integration (tyrosine-based recombinase)	FERRO_06050
	prophage DNA integration (tyrosine-based recombinase)	FERRO_07250
	prophage DNA integration (serine-based recombinase)	FERRO_15940
	phage integrase catalytic subunit	FERRO_13060
	prophage DNA integration (tyrosine-based recombinase)	FERRO_14080
transcription regulation	phage repressor	FERRO_00900
	prophage anti-repressor	FERRO_15830
DNA packaging/phage body (portal, terminase, head, head-to-tail connector, tail)	phage-related protein tail component-like protein	FERRO_00650
	phage-related protein tail component-like protein	FERRO_00660
	phage-related protein tail component-like protein	FERRO_01360
	phage tail measure protein	FERRO_07190
	phage head/capsid assembly	FERRO_10150
plasmid stabilization and inheritance
	plasmid segregation oscillating ATPase ParF	FERRO_08330
	plasmid segregation centromere-binding protein ParG	FERRO_14360
	plasmid segregation oscillating ATPase ParF	FERRO_14370
other putative mobile genetic elements
	mobile mystery proteins A	FERRO_00610
	mobile mystery proteins B	FERRO_00600
	bacterial mobilisation protein MobC	FERRO_06250
Type IV secretion pathway VirB/D4 proteins
Conjugal DNA-protein transfer proteins	Type IV secretory pathway TrbL (VirB6 homolog)	FERRO_06160
	P-type conjugative transfer protein TrbJ (VirB5 hmolog)	FERRO_06180
	Type IV secretory pathway, VirD4 components	FERRO_12480
	P-type conjugative transfer ATPase TrbB (VirB11 homolog)	FERRO_12470
	Type IV secretory pathway, VirB2 components (pilins)	FERRO_12460
	Type IV secretory pathway, TrbD component (VirB3 homolog)	FERRO_12450
	Type IV secretory pathway, VirB4 components	FERRO_12440
	P-type conjugative transfer protein TrbJ (VirB5 hmolog)	FERRO_12430
	P-type conjugative transfer protein TrbL (VirB6 homolog)	FERRO_12340
	Type IV secretory pathway, TrbF components (VirB8 homolog)	FERRO_12290
	Type IV secretory pathway, VirB9 components	FERRO_12280
	Type IV secretory pathway, VirB10 components	FERRO_12270
	Type IV secretory pathway, VirB10 components	FERRO_14100
	P-type conjugative transfer protein TrbG (VirB9 homolog)	FERRO_14110
	Type IV secretory pathway, TrbF components (VirB8 homolog)	FERRO_14120
	P-type conjugative transfer protein TrbL (VirB6 homolog)	FERRO_14130
	P-type conjugative transfer protein TrbJ (VirB5 hmolog)	FERRO_14140
	Type IV secretory pathway, VirB4 components	FERRO_14150
	Type IV secretory pathway, TrbD component (VirB3 homolog)	FERRO_14160
	Type IV secretory pathway, VirB2 components (pilins)	FERRO_14170
	P-type conjugative transfer ATPase TrbB (VirB11 homolog)	FERRO_14180
	Type IV secretory pathway, VirD4 components	FERRO_14200
	Type IV secretory pathway, VirD2 components (relaxase)	FERRO_14330
	Type IV secretory pathway, protease TraF	FERRO_14340

## Sheet: PN-J185
B: "Ferrovum" sp. PN-J185
		Locus_Tag
predicted insertion elements (TnpPred & Issaga, manually checked)	name	PN-J185
IS3	transposase	FV185_01520
	transposase	FV185_08510
	transposase	FV185_09520
	transposase	FV185_01530
	transposase	FV185_01510
	transposase	FV185_09530
	transposase	FV185_12240
	transposase	FV185_14520
	transposase	FV185_17030
	transposase	FV185_17040
	transposase	FV185_16430
	integrase	FV185_09510
ISL3	transposase	FV185_16480
	transposase	FV185_16500
	transposase	FV185_03330
	transposase	FV185_16000
	transposase	FV185_01490
	transposase	FV185_16010
	transposase	FV185_12190
	transposase	FV185_05410
	transposase	FV185_05400
IS4	transposase	FV185_14530
IS5	transposase	FV185_03830
IS21	integrase	FV185_03710
	integrase	FV185_03730
IS30	transposase	FV185_12200
IS91	transposase	FV185_16260
	transposase	FV185_05740
	transposase	FV185_16530
	transposase	FV185_00890
	transposase	FV185_14240
IS200	transposase	FV185_17310
	transposase	FV185_17320
Tn3	transposase	FV185_09870
	transposase	FV185_07850
putative phage associated proteins (Prophinder & ACLAME database, manually checked)
replication/recombination/integration/excision	phage integrase family protein	FV185_16540
	prophage DNA integration (tyrosine-based recombinase)	FV185_05730
transcription regulation
DNA packaging/phage body (portal, terminase, head, head-to-tail connector, tail)	phage-related tail protein	FV185_00830
plasmid stabilization and inheritance
	plasmid maintenance system killer protein	FV185_09760
	plasmid maintenance system antidote protein	FV185_09750
other putative mobile genetic elements
	mobile mystery proteins A	FV185_10110
	mobile mystery proteins B	FV185_10120
Type IV secretion pathway VirB/D4 proteins
	Type IV secretory pathway, VirD4 components	FV185_04320
	P-type conjugative transfer ATPase TrbB (VirB11 homolog)	FV185_04300
	Type IV secretory pathway, VirB2 components (pilins)	FV185_04290
	Type IV secretory pathway, TrbD component (VirB3 homolog)	FV185_04280
	Type IV secretory pathway, VirB4 components	FV185_04270
	P-type conjugative transfer protein TrbJ (VirB5 hmolog)	FV185_04260
	P-type conjugative transfer protein TrbL (VirB6 homolog)	FV185_04130
	Type IV secretory pathway, TrbF components (VirB8 homolog)	FV185_04080
	Type IV secretory pathway, VirB9 components	FV185_04060
	Type IV secretory pathway, VirB10 components	FV185_04070

## Sheet: Z-31
C: "F. myxofaciens" Z-31
		Locus_Tag
predicted insertion elements (TnpPred & Issaga, manually checked)	name	Z-31
IS3	transposase	FEMY_24230
	transposase	FEMY_24220
	transposase	FEMY_24540
	transposase	FEMY_24350
	transposase	FEMY_21470
	integrase	FEMY_10180
	integrase	FEMY_23120
ISL3	transposase	FEMY_20190
	transposase	FEMY_20160
	transposase	FEMY_24820
	transposase	FEMY_20210
	transposase	FEMY_23880
	transposase	FEMY_24950
	transposase	FEMY_24340
IS4	transposase	FEMY_20510
	transposase	FEMY_02920
	transposase	FEMY_12130
	transposase	FEMY_14500
IS21	transposase	FEMY_22550
	transposase	FEMY_23470
	transposase	FEMY_22540
	transposase	FEMY_24030
	transposase	FEMY_20130
	transposase	FEMY_21100
	transposase	FEMY_22230
	transposase	FEMY_24300
	replication	FEMY_23480
	replication	FEMY_24020
IS66	transposase	FEMY_13980
	transposase	FEMY_24370
	transposase	FEMY_24360
	transposase	FEMY_24650
	transposase	FEMY_24660
	transposase	FEMY_24850
	transposase	FEMY_24450
	transposase	FEMY_24190
	transposase	FEMY_24920
IS91	transposase	FEMY_04380
	transposase	FEMY_17940
	transposase	FEMY_05760
	transposase	FEMY_23540
	transposase	FEMY_21430
	transposase	FEMY_21420
IS110	transposase	FEMY_23530
	transposase	FEMY_12490
IS200	transposase	FEMY_24590
	transposase	FEMY_20650
	transposase	FEMY_23910
	transposase	FEMY_16510
	transposase	FEMY_20800
	transposase	FEMY_22120
	transposase	FEMY_17860
	transposase	FEMY_18590
	transposase	FEMY_22490
	transposase	FEMY_24480
	transposase	FEMY_13360
	transposase	FEMY_23910
	transposase	FEMY_21580
	transposase	FEMY_23910
	transposase	FEMY_24730
IS256	transposase	FEMY_23910
	transposase	FEMY_23050
	transposase	FEMY_18570
	transposase	FEMY_23060
IS481	integrase	FEMY_03750
	transposase	FEMY_14360
	transposase	FEMY_23120
IS630	transposase	FEMY_23860
	transposase	FEMY_24300
IS1182	transposase	FEMY_18580
IS1380	transposase	FEMY_24490
IS1595	transposase	FEMY_20070
IS1634	transposase	FEMY_24290
	transposase	FEMY_12130
	transposase	FEMY_14500
Tn3	integrase	FEMY_19240
	transposase	FEMY_05350
	transposase	FEMY_04620
	transposase	FEMY_19810
	transposase	FEMY_19830
uncharacterized	integrase	FEMY_12460
	integrase	FEMY_10170
	integrase	FEMY_23640
	integrase	FEMY_18810
putative phage associated proteins (Prophinder & ACLAME database, manually checked)
replication/recombination/integration/excision	prophage DNA integration (serine-based recombinase)	FEMY_05340
	putative phage integrase (tyrosine-based recombinase)	FEMY_15280
	putative phage excisionase	FEMY_15270
	phage integrase family protein	FEMY_13920
transcription regulation
DNA packaging/phage body (portal, terminase, head, head-to-tail connector, tail)	phage terminase, large subunit	FEMY_19550
	phage head-tail-joining protein	FEMY_19560
	capsid/head maturation protein	FEMY_19570
	phage head major protein	FEMY_19650
	head-to-tail-connector protein	FEMY_19670
	phage head-tail adapter	FEMY_19680
	phage tail component	FEMY_19690
	phage head/capsid internal protein	FEMY_00900
	phage minor tail protein	FEMY_10850
CRISPR/Cas system type III-B	CRISPR-associated protein Csx6	FEMY_18840
	CRISPR-associated protein Cmr1	FEMY_18850
	CRISPR-associated protein Cmr2	FEMY_18860
	CRISPR-associated protein Cmr3	FEMY_18870
	CRISPR-associated protein Cmr4	FEMY_18880
	CRISPR-associated protein Cmr5	FEMY_18890
	CRISPR-associated protein Cmr6	FEMY_18900
	CRISPR-associated protein Cas16-like	FEMY_18910
	restriction endonuclease	FEMY_18920
	CRISPR-associated protein Cas6	FEMY_18930
	CRISPR-associated protein Cas2-like	FEMY_18940
	CRISPR-associated protein Cas2	FEMY_18950
	CRISPR-associated protein Cas1	FEMY_18960
CRISPR/Cas system type I-E	CRISPR-associated protein Cas2	FEMY_20430
	CRISPR-associated protein Cas1	FEMY_20440
	CRISPR-associated protein Cas6	FEMY_20450
	CRISPR-associated protein Cas5	FEMY_20460
	CRISPR-associated protein Cas7	FEMY_20470
	CRISPR-associated protein Cse2	FEMY_20480
	CRISPR-associated protein Cse1	FEMY_20490
	CRISPR-associated protein Cas3	FEMY_20500
plasmid stabilization and inheritance
	plasmid stabilization system protein	FEMY_23610
	plasmid stabilization system protein	FEMY_05410
	plasmid stabilization system protein	FEMY_23220
Type IV secretion pathway VirB/D4 proteins
	Type IV secretory pathway, TrbD component (VirB3 homolog)	FEMY_20120
	P-type conjugative transfer protein TrbG (VirB9 homolog)	FEMY_13820
	Type IV secretory pathway, TrbF components (VirB8 homolog)	FEMY_13810
	P-type conjugative transfer protein TrbL (VirB6 homolog)	FEMY_13800
	P-type conjugative transfer protein TrbJ (VirB5 hmolog)	FEMY_08000
	Type IV secretory pathway, VirB4 components	FEMY_08010
	Type IV secretory pathway, TrbD component (VirB3 homolog)	FEMY_08020
	Type IV secretory pathway, VirB2 components (pilins)	FEMY_08030
	P-type conjugative transfer ATPase TrbB (VirB11 homolog)	FEMY_08040

## Sheet: P3G
D: "F. myxofaciens" P3G
		Locus_Tag
predicted insertion elements (TnpPred & Issaga, manually checked)	name	P3G
IS3	transposase	WP_031599004.1
	transposase	WP_031599483.1
	transposase	WP_031599004.1
	transposase	WP_031599618.1
	transposase	WP_035418072.1
	transposase	WP_031599403.1
	transposase	WP_035418221.1
	integrase	WP_035417375.1
	integrase	WP_031596686.1
	integrase	WP_031599609.1
	integrase	WP_035418312.1
	integrase	WP_031599549.1
	integrase	WP_031598488.1
	integrase	WP_031599404.1
	integrase	WP_035418315.1
ISL3	transposase	WP_031596083.1
	transposase	WP_031595924.1
	transposase	WP_031595917.1
	transposase	WP_031596071.1
	transposase	WP_031597650.1
	transposase	WP_031597229.1
	transposase	WP_035417085.1
	transposase	WP_031597647.1
	transposase	WP_031597654.1
	transposase	WP_031599321.1
	transposase	WP_035418853.1
	transposase	WP_035417922.1
	transposase	WP_031599083.1
	transposase	WP_035417945.1
IS4	transposase	WP_031599483.1
	transposase	WP_035418823.1
IS5	transposase	WP_031599486.1
IS6	transposase	WP_031599556.1
	transposase	WP_035418355.1
	transposase	WP_031599160.1
	transposase	WP_035418240.1
	transposase	WP_031598485.1
	transposase	WP_031599166.1
	transposase	WP_031599664.1
	transposase	WP_035418669.1
	transposase	WP_031599351.1
	transposase	WP_031597064.1
	transposase	WP_031599505.1
	transposase	WP_031599656.1
	transposase	WP_031599119.1
	transposase	WP_031599537.1
	transposase	WP_031598746.1
	transposase	WP_031599519.1
	transposase	WP_031599530.1
	transposase	WP_031599611.1
	transposase	WP_031599576.1
	transposase	WP_031599582.1
	transposase	WP_031599599.1
	transposase	WP_035418929.1
	transposase	WP_031599379.1
	transposase	WP_031599413.1
	transposase	WP_031599278.1
IS21	transposase	WP_031599573.1
	transposase	WP_031598252.1
	transposase	WP_031599362.1
	transposase	WP_031599612.1
	transposase	WP_031599365.1
	transposase	WP_035419096.1
	transposase	WP_031599153.1
	transposase	WP_031599314.1
	transposase	WP_035418760.1
	transposase	WP_035419172.1
	transposase	WP_035417918.1
	transposase	WP_035419013.1
	transposase	WP_035417464.1
	transposase	WP_031599562.1
	integrase	WP_031598940.1
	integrase	WP_031599357.1
	integrase	WP_031599315.1
	integrase	WP_031599532.1
	integrase	WP_031599523.1
	integrase	WP_031599425.1
	integrase	WP_031599501.1
	integrase	WP_031599504.1
	integrase	WP_031599560.1
	integrase	WP_031599217.1
	integrase	WP_031599555.1
	integrase	WP_031599455.1
IS66	transposase	WP_031599160.1
	transposase	WP_035418240.1
	transposase	WP_031598485.1
	transposase	WP_031599166.1
	transposase	WP_031599664.1
	transposase	WP_035418669.1
	transposase	WP_031599351.1
	transposase	WP_031597064.1
	transposase	WP_031599505.1
	transposase	WP_031599656.1
	transposase	WP_031599119.1
	transposase	WP_031599537.1
	transposase	WP_031598746.1
	transposase	WP_031599519.1
	transposase	WP_031599530.1
	transposase	WP_031599611.1
	transposase	WP_031599576.1
	transposase	WP_031599582.1
	transposase	WP_031599599.1
	transposase	WP_035418929.1
	transposase	WP_031599379.1
	transposase	WP_031599413.1
	transposase	WP_031599278.1
IS91	transposase	WP_031598965.1
	transposase	WP_031598963.1
	transposase	WP_031595558.1
	transposase	WP_035418101.1
	transposase	WP_031595947.1
	transposase	WP_031599289.1
	transposase	WP_031599334.1
	transposase	WP_031599508.1
	transposase	WP_031599645.1
	transposase	WP_031599332.1
	transposase	WP_031599557.1
	transposase	WP_031599515.1
IS200	transposase	WP_031599449.1
	transposase	WP_031599608.1
	transposase	WP_031597557.1
	transposase	WP_031599579.1
	transposase	WP_035418800.1
	transposase	WP_035418685.1
	transposase	WP_031599588.1
	transposase	WP_031599488.1
	transposase	WP_031599605.1
	transposase	WP_031599494.1
	transposase	WP_031599548.1
	transposase	WP_031599541.1
	transposase	WP_031599526.1
	transposase	WP_031598738.1
	transposase	WP_031599635.1
	transposase	WP_035418535.1
	transposase	WP_031599114.1
	transposase	WP_031599271.1
	transposase	WP_031599596.1
	transposase	WP_031596300.1
	transposase	WP_031599090.1
	transposase	WP_031598455.1
	transposase	WP_031598932.1
	transposase	WP_031599449.1
	transposase	WP_035418342.1
	transposase	WP_035418248.1
	transposase	WP_031599146.1
	transposase	WP_031599535.1
	transposase	WP_031597557.1
	transposase	WP_031599613.1
	transposase	WP_031599433.1
	transposase	WP_031599472.1
	transposase	WP_031599391.1
	transposase	WP_031599593.1
	transposase	WP_031599518.1
	transposase	WP_031599460.1
	transposase	WP_035418531.1
	transposase	WP_031599427.1
	transposase	WP_035418193.1
	transposase	WP_031599606.1
	transposase	WP_031599636.1
IS481	integrase	WP_035417399.1
	transposase	WP_035417725.1
	transposase	WP_031598258.1
	transposase	WP_035418985.1
	transposase	WP_035418645.1
	transposase	WP_035418044.1
	transposase	WP_031599589.1
	transposase	WP_031599601.1
IS630	integrase	WP_031596347.1
	transposase	WP_031596347.1
IS1380	transposase	WP_031597382.1
	transposase	WP_031599616.1
	transposase	WP_031599652.1
	transposase	WP_031599585.1
	transposase	WP_031598861.1
	transposase	WP_031598421.1
	transposase	WP_031599254.1
	transposase	WP_031597986.1
	transposase	WP_031598943.1
IS1595	transposase	WP_031599663.1
	transposase	WP_031599610.1
	transposase	WP_035417986.1
	transposase	WP_031599527.1
	transposase	WP_031599506.1
	transposase	WP_035418644.1
	transposase	WP_031598651.1
	transposase	WP_031598380.1
	transposase	WP_035418835.1
	transposase	WP_035418498.1
	transposase	WP_035417884.1
	transposase	WP_031599654.1
	transposase	WP_035418125.1
	transposase	WP_031599435.1
	transposase	WP_031599550.1
	transposase	WP_031599572.1
	transposase	WP_035417953.1
IS1634	transposase	WP_035419132.1
	transposase	WP_031599580.1
	transposase	WP_031599483.1
	transposase	WP_031599188.1
Tn3	transposase	WP_031597343.1
	transposase	WP_035417092.1
	transposase	WP_035417399.1
	transposase	WP_031596070.1
	transposase	WP_031596345.1
uncharacterized	integrase	WP_035417547.1
	integrase	WP_031596914.1
	integrase	WP_031597203.1
putative phage associated proteins (Prophinder & ACLAME database, manually checked)
replication/recombination/integration/excision	phage integrase	WP_035418328.1
	phage integrase	WP_031598410.1
	phage integrase	WP_031598868.1
	phage integrase	WP_031599106.1
	phage integrase	WP_031599268.1
	phage integrase	WP_031599287.1
	putative phage integrase/recombinase	WP_031599423.1
	putative phage integrase/recombinase	WP_031597070.1
	phage integrase	WP_031597123.1
	phage integrase	WP_031598134.1
DNA packaging/phage body (portal, terminase, head, head-to-tail connector, tail)	phage portal protein	WP_035417525.1
	phage tail tape measure protein	WP_035417835.1
	phage tail tape measure protein	WP_035416974.1
	phage tail tape measure protein	WP_031596915.1
	phage tail tape measure protein	WP_031597414.1
	phage head tail joining protein	WP_031597422.1
	putative head-tail preconnector protein	WP_031597612.1
	phage minor capsid protein	WP_031595718.1
	phage major capsid protein	WP_031597425.1
lysogeny	putative phage cell wall peptidase	WP_031597397.1
	phage-associated cell wall hydrolase	WP_031597410.1
plasmid stabilization and inheritance
	plasmid segregation oscillating ATPase ParF	WP_031598688.1
	plasmid segregation centromere-binding protein ParG	WP_031598687.1
	plasmid replication region DNA-binding protein	WP_051862143.1
	plasmid stabilization system protein	WP_031599534.1
	plasmid stabilization system protein	WP_031598952.1
	plasmid stabilization system protein	WP_031598221.1
	plasmid stabilization system protein	WP_031596929.1
	plasmid stabilization system protein	WP_031598277.1
	plasmid stabilization system protein	WP_031598840.1
	plasmid stabilization system protein	WP_031598936.1
other putative mobile genetic elements
	mobile mystery proteins A
	mobile mystery proteins B
	Bacterial mobilisation protein MobC
Type IV secretion pathway VirB/D4 proteins
	Type IV secretory pathway, VirD4 components	WP_031598273.1, WP_031595340.1
	P-type conjugative transfer ATPase TrbB (VirB11 homolog)	WP_031595344.1
	Type IV secretory pathway, VirB2 components (pilins)	WP_031599569.1, WP_031595326.1, WP_031595328.1, WP_031596871.1
	Type IV secretory pathway, TrbD component (VirB3 homolog)	WP_031595324.1, WP_031598880.1, WP_031596872.1
	Type IV secretory pathway, VirB4 components	WP_031595322.1, WP_031596873.1, WP_035418062.1
	P-type conjugative transfer protein TrbJ (VirB5 hmolog)	WP_031598464.1, WP_031596874.1
	P-type conjugative transfer protein TrbL (VirB6 homolog)	WP_031595314.1, WP_031599124.1, WP_031596875.1
	Type IV secretory pathway, TrbF components (VirB8 homolog)	WP_031595310.1, WP_031597237.1, WP_031597199.1
	Type IV secretory pathway, VirB9 components	WP_031597198.1, WP_035416939.1
	Type IV secretory pathway, VirB10 components	WP_031595306.1, WP_031596872.1
	P-type conjugative transfer ATPase TrbB (VirB11 homolog)	WP_031598281.1
