# Supplementary material for: Gene Loss and Horizontal Gene Transfer Contributed to the Genome Evolution of the Extreme Acidophile “Ferrovum”
Source: Front Microbiol. 2016 May 31;7:797. doi: 10.3389/fmicb.2016.00797 (PMC4886054; doi:10.3389/fmicb.2016.00797)
Supplement: Supplementary file 5 [file Table5.xlsx]

## Sheet: (A) GI_genetic content
Supplementary Material
Gene Loss and Horizontal Gene Transfer Contributed to the Genome Evolution of the Extreme Acidophile “Ferrovum”
Sophie R. Ullrich*, Carolina González, Anja Poehlein, Judith S. Tischler, Rolf Daniel, Michael Schlömann, David S. Holmes, Martin Mühling*
Supplementary Table 5. A: List of genes harbored by the putative genome islands and predicted alien genes with donors.
Locus-Tag	annotation/predicted function	Sigi-HMM output	predicted donor of alien genes
Putative genomic island 1
FERRO_00510	hypothetical protein	alien	Betaproteobacteria
FERRO_00520	RES domain	alien	Gammaproteobacteria
FERRO_00530	Protein of unknown function (DUF2384)	alien	Actinobacteria
FERRO_00540	Predicted esterase of the alpha-beta hydrolase superfamiliy	alien	Sphingobacteria
FERRO_00550	Transcriptional regulator	alien
FERRO_00560	Uncharacterized protein, 4-oxalocrotonate tautomerase homolog	alien	Actinobacteria
FERRO_00570	hypothetical protein	alien	Sphingobacteria
FERRO_00580	hypothetical protein	alien	Bacteroides
FERRO_00590	hypothetical protein	alien	Gammaproteobacteria
FERRO_00600	mobile mystery protein B	alien	Gammaproteobacteria
FERRO_00610	mobile mystery protein A	alien	Betaproteobacteria
FERRO_00620	hypothetical protein	alien	Betaproteobacteria
FERRO_00630	transposase	alien	Gammaproteobacteria
FERRO_00640	HTH-like domain	alien	Spirochaetes
FERRO_00650	phage tail protein	alien	Betaproteobacteria
FERRO_00660	Bacteriophage lambda tail assembly protein I	alien	Betaproteobacteria
FERRO_00670	Cell wall-associated hydrolases (invasion-associated proteins)	alien	Betaproteobacteria
FERRO_00680	hypothetical protein	alien	Betaproteobacteria
FERRO_00690	integrase	alien	Betaproteobacteria
FERRO_00700	recombinase	alien	Betaproteobacteria
FERRO_00710	hypothetical protein	alien	Betaproteobacteria
FERRO_00720	integrase	alien	Gammaproteobacteria
FERRO_00730	integrase	alien
FERRO_00740	hypothetical protein	alien	Mollicutes
FERRO_00750	hypothetical protein	alien	Mollicutes
FERRO_00760	hypothetical protein	alien
FERRO_00770	hypothetical protein	alien	Bacilli
FERRO_00780	hypothetical protein	alien	Gammaproteobacteria
FERRO_00790	hypothetical protein	alien	Bacilli
FERRO_00800	hypothetical protein	alien	Bacteroides
FERRO_00810	RloB-like protein	alien	Betaproteobacteria
FERRO_00820	AAA domain	alien	Betaproteobacteria
FERRO_00830	integrase	alien
FERRO_00840	integrase	alien	Betaproteobacteria
FERRO_00850	integrase	alien	Betaproteobacteria
FERRO_00860	Protein of unknown function (DUF2924)	alien
FERRO_00870	hypothetical protein	alien	Actinobacteria
FERRO_00880	hypothetical protein	alien	Actinobacteria
FERRO_00890	Predicted Zn peptidase	alien
FERRO_00900	phage repressor	alien	Gammaproteobacteria
FERRO_00910	hypothetical protein	alien
FERRO_00920	hypothetical protein	alien	Betaproteobacteria
FERRO_00930	Uncharacterized protein conserved in bacteria (DUF2188)	alien	Actinobacteria
FERRO_00940	RES domain	alien	Gammaproteobacteria
FERRO_00950	Protein of unknown function (DUF2384)	alien	Bacilli
FERRO_00960	hypothetical protein	alien	Actinobacteria
FERRO_00970	Protein of unknown function (DUF1488)	alien	Mollicutes
FERRO_00980	hypothetical protein	alien	Betaproteobacteria
FERRO_00990	hypothetical protein	alien	Betaproteobacteria
FERRO_01000	nucleoside-diphosphate sugar epimerases	alien
FERRO_01010	glycosyltransferases	alien	Gammaproteobacteria
FERRO_01020	Nucleoside-diphosphate-sugar epimerases	alien	Gammaproteobacteria
FERRO_01030	UDP-glucose pyrophosphorylase	normal
FERRO_01040	glycosyltransferase	normal
FERRO_01050	dTDP-4-dehydrorhamnose 3,5-epimerase	alien	Mollicutes
FERRO_01060	hypothetical protein	alien
FERRO_01070	dTDP-4-dehydrorhamnose reductase	alien	Betaproteobacteria
FERRO_01080	glucose-6-phosphate isomerase	alien	Betaproteobacteria
FERRO_01090	dTDP-glucose 4,6-dehydratase	alien	Gammaproteobacteria
FERRO_01100	glycosyltransferases	alien
FERRO_01110	glycosyltransferase	normal
FERRO_01120	hypothetical protein	normal
FERRO_01130	fructose-2,6-bisphosphatase	normal
FERRO_01140	hypothetical protein	normal
FERRO_01150	glycosyltransferase	normal
FERRO_01160	hypothetical protein	alien
FERRO_01170	glycosyltransferase	normal
FERRO_01180	glycosyltransferase	normal
FERRO_01190	glycosyltransferase	normal
FERRO_01200	UDP-N-Acetylglucosamine 2-epimerase	alien	Gammaproteobacteria
FERRO_01210	hypothetical protein	alien	Gammaproteobacteria
FERRO_01220	Coenzyme F390 synthetase	alien	Gammaproteobacteria
FERRO_01230	predicted O-methyltransferase	normal
FERRO_01240	ABC-type polysaccharide/polyol phosphate export systems, permease component	normal
FERRO_01250	ABC-type polysaccharide/polyol phosphate transport system, ATPase component	normal
FERRO_01260	mannose-1-phosphate guanylyltransferase (GDP) /mannose-6-phosphate isomerase, type 1	normal
FERRO_01270	nucleotide sugar dehydrogenase	alien
FERRO_01280	transcriptional activator RfaH	alien	Betaproteobacteria
FERRO_01290	Predicted transcriptional regulators	alien
FERRO_01300	Predicted transcriptional regulators	alien
FERRO_01310	hypothetical protein	alien
FERRO_01320	hypothetical protein	alien
FERRO_01330	transcriptional activator RfaH	alien	Betaproteobacteria
FERRO_01340	Protein of unknown function (DUF3154)	alien	Gammaproteobacteria
FERRO_01350	hypothetical protein	alien	Betaproteobacteria
FERRO_01360	phage tail protein	alien	Betaproteobacteria
FERRO_01370	hypothetical protein	alien	Betaproteobacteria
FERRO_01380	hypothetical protein	alien	Actinobacteria
FERRO_01390	hypothetical protein	alien	Betaproteobacteria
FERRO_01400	AAA domain	alien
FERRO_01410	hypothetical protein	alien	Actinobacteria
FERRO_01420	hypothetical protein	alien	Betaproteobacteria
FERRO_01430	HipA N-terminal domain/HipA-like C-terminal	alien	Betaproteobacteria
FERRO_01440	transcriptional regulator, XRE family	alien	Betaproteobacteria
FERRO_01450	integrase	alien
FERRO_01460	integrase	alien	Betaproteobacteria
FERRO_01470	integrase	alien	Betaproteobacteria
FERRO_01480	Protein of unknown function (DUF2924)	alien	Actinobacteria
FERRO_01490	hypothetical protein	alien	Bacilli
FERRO_01500	Predicted Zn peptidase	alien	Betaproteobacteria
FERRO_01510	Predicted transcriptional regulators	alien	Betaproteobacteria
FERRO_01520	hypothetical protein	alien
FERRO_01530	hypothetical protein	alien	Betaproteobacteria
FERRO_01540	hypothetical protein	alien	Gammaproteobacteria
FERRO_01550	hypothetical protein	alien	Bacteroides
Putative genomic island 2
FERRO_14080	integrase	alien
FERRO_14090	transcriptional regulator, AlpA family	alien	Bacilli
FERRO_14100	Type IV secretory pathway, VirB10 components	alien	Chloroflexi
FERRO_14110	P-type conjugative transfer protein TrbG	alien	Betaproteobacteria
FERRO_14120	Type IV secretory pathway, TrbF components	alien	Betaproteobacteria
FERRO_14130	P-type conjugative transfer protein TrbL	alien
FERRO_14140	P-type conjugative transfer protein TrbJ	alien	Betaproteobacteria
FERRO_14150	Type IV secretory pathway, VirB4 components	alien
FERRO_14160	Type IV secretory pathway, TrbD component	alien	Betaproteobacteria
FERRO_14170	Type IV secretory pathway, VirB2 components	alien	Betaproteobacteria
FERRO_14180	P-type conjugative transfer ATPase TrbB	alien
FERRO_14190	Ribbon-helix-helix protein, copG family	alien	Betaproteobacteria
FERRO_14200	Type IV secretory pathway, VirD4 components	alien
FERRO_14210	predicted hydrolase	alien	Betaproteobacteria
FERRO_14220	hypothetical protein	alien	Bacteroides
FERRO_14230	hypothetical protein	alien	Bacteroides
FERRO_14240	hypothetical protein	alien	Sphingobacteria
FERRO_14250	restriction endonuclease	alien
FERRO_14260	Adenine specific DNA methylase Mod	alien	Gammaproteobacteria
FERRO_14270	Uncharacterized protein conserved in bacteria	alien	Actinobacteria
FERRO_14280	AAA domain/AAA ATPase domain	alien	Actinobacteria
FERRO_14290	DUF	alien	Betaproteobacteria
FERRO_14300	Superfamily II DNA/RNA helicases, SNF2 family	alien
FERRO_14310	transcriptional regulator	alien	Gammaproteobacteria
FERRO_14320	hypothetical protein	normal
FERRO_14330	Type IV secretory pathway, VirD2 components	alien
FERRO_14340	Type IV secretory pathway, protease TraF	alien	Betaproteobacteria
FERRO_14350	DUF	alien
FERRO_14360	plasmid segregation centromere-binding protein ParG	alien	Chloroflexi
FERRO_14370	plasmid segregation oscillating ATPase ParF	alien	Gammaproteobacteria
FERRO_14380	hypothetical protein	alien
FERRO_14390	Helix-turn-helix domain	alien	Betaproteobacteria
FERRO_14400	uncharacterised conserved protein in bacteria	alien
FERRO_14410	hypothetical protein	alien
FERRO_14420	hypothetical protein	alien	Sphingobacteria
FERRO_14430	hypothetical protein	alien	Bacilli
FERRO_14440	hypothetical protein	alien	Actinobacteria
FERRO_14450	DUF	alien	Betaproteobacteria
FERRO_14460	hypothetical protein	alien	Actinobacteria
FERRO_14470	DNA repair protein radc	alien	Betaproteobacteria
FERRO_14480	uncharacterised conserved protein in bacteria	alien	Betaproteobacteria
FERRO_14490	hypothetical protein	alien
FERRO_14500	restriction endonuclease	alien	Actinobacteria
FERRO_14510	sir2-like domain	alien	Actinobacteria
FERRO_14520	predicted ATPase	alien	Gammaproteobacteria
FERRO_14530	Phage-related replication protein	alien
FERRO_14540	predicted ATPase	alien
FERRO_14550	hypothetical protein	alien	Gammaproteobacteria
FERRO_14560	hypothetical protein	alien	Gammaproteobacteria
FERRO_14570	Mg-dependent DNase	alien	Gammaproteobacteria
Putative genomic island 3
FERRO_15760	hypothetical protein	alien	Actinobacteria
FERRO_15770	uncharacterised conserved protein in bacteria	alien	Bacteroides
FERRO_15780	uncharacterised conserved protein in bacteria	alien	Betaproteobacteria
FERRO_15790	hypothetical protein	alien	Bacilli
FERRO_15800	uncharacterised conserved protein in bacteria	alien	Betaproteobacteria
FERRO_15810	DUF	alien
FERRO_15820	hypothetical protein	alien	Bacilli
FERRO_15830	phage antirepressor	alien	Betaproteobacteria
FERRO_15840	hypothetical protein	alien	Betaproteobacteria
FERRO_15850	Helix-turn-helix domain	alien	Clostridia
FERRO_15860	hypothetical protein	alien	Betaproteobacteria
FERRO_15870	hypothetical protein	alien
FERRO_15880	hypothetical protein	alien	Gammaproteobacteria
FERRO_15890	hypothetical protein	alien	Actinobacteria
FERRO_15900	Predicted Zn peptidase	alien	Betaproteobacteria
FERRO_15910	hypothetical protein	alien
FERRO_15920	DUF	alien	Betaproteobacteria
FERRO_15930	hypothetical protein	alien
FERRO_15940	hypothetical protein	alien	Bacilli
FERRO_15950	integrase	alien	Gammaproteobacteria
FERRO_15960	DUF	alien	Betaproteobacteria
FERRO_15970	DUF	alien	Gammaproteobacteria
Other locations of predicted alien genes in the genome
FERRO_01570	3-hydroxyisobutyrate dehydrogenase and related beta-hydroxyacid dehydrogenases	alien	Gammaproteobacteria
FERRO_01730	transposase	alien	Sphingobacteria
FERRO_01740	hypothetical protein	alien	Betaproteobacteria
FERRO_01840	integrase	alien
FERRO_03930	integrase	alien
FERRO_05420	transposase	alien	Bacilli
FERRO_06110	Uncharacterized protein conserved in bacteria	alien	Sphingobacteria
FERRO_06140	hypothetical protein	alien	Gammaproteobacteria
FERRO_06150	hypothetical protein	alien	Sphingobacteria
FERRO_06160	Type IV secretory pathway, TrbL components	alien	Gammaproteobacteria
FERRO_06170	hypothetical protein	alien	Sphingobacteria
FERRO_06190	hypothetical protein	alien	Gammaproteobacteria
FERRO_06200	hypothetical protein	alien	Gammaproteobacteria
FERRO_06210	hypothetical protein	alien	Gammaproteobacteria
FERRO_06240	hypothetical protein	alien
FERRO_06250	bacterial mobilisation protein (MobC)	alien	Sphingobacteria
FERRO_06360	Predicted acyltransferases	alien	Gammaproteobacteria
FERRO_07130	hypothetical protein	alien	Chlamydiae
FERRO_08210	transposase	alien	Sphingobacteria
FERRO_08220	transcriptional regulator, LysR family	alien	Sphingobacteria
FERRO_08470	integrase	alien	Bacilli
FERRO_08480	integrase	alien	Betaproteobacteria
FERRO_09670	hypothetical protein	alien	Gammaproteobacteria
FERRO_09680	uncharacterised conserved protein in bacteria	alien	Betaproteobacteria
FERRO_10160	predicted thioesterase	alien	Sphingobacteria
FERRO_10170	predicted membrane protein	alien	Gammaproteobacteria
FERRO_12970	hypothetical protein	alien	Sphingobacteria
FERRO_12980	transposase	alien	Betaproteobacteria
FERRO_12980	DUF	alien	Sphingobacteria
FERRO_13000	DNY-methyltransferase (dcm)	alien	Sphingobacteria
FERRO_13010	T/G mismatch-specific endonuclease	alien
FERRO_13070	predicted phosphatase	alien	Actinobacteria
FERRO_13080	hypothetical protein	alien	Clostridia
FERRO_13090	Predicted transcriptional regulators	alien
FERRO_13280	transposase	alien	Bacilli
FERRO_15150	hypothetical protein	alien	Bacteroides
FERRO_15160	hypothetical protein	alien	Gammaproteobacteria
FERRO_15170	type I restriction system adenine methylase	alien
FERRO_15180	protein involved in cell division	alien	Clostridia
FERRO_15190	Restriction endonuclease S subunits	alien	Bacteroides
FERRO_15200	uncharacterised conserved protein in bacteria	alien	Betaproteobacteria
FERRO_15210	type I site-specific deoxyribonuclease, HsdR family	alien
FERRO_15750	hypothetical protein	alien	Clostridia
FERRO_17000	transposase	alien	Betaproteobacteria
FERRO_18080	transposase	alien	Bacteroides
FERRO_18090	AS domain S-box	alien	Gammaproteobacteria
FERRO_18200	integrase	alien
FERRO_18260	transposase	alien	Chlamydiae
FERRO_18270	transposase	alien
FERRO_18280	efflux transporter, outer membrane factor lipoprotein (NodT family)	alien	Gammaproteobacteria
FERRO_18290	ABC-type exporter	alien
FERRO_19410	hypothetical protein	alien	Gammaproteobacteria
FERRO_19420	transposase	alien	Gammaproteobacteria
FERRO_19440	integrase	alien

## Sheet: (B) Summary
B: Alien gene donor statistics.
Predicted donor	Number of assigned genes	Percentage of total1 [%]
Betaproteobacteria	62	28.5714
Gammaproteobacteria	40	18.4332
Actinobacteria	18	8.29493
Sphingobacteria	15	6.91244
Bacilli	13	5.99078
Bacteroides	9	4.14747
Clostridia	4	1.84332
Mollicutes	4	1.84332
Chloroflexi	2	0.921659
Chlamydiae	2	0.921659
Spirochaetes	1	0.460829
1 216 horizontally transferred genes were predicted in the "Ferrovum" sp. JA12 genome in total.
